# Supplementary material for: Sox9 in the epicardium: Implications for cell invasion, differentiation, and coronary vascular development
Source: PLoS One. 2025 Jun 23;20(6):e0325852. doi: 10.1371/journal.pone.0325852 (PMC12185001; doi:10.1371/journal.pone.0325852)
Supplement: Table S1 — (XLSX) [file pone.0325852.s006.xlsx]

## Sheet: cluster 0
	myAUC	avg_diff	power	avg_log2FC	pct.1	pct.2
Pln	0.887	1.18481	0.774	1.90634	1	0.544
Myl3	0.884	1.21102	0.768	1.78442	1	0.87
Myh7	0.883	1.25262	0.766	1.8564	1	0.743
Actn2	0.874	1.05448	0.748	1.70899	1	0.498
Tnni1	0.874	1.04205	0.748	1.57548	1	0.787
Atp5b	0.872	0.812846	0.744	1.23932	1	0.981
Nexn	0.871	0.959095	0.742	1.58936	1	0.615
Synpo2l	0.87	0.817504	0.74	1.88751	0.982	0.396
Aldoa	0.868	0.877097	0.736	1.36689	1	0.94
Myl2	0.867	1.18061	0.734	1.72733	1	0.919
Atp5c1	0.867	0.679371	0.734	1.08858	1	0.963
Atp5a1	0.865	0.72397	0.73	1.12344	1	0.98
Fabp3	0.864	0.995887	0.728	1.59377	1	0.63
Cox4i1	0.863	0.63836	0.726	0.963261	1	0.998
Tnnt2	0.863	1.06993	0.726	1.57367	1	0.897
Chchd10	0.862	0.961612	0.724	1.61406	1	0.518
Ckm	0.862	1.18091	0.724	2.01478	0.968	0.462
Hspb1	0.861	0.926845	0.722	1.49298	0.999	0.682
Cox7b	0.859	0.719774	0.718	1.14843	1	0.952
Tnnc1	0.859	1.03877	0.718	1.56101	1	0.806
Mybpc3	0.859	0.961657	0.718	1.63624	1	0.504
Cacna1c	0.858	1.08617	0.716	1.70577	0.996	0.617
Trim55	0.856	0.901746	0.712	1.69448	0.996	0.401
Ryr2	0.855	1.0823	0.71	1.74623	0.995	0.497
Slc25a4	0.855	0.779433	0.71	1.17417	1	0.988
Gapdh	0.855	0.84778	0.71	1.25473	1	0.992
Atp5g1	0.853	0.791917	0.706	1.22106	1	0.96
Cox5b	0.852	0.666868	0.704	1.05826	1	0.966
Ndufb9	0.851	0.64812	0.702	1.05292	1	0.953
Atp5h	0.851	0.611751	0.702	0.95073	1	0.988
Fbxl22	0.851	0.899121	0.702	1.81256	0.975	0.423
Cox6b1	0.851	0.615572	0.702	0.965866	1	0.983
Atp5pb	0.851	0.605889	0.702	0.977356	1	0.967
Sh3bgr	0.85	0.927541	0.7	1.58073	1	0.474
Mdh1	0.85	0.830434	0.7	1.34371	1	0.857
Cox5a	0.85	0.769299	0.7	1.19494	1	0.955
Ndufs6	0.849	0.655482	0.698	1.153	0.999	0.862
Cox7a2	0.849	0.674286	0.698	1.05141	1	0.979
Ldhb	0.849	0.825708	0.698	1.39513	1	0.72
Uqcrh	0.849	0.570553	0.698	0.885755	1	0.992
Cox8a	0.848	0.632612	0.696	0.964914	1	0.994
Hopx	0.848	0.785486	0.696	1.67899	0.98	0.422
Atp5g3	0.848	0.690796	0.696	1.11473	1	0.937
Cox6c	0.847	0.599847	0.694	0.923154	1	0.994
Cox7c	0.847	0.579708	0.694	0.903929	1	0.989
Slc8a1	0.846	1.04131	0.692	1.54346	1	0.838
Gyg	0.846	0.830539	0.692	1.4038	0.999	0.713
Ttn	0.846	1.09071	0.692	1.60583	1	0.666
Cyc1	0.845	0.720596	0.69	1.25683	0.999	0.812
Mb	0.844	1.14804	0.688	2.00216	0.965	0.432
Uqcr11	0.844	0.657681	0.688	1.07263	1	0.936
Actc1	0.843	1.05364	0.686	1.54246	1	0.922
Atp5o.1	0.842	0.725753	0.684	1.13525	1	0.957
Aco2	0.842	0.692242	0.684	1.25298	0.999	0.774
Asb2	0.842	0.737188	0.684	1.78709	0.95	0.375
Tnni3	0.842	0.98044	0.684	1.5107	1	0.621
Atp5mpl	0.841	0.627214	0.682	1.03607	1	0.932
Atp2a2	0.841	0.782798	0.682	1.29379	1	0.808
Ndufb8	0.84	0.642677	0.68	1.06026	1	0.93
Kcne1	0.84	0.776437	0.68	2.11814	0.895	0.292
Pgam2	0.84	0.813723	0.68	1.44316	0.999	0.481
Mdh2	0.84	0.636971	0.68	1.08216	1	0.901
Ndufc1	0.84	0.619338	0.68	1.05183	1	0.902
Eno3	0.839	0.800345	0.678	1.61838	0.983	0.44
Idh2	0.839	0.733191	0.678	1.1782	1	0.902
Atp5j2	0.839	0.589126	0.678	0.935578	1	0.977
Slc25a3	0.838	0.533458	0.676	0.852593	1	0.979
Uqcrc2	0.837	0.609153	0.674	1.10912	0.998	0.853
Ndufb5	0.837	0.553071	0.674	0.934091	1	0.943
Rbm24	0.836	0.759139	0.672	1.54031	0.995	0.412
Des	0.836	0.827498	0.672	1.49174	0.996	0.513
Atp5md	0.835	0.576131	0.67	0.978036	1	0.925
Rbm20	0.834	0.864564	0.668	1.58189	0.99	0.408
Myom1	0.834	0.840058	0.668	1.51771	0.998	0.461
Smpx	0.833	0.865899	0.666	1.52607	0.994	0.454
Cryab	0.833	0.845594	0.666	1.38141	1	0.642
Atp5l	0.832	0.530048	0.664	0.847728	1	0.979
Tpi1	0.832	0.741947	0.664	1.18805	1	0.902
Hspb7	0.832	0.788779	0.664	1.45497	0.998	0.497
Sorbs2	0.831	0.920793	0.662	1.44794	1	0.638
Cox6a2	0.831	0.879126	0.662	1.50793	0.997	0.489
Uqcr10	0.83	0.649705	0.66	1.04731	1	0.942
Atp5j	0.829	0.527718	0.658	0.832239	1	0.984
Ldb3	0.829	0.761843	0.658	1.48993	0.99	0.432
Csrp3	0.829	0.834698	0.658	1.31735	1	0.599
Gpi1	0.829	0.609733	0.658	1.06125	1	0.862
Lbh	0.828	0.675443	0.656	1.33237	0.993	0.615
Sod2	0.828	0.610897	0.656	1.22957	0.995	0.69
Atp5d	0.828	0.550373	0.656	0.883912	1	0.974
Trim63	0.828	0.619205	0.656	1.66091	0.957	0.393
Acadl	0.828	0.64399	0.656	1.15645	0.998	0.807
Ndufab1	0.827	0.607448	0.654	1.02327	1	0.906
Atp5k	0.827	0.59835	0.654	1.06263	0.999	0.853
Tpm1	0.826	0.86595	0.652	1.2782	1	0.964
Fam162a	0.825	0.695231	0.65	1.17794	0.998	0.874
Uqcrb	0.825	0.542064	0.65	0.887492	1	0.961
Crip2	0.825	0.649418	0.65	1.02933	1	0.862
Tmod1	0.825	0.66999	0.65	1.43206	0.994	0.442
Pgk1	0.824	0.736774	0.648	1.21188	0.999	0.862
Uqcrq	0.824	0.589069	0.648	0.969028	1	0.936
Eci1	0.823	0.588401	0.646	1.42427	0.975	0.559
Trdn	0.823	0.76602	0.646	1.42202	0.995	0.409
Uqcrc1	0.823	0.588978	0.646	1.13063	0.995	0.791
Cox7a1	0.823	0.606508	0.646	1.61067	0.952	0.381
Obscn	0.822	0.634514	0.644	1.57573	0.949	0.379
Ctnna3	0.822	0.898989	0.644	1.38903	0.994	0.681
Uqcrfs1	0.821	0.595552	0.642	1.08381	0.998	0.819
Palld	0.821	0.839862	0.642	1.31902	0.998	0.756
Acot13	0.82	0.589383	0.64	1.36547	0.982	0.554
Cycs	0.82	0.698048	0.64	1.12578	1	0.883
Sdhb	0.82	0.578797	0.64	1.08675	0.995	0.824
Bves	0.819	0.693181	0.638	1.51935	0.969	0.421
Ndufb7	0.819	0.549809	0.638	0.953349	0.999	0.908
Srl	0.818	0.657898	0.636	1.57628	0.951	0.398
Fxyd1	0.818	0.720133	0.636	1.29739	0.999	0.576
Tnni3k	0.818	0.662616	0.636	1.65527	0.931	0.338
Ldha	0.817	0.682292	0.634	1.06763	1	0.954
Lmod2	0.817	0.801775	0.634	1.73815	0.93	0.355
Myoz2	0.817	0.665403	0.634	1.4988	0.97	0.387
Fgf13	0.816	0.866641	0.632	1.70678	0.93	0.39
Ndufs7	0.816	0.534118	0.632	0.997223	0.998	0.852
Ndufv2	0.815	0.538015	0.63	0.991647	0.998	0.855
Mlip	0.815	0.652158	0.63	1.39166	0.98	0.403
Ndufa4	0.815	0.512763	0.63	0.79746	1	0.988
Eef1a2	0.815	0.572821	0.63	1.52211	0.944	0.368
Dmd	0.814	0.845527	0.628	1.39992	0.983	0.635
Ndufb10	0.814	0.544561	0.628	0.98652	0.997	0.874
Pkm	0.814	0.610717	0.628	0.989155	1	0.933
Nrap	0.813	0.679099	0.626	1.70587	0.922	0.349
Ankrd1	0.813	1.03346	0.626	1.74712	0.942	0.451
Ndufv3	0.813	0.558015	0.626	1.03639	0.997	0.832
Lrrfip1	0.813	0.637079	0.626	1.21829	0.992	0.677
Atp5e	0.812	0.451877	0.624	0.721117	1	0.984
Apobec2	0.811	0.578838	0.622	1.36951	0.976	0.409
Mcrip2	0.811	0.553807	0.622	1.63976	0.92	0.381
Hcfc1r1	0.811	0.613279	0.622	1.16646	0.994	0.739
Lmo7	0.811	0.655012	0.622	1.27302	0.99	0.63
Eif4ebp1	0.81	0.573211	0.62	1.10458	0.995	0.752
Cox6a1	0.81	0.5378	0.62	0.934605	0.999	0.912
Adprhl1	0.809	0.636417	0.618	1.43019	0.972	0.393
Pkp2	0.808	0.585943	0.616	1.42174	0.968	0.448
Sdha	0.808	0.52469	0.616	1.05494	0.992	0.775
Ndufa12	0.808	0.536966	0.616	0.967439	0.999	0.859
Ndufa13	0.808	0.48352	0.616	0.808749	1	0.959
Fsd2	0.808	0.51686	0.616	1.80643	0.87	0.312
Nebl	0.808	0.708696	0.616	1.36035	0.994	0.416
Ndufa10	0.808	0.512574	0.616	0.986249	0.995	0.827
Ndufv1	0.807	0.551344	0.614	1.15145	0.989	0.708
Ndufs2	0.807	0.506735	0.614	0.933359	0.997	0.872
Mpc2	0.807	0.515611	0.614	0.983979	0.997	0.841
Cap2	0.806	0.618396	0.612	1.35805	0.98	0.438
Mif	0.806	0.705192	0.612	1.09836	1	0.944
Cav3	0.806	0.567174	0.612	1.6935	0.896	0.345
Myocd	0.805	0.697199	0.61	1.41069	0.97	0.412
Vdac1	0.804	0.482918	0.608	0.860161	1	0.897
Mylk3	0.804	0.559584	0.608	1.46034	0.948	0.382
Slc25a5	0.803	0.554365	0.606	0.942148	1	0.877
Pygm	0.803	0.513958	0.606	1.63953	0.878	0.343
Ndufa11	0.803	0.53937	0.606	0.935366	1	0.898
Akap6	0.803	0.682633	0.606	1.48142	0.948	0.443
Tcap	0.803	0.706104	0.606	1.49246	0.927	0.391
Rrad	0.803	0.600047	0.606	1.36554	0.962	0.474
Prkaa2	0.803	0.544808	0.606	1.54543	0.923	0.37
Popdc2	0.802	0.571946	0.604	1.3441	0.976	0.412
Mt1	0.802	0.708377	0.604	1.49143	0.939	0.472
Etfb	0.802	0.533622	0.604	1.00373	0.996	0.822
Got1	0.801	0.527361	0.602	1.38322	0.955	0.449
Acaa2	0.801	0.560802	0.602	1.15034	0.988	0.677
Myl4	0.8	0.790966	0.6	1.17994	0.995	0.806
Got2	0.8	0.53846	0.6	1.20681	0.982	0.605
Hacd1	0.8	0.547394	0.6	1.20403	0.981	0.615
Sdhc	0.8	0.497499	0.6	1.06333	0.989	0.721
Qk	0.799	0.550412	0.598	0.907881	0.999	0.935
Vdac2	0.799	0.485145	0.598	0.837835	0.999	0.919
Mrpl42	0.799	0.533514	0.598	0.99296	0.996	0.809
Idh3a	0.799	0.555553	0.598	1.22141	0.984	0.562
Suclg1	0.799	0.485824	0.598	0.980792	0.99	0.798
Ppargc1a	0.799	0.615432	0.598	1.4301	0.953	0.428
Alpk3	0.798	0.523833	0.596	1.67032	0.877	0.326
Plaat3	0.797	0.543005	0.594	1.47723	0.933	0.417
Vegfb	0.797	0.538321	0.594	1.14471	0.989	0.649
Unc45b	0.797	0.513252	0.594	1.36806	0.949	0.451
Acadm	0.797	0.510814	0.594	1.15899	0.978	0.648
Esrrg	0.797	0.712673	0.594	1.36894	0.962	0.505
Bex1	0.796	0.650837	0.592	1.32143	0.974	0.49
Idh3g	0.796	0.495741	0.592	1.10856	0.984	0.691
Gmpr	0.796	0.501988	0.592	1.39158	0.938	0.462
Snap91	0.795	0.584019	0.59	1.40552	0.93	0.381
Ndufa5	0.795	0.504168	0.59	0.901434	0.999	0.875
Ndufc2	0.794	0.443364	0.588	0.77078	0.998	0.943
Ndufb2	0.794	0.476674	0.588	0.891591	0.998	0.856
mt-Co2	0.793	0.487136	0.586	0.70975	1	0.999
Myl7	0.792	0.115086	0.584	0.176808	0.992	0.6
Hspb2	0.792	0.507585	0.584	1.30826	0.962	0.411
Casz1	0.791	0.523967	0.582	1.41838	0.924	0.367
Kcng2	0.789	0.519155	0.578	1.41806	0.914	0.392
Cacnb2	0.789	0.709758	0.578	1.19573	0.988	0.617
Smyd2	0.789	0.486419	0.578	1.22581	0.961	0.549
Fhod3	0.788	0.640269	0.576	1.29031	0.962	0.491
Idh3b	0.788	0.478966	0.576	1.06277	0.982	0.703

## Sheet: cluster 1
	myAUC	avg_diff	power	avg_log2FC	pct.1	pct.2
Rrm2	0.917	1.02673	0.834	2.931	0.958	0.279
Gmnn	0.886	0.696283	0.772	2.09913	0.974	0.387
Rrm1	0.884	0.710391	0.768	1.99077	0.979	0.437
Top2a	0.878	1.21879	0.756	2.39924	0.945	0.331
Pclaf	0.868	0.849218	0.736	1.93001	0.955	0.309
Dut	0.866	0.73507	0.732	1.67808	0.982	0.613
Diaph3	0.854	0.657563	0.708	1.76817	0.947	0.322
Cenpp	0.852	0.653475	0.704	2.00658	0.918	0.303
Smc4	0.852	0.832114	0.704	1.70543	0.984	0.623
Haus8	0.848	0.551902	0.696	1.89512	0.938	0.376
Esco2	0.846	0.627426	0.692	3.10697	0.787	0.114
Ect2	0.845	0.689242	0.69	2.34149	0.861	0.209
Cycs	0.843	0.734105	0.686	1.17517	1	0.892
Kif11	0.836	0.795555	0.672	2.40548	0.836	0.216
Bub1b	0.836	0.554636	0.672	2.1798	0.861	0.237
Hspd1	0.835	0.60462	0.67	1.02695	0.999	0.889
Tuba1b	0.832	0.713328	0.664	1.15552	1	0.92
Mb	0.831	0.968236	0.662	1.65702	0.98	0.471
Dmd	0.83	0.869524	0.66	1.42397	0.996	0.66
Spc24	0.827	0.567579	0.654	1.80207	0.908	0.35
Hmgb2	0.827	0.774204	0.654	1.29311	0.999	0.841
Smpx	0.826	0.816613	0.652	1.41807	0.999	0.495
Mrpl18	0.826	0.51232	0.652	1.04571	0.995	0.796
Rfc4	0.824	0.463758	0.648	1.80491	0.91	0.329
Mki67	0.824	0.850472	0.648	2.06447	0.856	0.267
Prc1	0.823	0.860237	0.646	2.25194	0.832	0.234
Sorbs2	0.822	0.83824	0.644	1.31018	1	0.666
Cdk1	0.821	0.663031	0.642	1.72496	0.909	0.356
Anln	0.82	0.613217	0.64	2.33812	0.807	0.2
Smc2	0.82	0.607388	0.64	1.47545	0.956	0.435
Knl1	0.82	0.575328	0.64	2.28518	0.796	0.17
Kif15	0.819	0.507119	0.638	2.13075	0.802	0.163
Fam162a	0.817	0.632779	0.634	1.0638	1	0.883
Bves	0.817	0.642978	0.634	1.3738	0.991	0.46
Cacna1c	0.817	0.840597	0.634	1.3122	0.997	0.646
Atad2	0.816	0.637304	0.632	1.76801	0.913	0.37
Mrpl12	0.815	0.523379	0.63	1.00652	0.997	0.798
Kif4	0.814	0.576841	0.628	2.3122	0.788	0.178
Cyc1	0.814	0.614191	0.628	1.06247	0.999	0.826
Cmc2	0.814	0.480197	0.628	1.41425	0.954	0.516
Slc25a13	0.814	0.521725	0.628	1.47089	0.959	0.451
Myh7	0.813	0.928265	0.626	1.37251	1	0.763
Nasp	0.813	0.569443	0.626	1.15817	0.993	0.776
Ttn	0.812	0.911925	0.624	1.34053	1	0.692
Esrrg	0.812	0.72062	0.624	1.35713	0.987	0.537
Uhrf1	0.811	0.483079	0.622	2.08707	0.827	0.229
Atp5g3	0.811	0.590273	0.622	0.948485	1	0.942
Hsp90aa1	0.81	0.460636	0.62	0.73368	1	0.976
Prkaa2	0.81	0.511171	0.62	1.39788	0.969	0.406
Tnni3k	0.81	0.591611	0.62	1.43129	0.964	0.379
Ctnna3	0.809	0.789398	0.618	1.21453	0.998	0.705
Dctpp1	0.809	0.48447	0.618	1.17776	0.985	0.648
Aco2	0.808	0.586124	0.616	1.05114	0.999	0.792
Tk1	0.808	0.407276	0.616	1.87127	0.819	0.208
Cox5a	0.808	0.644576	0.616	0.998131	1	0.958
Myoz2	0.808	0.608386	0.616	1.3361	0.992	0.429
Ube2t	0.808	0.367631	0.616	2.48474	0.756	0.153
Cox7a2	0.807	0.567883	0.614	0.883208	1	0.981
Got2	0.807	0.516555	0.614	1.13362	0.993	0.632
Cenpm	0.806	0.419924	0.612	1.83459	0.853	0.262
Bex1	0.805	0.656636	0.61	1.30444	0.989	0.525
Pfkp	0.805	0.557695	0.61	1.30787	0.981	0.51
Oxct1	0.804	0.519289	0.608	0.975595	0.997	0.816
Ndufab1	0.804	0.535501	0.608	0.897136	1	0.913
Gapdh	0.804	0.655803	0.608	0.969684	1	0.993
Mcm7	0.804	0.48638	0.608	1.64786	0.908	0.388
Myl2	0.804	0.930044	0.608	1.35917	1	0.925
Hspa9	0.803	0.476673	0.606	0.912144	0.999	0.825
Immt	0.803	0.475876	0.606	0.949929	0.998	0.791
Mybpc3	0.803	0.743502	0.606	1.25289	1	0.542
Pgk1	0.802	0.612796	0.604	1.00275	1	0.873
Fgf13	0.802	0.656851	0.604	1.27276	0.977	0.425
Homer2	0.802	0.487786	0.604	1.35867	0.963	0.402
Ldha	0.802	0.598371	0.604	0.933306	1	0.957
Ncapd2	0.802	0.408984	0.604	1.94487	0.811	0.229
Tpi1	0.802	0.613497	0.604	0.978462	1	0.91
Atp5a1	0.801	0.573321	0.602	0.887754	1	0.981
Tubb5	0.801	0.589507	0.602	0.916696	1	0.984
Mrpl42	0.801	0.507144	0.602	0.934119	0.997	0.823
Smyd2	0.801	0.475588	0.602	1.16703	0.988	0.577
Rbm20	0.8	0.7013	0.6	1.26612	0.994	0.452
Idh3a	0.8	0.526646	0.6	1.1349	0.993	0.593
Idh2	0.8	0.608728	0.6	0.974193	1	0.91
Pcna	0.8	0.567552	0.6	1.59003	0.912	0.468
Atp5g1	0.799	0.63338	0.598	0.974184	1	0.963
Fignl1	0.798	0.355698	0.596	2.05188	0.786	0.198
Slc8a1	0.796	0.763869	0.592	1.1306	1	0.85
Cdca2	0.796	0.477074	0.592	2.4389	0.714	0.128
4930452B06Rik	0.796	0.377704	0.592	2.11005	0.783	0.21
Ryr2	0.796	0.75054	0.592	1.20312	1	0.535
Fbxo5	0.796	0.402507	0.592	2.16543	0.739	0.14
Ckm	0.796	0.771157	0.592	1.29972	0.972	0.501
Clspn	0.796	0.412247	0.592	1.99332	0.768	0.167
Actn2	0.795	0.767772	0.59	1.23557	1	0.537
Chchd3	0.795	0.47673	0.59	0.91773	0.999	0.824
Slc25a5	0.794	0.503412	0.588	0.85071	1	0.887
Mif	0.794	0.604075	0.588	0.938099	1	0.949
Adprhl1	0.794	0.564731	0.588	1.24173	0.988	0.436
Nexn	0.794	0.696878	0.588	1.14716	1	0.645
Pbk	0.793	0.403502	0.586	2.27002	0.722	0.13
Myom1	0.792	0.66521	0.584	1.18862	0.999	0.502
Dhfr	0.792	0.390119	0.584	1.89423	0.809	0.239
Nusap1	0.792	0.607276	0.584	1.9706	0.753	0.185
Rad51	0.792	0.342908	0.584	2.10196	0.749	0.155
Actc1	0.792	0.823387	0.584	1.20428	1	0.928
H1f5	0.791	0.774452	0.582	1.75823	0.781	0.226
Cenpk	0.79	0.3354	0.58	1.75796	0.805	0.219
Tmpo	0.79	0.470278	0.58	1.0243	0.988	0.736
Myl3	0.789	0.887861	0.578	1.3061	1	0.88
Sdha	0.788	0.451473	0.576	0.898959	0.998	0.791
Fhod3	0.787	0.595595	0.574	1.17975	0.987	0.523
Sgo2a	0.787	0.465968	0.574	2.17053	0.733	0.156
Lbh	0.786	0.53532	0.572	1.04498	0.998	0.644
Popdc2	0.786	0.505041	0.572	1.16254	0.989	0.454
H2az1	0.786	0.554027	0.572	0.865942	1	0.978
Cacnb2	0.786	0.664554	0.572	1.1103	0.996	0.645
Incenp	0.785	0.457594	0.57	1.78735	0.77	0.203
Atp5o.1	0.785	0.572985	0.57	0.894142	1	0.96
Racgap1	0.785	0.541367	0.57	1.8238	0.806	0.271
Rad51b	0.785	0.529418	0.57	1.57535	0.87	0.331
Uqcr10	0.785	0.526907	0.57	0.846811	1	0.947
Hspb7	0.785	0.622153	0.57	1.13551	0.999	0.536
Trim55	0.785	0.630819	0.57	1.17187	0.998	0.447
Spc25	0.785	0.55597	0.57	2.18006	0.745	0.206
Mlf1	0.784	0.5301	0.568	1.04983	0.993	0.636
Cenpf	0.784	0.914516	0.568	1.93838	0.806	0.276
Vegfb	0.783	0.470742	0.566	0.987826	0.996	0.674
Pkm	0.783	0.49823	0.566	0.804667	1	0.938
Nrap	0.782	0.501655	0.564	1.23487	0.952	0.389
Ndufs6	0.782	0.485311	0.564	0.850564	1	0.873
Ogdh	0.782	0.432465	0.564	0.946345	0.994	0.73
Tln2	0.782	0.487294	0.564	1.05304	0.99	0.63
Asf1b	0.782	0.328644	0.564	2.14909	0.719	0.145
Kcnn2	0.781	0.506919	0.562	1.34364	0.907	0.348
Fkbp3	0.781	0.41746	0.562	0.755733	0.998	0.892
Palld	0.781	0.650056	0.562	1.01757	1	0.774
Hopx	0.781	0.534169	0.562	1.12786	0.992	0.463
Cdca8	0.781	0.621235	0.562	1.61283	0.84	0.298
Usp13	0.781	0.416004	0.562	1.24963	0.944	0.451
Pln	0.78	0.710476	0.56	1.13623	1	0.579
Blm	0.78	0.34085	0.56	1.69062	0.8	0.239
Tpx2	0.78	0.558108	0.56	1.61765	0.791	0.236
Map3k20	0.78	0.478019	0.56	1.06752	0.984	0.629
Ndufb8	0.779	0.488115	0.558	0.80326	0.999	0.935
Cbx5	0.779	0.423105	0.558	0.873261	0.998	0.824
Uqcrfs1	0.779	0.482943	0.558	0.873664	0.998	0.833
Akap6	0.779	0.55784	0.558	1.18976	0.972	0.478
Neil3	0.779	0.416719	0.558	2.33132	0.673	0.11
Lig1	0.779	0.431256	0.558	1.39703	0.877	0.361
Prdm16	0.779	0.415221	0.558	1.35469	0.888	0.334
Myocd	0.778	0.541334	0.556	1.08268	0.984	0.453
Ezh2	0.778	0.427559	0.556	1.03061	0.981	0.653
Ppargc1a	0.778	0.502803	0.556	1.14788	0.976	0.466
Ccdc34	0.778	0.477051	0.556	1.17623	0.964	0.591
Ppif	0.777	0.37801	0.554	1.25777	0.929	0.41
Rbm24	0.777	0.56562	0.554	1.13339	0.996	0.457
Casz1	0.777	0.460699	0.554	1.21517	0.953	0.406
Lpar3	0.777	0.380354	0.554	1.48648	0.848	0.293
Lrrfip1	0.777	0.518989	0.554	0.983614	0.996	0.701
Sh3bgr	0.776	0.676911	0.552	1.14477	1	0.515
Cox8a	0.775	0.476435	0.55	0.726102	1	0.995
Rangap1	0.775	0.501508	0.55	1.46077	0.893	0.447
Ncapg2	0.775	0.334962	0.55	1.96273	0.719	0.159
Bola3	0.775	0.429532	0.55	0.976654	0.986	0.672
Ccna2	0.775	0.542823	0.55	1.8025	0.779	0.25
Cdh2	0.774	0.56999	0.548	0.97301	0.999	0.723
Mdc1	0.774	0.329912	0.548	1.75797	0.786	0.245
Atp5j	0.774	0.4155	0.548	0.654479	1	0.985
Cep128	0.774	0.369567	0.548	1.88378	0.737	0.187
Atp5b	0.774	0.560611	0.548	0.853849	1	0.983
Snap91	0.774	0.466731	0.548	1.10507	0.966	0.418
Srl	0.773	0.460215	0.546	1.08941	0.972	0.438
Hirip3	0.773	0.342741	0.546	1.67366	0.797	0.256
Mtus2	0.773	0.434541	0.546	1.05982	0.975	0.474
Atp5j2	0.773	0.440293	0.546	0.698442	1	0.978
Gm45716	0.772	0.404759	0.544	1.18614	0.948	0.44
Myo18b	0.772	0.398178	0.544	1.20726	0.929	0.37
Atp5pb	0.772	0.431161	0.544	0.694948	0.999	0.97
Gyg	0.772	0.562846	0.544	0.947858	1	0.735
Ckap2l	0.772	0.430051	0.544	1.85581	0.729	0.185
Cox4i1	0.771	0.442981	0.542	0.668295	1	0.998
Pcdh7	0.771	0.62026	0.542	1.01004	0.994	0.638
Micos10	0.771	0.384505	0.542	0.677647	0.999	0.926
Fabp3	0.771	0.645174	0.542	1.02876	1	0.659
Jph2	0.771	0.421078	0.542	1.13116	0.961	0.44
Ldb3	0.77	0.546646	0.54	1.05936	0.997	0.474
Mdh1	0.77	0.587856	0.54	0.948265	0.999	0.868
Fam81a	0.77	0.334202	0.54	1.60131	0.805	0.261
Rad21	0.769	0.480066	0.538	1.18327	0.953	0.632
Dek	0.769	0.443607	0.538	0.931632	0.99	0.769
Uqcrq	0.769	0.448042	0.538	0.735637	1	0.941
Fuom	0.769	0.380123	0.538	1.19834	0.938	0.449
Dbf4	0.769	0.384667	0.538	1.59327	0.803	0.28
Mcrip2	0.768	0.394165	0.536	1.14834	0.941	0.42
Acot13	0.768	0.433295	0.536	0.994228	0.991	0.586
Prim1	0.768	0.331618	0.536	1.65022	0.776	0.239
Usp28	0.768	0.403253	0.536	1.21878	0.927	0.449
Slc25a4	0.768	0.572304	0.536	0.861261	1	0.989
Aldoa	0.768	0.523879	0.536	0.815957	1	0.945
Mdh2	0.768	0.451205	0.536	0.76529	1	0.909

## Sheet: cluster 2
	myAUC	avg_diff	power	avg_log2FC	pct.1	pct.2
Postn	0.947	1.96025	0.894	3.36513	0.982	0.338
Bgn	0.944	1.53162	0.888	2.89073	0.991	0.349
Pdlim3	0.928	1.69403	0.856	2.91739	0.977	0.646
Mfap2	0.928	1.3243	0.856	2.43624	0.996	0.541
Tbx20	0.927	1.42925	0.854	2.36186	0.989	0.74
Vcan	0.925	1.61145	0.85	2.74105	0.982	0.673
Clmp	0.924	1.44955	0.848	3.64023	0.927	0.162
Robo2	0.921	2.00013	0.842	4.11979	0.912	0.165
Sox5	0.915	1.82112	0.83	3.58528	0.928	0.318
Nfix	0.914	1.13425	0.828	2.6059	0.957	0.439
Mfap4	0.907	1.45955	0.814	2.93763	0.936	0.213
Psd3	0.906	1.71376	0.812	3.21006	0.942	0.613
Cthrc1	0.903	1.59824	0.806	4.37303	0.858	0.124
Mecom	0.9	1.36831	0.8	2.40514	0.978	0.371
Fstl1	0.89	0.939584	0.78	1.57864	0.995	0.928
Ptn	0.889	1.25038	0.778	1.9711	0.991	0.495
Col1a2	0.889	1.06455	0.778	1.76936	0.995	0.315
Col3a1	0.889	1.18043	0.778	1.87358	0.999	0.475
Lum	0.888	1.51509	0.776	3.43646	0.869	0.168
Plce1	0.887	1.18813	0.774	2.62077	0.918	0.522
Dlg2	0.887	1.85403	0.774	4.01711	0.856	0.229
Mgp	0.886	1.60654	0.772	2.60201	0.967	0.438
Meis2	0.886	1.21571	0.772	1.98194	0.991	0.848
Lmna	0.884	1.09559	0.768	2.22297	0.946	0.687
Col1a1	0.883	0.973834	0.766	1.68018	0.986	0.271
Col5a2	0.883	1.15809	0.766	2.09265	0.981	0.478
Lgals1	0.882	1.14183	0.764	1.77466	0.998	0.905
Twist1	0.882	1.31441	0.764	3.84135	0.835	0.145
Unc5c	0.882	1.65168	0.764	3.42483	0.864	0.176
Robo1	0.878	1.19729	0.756	2.21269	0.947	0.542
Foxp2	0.878	1.42056	0.756	3.03686	0.892	0.358
Fbn2	0.877	1.14516	0.754	1.89116	0.991	0.812
Dcn	0.876	1.40997	0.752	2.435	0.924	0.23
Fbln2	0.876	1.06659	0.752	2.11745	0.947	0.301
Tanc2	0.87	1.16209	0.74	1.97062	0.98	0.869
Tcf12	0.869	0.900694	0.738	1.60008	0.979	0.897
Bicc1	0.867	1.14334	0.734	2.24263	0.934	0.429
H3f3b	0.866	0.80067	0.732	1.21995	1	0.994
Sox9	0.861	1.44186	0.722	4.25071	0.781	0.102
Prrx1	0.861	1.02657	0.722	3.30895	0.811	0.179
Txndc5	0.859	1.0006	0.718	2.27139	0.91	0.61
Fgfr2	0.859	1.08279	0.718	2.36775	0.909	0.671
Rbms3	0.856	0.907001	0.712	1.54337	0.988	0.82
Nfia	0.856	0.893764	0.712	1.45232	0.994	0.937
Gli3	0.852	0.957629	0.704	2.53533	0.861	0.268
Id1	0.852	1.3095	0.704	2.52602	0.905	0.436
Nfib	0.85	0.691806	0.7	1.10628	0.998	0.964
Npas3	0.849	1.23124	0.698	2.83576	0.845	0.334
Tenm3	0.849	1.14471	0.698	2.35668	0.893	0.369
Rcn3	0.849	0.825752	0.698	1.75525	0.945	0.561
Meox1	0.848	1.34497	0.696	4.40372	0.749	0.099
Mdk	0.848	0.867888	0.696	1.45856	0.994	0.81
Aopep	0.847	0.98112	0.694	2.04311	0.912	0.722
Mmp2	0.844	0.926025	0.688	2.47051	0.853	0.291
Id3	0.842	0.982873	0.684	1.71751	0.979	0.538
Antxr1	0.841	0.985052	0.682	2.9114	0.797	0.19
Ldlrad4	0.84	1.07509	0.68	1.96354	0.94	0.695
Trps1	0.839	1.00659	0.678	2.23498	0.882	0.467
Eln	0.839	0.395648	0.678	0.695128	0.881	0.356
Tgfbi	0.838	1.43281	0.676	3.66589	0.773	0.19
Myh10	0.838	0.915465	0.676	1.60872	0.966	0.878
Dclk1	0.838	1.07003	0.676	3.52322	0.75	0.119
Auts2	0.832	1.15841	0.664	1.84773	0.981	0.913
Thbs1	0.832	1.26051	0.664	3.14884	0.778	0.198
Fbln1	0.83	0.995992	0.66	2.23281	0.868	0.475
Papss2	0.829	1.58509	0.658	5.09118	0.703	0.094
Adamts19	0.829	1.72864	0.658	3.5222	0.803	0.371
Creb3l2	0.829	0.887183	0.658	1.81466	0.918	0.746
Pde1a	0.828	1.14395	0.656	2.70983	0.793	0.167
Tagln2	0.824	0.935212	0.648	1.55913	0.977	0.654
Fbxl7	0.823	1.17119	0.646	1.95609	0.945	0.552
Enc1	0.823	0.984356	0.646	3.39448	0.737	0.171
Nrep	0.822	0.763692	0.644	1.65627	0.916	0.732
Dlc1	0.822	0.881416	0.644	1.47272	0.972	0.888
Xylt1	0.821	1.1523	0.642	3.2181	0.767	0.287
Itm2b	0.819	0.68094	0.638	1.10906	0.994	0.969
Dkk3	0.818	1.06964	0.636	3.42929	0.733	0.182
Tmtc2	0.816	1.26145	0.632	2.62083	0.839	0.472
Pmepa1	0.816	0.925797	0.632	2.02246	0.879	0.65
Rhou	0.815	0.900906	0.63	2.658	0.778	0.271
Col9a3	0.814	1.01139	0.628	4.66352	0.661	0.05
Eda	0.812	1.45966	0.624	3.18574	0.791	0.387
Timp2	0.812	0.721173	0.624	1.65961	0.892	0.649
Sox4	0.811	0.836294	0.622	1.4311	0.979	0.922
Fndc3b	0.809	0.743638	0.618	1.43198	0.944	0.838
Ltbp3	0.805	0.748924	0.61	2.47674	0.765	0.308
Setbp1	0.804	0.898542	0.608	1.91022	0.874	0.619
Mmp14	0.804	0.710447	0.608	1.5775	0.904	0.524
Arhgef40	0.803	0.744218	0.606	2.51708	0.755	0.317
Ptgis	0.803	0.857941	0.606	2.35777	0.767	0.22
Bmp6	0.802	1.23999	0.604	3.25193	0.699	0.14
Cd63	0.802	0.611539	0.604	1.05865	0.987	0.951
Smad7	0.801	0.812549	0.602	1.93942	0.852	0.548
Gpc6	0.801	0.709577	0.602	1.24065	0.854	0.319
Zfhx3	0.801	0.714252	0.602	1.65384	0.87	0.644
Htra1	0.801	1.05576	0.602	3.05385	0.731	0.272
Ctnna2	0.801	2.39974	0.602	5.20797	0.649	0.084
Col9a1	0.801	0.976292	0.602	4.35281	0.641	0.055
Socs2	0.798	0.888243	0.596	2.47646	0.769	0.356
Rspo3	0.798	1.16328	0.596	2.91585	0.706	0.17
Nedd9	0.796	1.11726	0.592	2.54358	0.788	0.407
Fos	0.795	0.923425	0.59	1.44955	0.956	0.87
Igfbp7	0.795	0.91824	0.59	2.571	0.732	0.208
Col5a1	0.795	0.697485	0.59	1.7543	0.827	0.334
Bmper	0.794	1.24952	0.588	3.94018	0.659	0.125
Ptma	0.794	0.503022	0.588	0.757112	1	0.998
6330403K07Rik	0.793	0.73204	0.586	2.71175	0.713	0.206
Dnm3	0.793	0.787866	0.586	2.96958	0.688	0.149
Fam110b	0.788	0.867131	0.576	2.35643	0.762	0.362
Gpcpd1	0.788	0.831903	0.576	2.03785	0.822	0.521
Gulp1	0.788	0.76789	0.576	1.89895	0.814	0.397
Epha7	0.787	0.963377	0.574	1.943	0.841	0.54
Has2	0.786	1.17688	0.572	4.50806	0.614	0.059
Limch1	0.786	0.957349	0.572	1.96145	0.802	0.304
Sh3rf1	0.785	0.807795	0.57	2.23523	0.761	0.304
Dpt	0.785	1.00378	0.57	3.97968	0.621	0.069
Prickle2	0.784	0.88632	0.568	2.32781	0.757	0.305
Enah	0.784	0.838133	0.568	1.52146	0.932	0.793
Egr1	0.783	0.739692	0.566	1.2526	0.948	0.817
Tox	0.783	1.25931	0.566	3.06769	0.735	0.364
Hecw2	0.782	0.87919	0.564	2.00147	0.819	0.548
Col6a3	0.781	0.733378	0.562	2.56595	0.682	0.148
Rai14	0.78	0.799262	0.56	2.23289	0.743	0.253
Prss35	0.78	0.993618	0.56	3.48222	0.636	0.113
Scx	0.779	0.953841	0.558	4.22478	0.614	0.1
Tmem167	0.777	0.564082	0.554	1.14817	0.932	0.872
Adarb1	0.777	0.97325	0.554	2.78141	0.711	0.322
Igsf3	0.777	0.752751	0.554	2.11192	0.779	0.507
Sncaip	0.773	0.758412	0.546	1.85925	0.774	0.295
Jund	0.772	0.585086	0.544	0.991842	0.979	0.951
Ltbp4	0.772	0.648487	0.544	1.82065	0.772	0.309
Nnat	0.772	0.814763	0.544	2.37695	0.709	0.271
Spats2l	0.772	0.704512	0.544	1.77102	0.809	0.493
Lmo4	0.771	0.718223	0.542	1.58691	0.859	0.691
Lhfpl2	0.767	0.759548	0.534	2.29187	0.718	0.311
Pdgfra	0.767	0.70918	0.534	2.62964	0.644	0.135
Ppib	0.766	0.471013	0.532	0.807438	0.989	0.973
Lhfp	0.766	0.673888	0.532	1.24982	0.925	0.795
Zfp423	0.765	0.740121	0.53	2.76373	0.648	0.173
Prickle1	0.763	0.802667	0.526	1.51911	0.901	0.78
Fosb	0.763	0.914218	0.526	1.7148	0.851	0.631
Tgfb2	0.763	0.811287	0.526	1.68812	0.853	0.627
Arid5b	0.762	0.685648	0.524	1.39787	0.887	0.758
Gata6	0.761	0.580715	0.522	1.13131	0.942	0.831
Rtn1	0.759	0.962502	0.518	3.27685	0.596	0.107
Ugdh	0.759	0.743397	0.518	2.35437	0.702	0.353
Frmd6	0.758	0.756869	0.516	2.01956	0.76	0.526
Tcf4	0.757	0.487073	0.514	0.840227	0.981	0.908
Sox6	0.757	0.835059	0.514	1.65524	0.862	0.63
Chst11	0.756	0.882308	0.512	2.51846	0.703	0.403
Smad6	0.756	0.829466	0.512	2.17408	0.73	0.405
Kdm5b	0.755	0.576432	0.51	1.35284	0.854	0.679
Actg1	0.754	0.523465	0.508	0.805996	0.999	0.986
Fbln5	0.753	0.507335	0.506	1.18114	0.634	0.14
Lrp1	0.753	0.580838	0.506	2.10146	0.678	0.248
Edil3	0.752	0.896615	0.504	2.72342	0.627	0.176
Pde3a	0.752	0.743953	0.504	1.42444	0.861	0.64
Lef1	0.752	0.898033	0.504	3.28233	0.592	0.131
Cnn3	0.752	0.504711	0.504	1.0639	0.911	0.823
Golim4	0.752	0.577949	0.504	1.37445	0.837	0.672
Ptx3	0.752	0.696458	0.504	4.37745	0.537	0.043
Vim	0.752	0.503924	0.504	0.756111	1	0.984
Tnfaip8	0.751	0.651034	0.502	1.67217	0.786	0.561
Id2	0.751	0.866567	0.502	1.64042	0.849	0.636
Ncam1	0.751	0.658798	0.502	1.23159	0.925	0.748
Fxyd6	0.751	0.785684	0.502	2.47567	0.666	0.261
Actb	0.751	0.541035	0.502	0.810423	0.999	0.985
Igf1	0.75	0.770633	0.5	1.68115	0.778	0.422
Gabarap	0.749	0.386284	0.498	0.662877	0.99	0.978
Junb	0.749	0.798216	0.498	1.45565	0.871	0.683
Ttc28	0.749	0.57038	0.498	1.20768	0.887	0.717
Loxl2	0.748	0.642328	0.496	1.59316	0.793	0.576
Il11ra1	0.748	0.548688	0.496	1.37432	0.824	0.571
Ccn1	0.748	0.920546	0.496	1.90776	0.788	0.567
Rrbp1	0.748	0.511057	0.496	0.926244	0.954	0.87
Cdh11	0.747	0.380989	0.494	0.732803	0.876	0.358
Emp3	0.746	0.530371	0.492	1.28941	0.814	0.361
Arhgap28	0.745	0.639709	0.49	1.65068	0.748	0.337
Pknox2	0.744	0.725222	0.488	2.91075	0.593	0.16
Emilin1	0.744	0.522386	0.488	1.40033	0.795	0.376
Rnf130	0.743	0.606196	0.486	1.71155	0.756	0.529
Fcgrt	0.743	0.637421	0.486	2.21311	0.656	0.251
St3gal4	0.741	0.876463	0.482	2.39114	0.692	0.391
Dennd2a	0.741	0.570375	0.482	1.61533	0.744	0.408
Nbea	0.741	0.602722	0.482	1.22077	0.89	0.796
Kalrn	0.74	0.621216	0.48	1.24331	0.89	0.762
P3h2	0.739	0.931082	0.478	2.30917	0.705	0.432
Inhba	0.739	0.689805	0.478	2.69608	0.601	0.187
Fat4	0.739	0.686911	0.478	2.47857	0.627	0.226
Myo1d	0.737	0.703795	0.474	2.21506	0.658	0.307
Epha3	0.735	0.91585	0.47	2.58645	0.631	0.261
Ramp2	0.735	0.386768	0.47	0.687605	0.887	0.404
Col6a1	0.735	0.538436	0.47	1.72616	0.653	0.22
Tiam2	0.734	0.721018	0.468	2.99619	0.579	0.184
Farp1	0.733	0.531902	0.466	1.20123	0.853	0.739
Nexmif	0.732	0.834414	0.464	2.92781	0.586	0.182
Ckap4	0.732	0.466887	0.464	0.979571	0.895	0.828
Rcn1	0.732	0.462397	0.464	1.07948	0.861	0.751
Hmgcs2	0.731	0.696559	0.462	3.84438	0.511	0.064
Cdc42ep3	0.73	0.85185	0.46	2.22408	0.698	0.485

## Sheet: cluster 3
	myAUC	avg_diff	power	avg_log2FC	pct.1	pct.2
Plvap	0.975	1.93808	0.95	5.09929	0.973	0.1
Cdkn1c	0.975	2.35079	0.95	3.63837	0.998	0.814
Emcn	0.975	1.99874	0.95	4.30787	0.99	0.132
Ednrb	0.973	2.23135	0.946	5.05907	0.974	0.126
Aplp2	0.972	1.44588	0.944	2.54652	0.997	0.88
Fabp5	0.971	2.27209	0.942	3.48801	0.999	0.682
Npr3	0.968	1.87405	0.936	4.54196	0.97	0.146
Cavin2	0.957	1.53932	0.914	2.81053	0.991	0.69
Ramp2	0.954	1.66747	0.908	2.83055	0.999	0.413
Cemip2	0.953	1.55118	0.906	3.06874	0.979	0.588
Igfbp4	0.953	1.59676	0.906	2.84604	0.996	0.467
Adgrg6	0.953	1.86648	0.906	5.23812	0.932	0.104
Plagl1	0.953	1.47067	0.906	2.65852	0.989	0.743
Klhl4	0.95	1.50916	0.9	4.31561	0.942	0.118
Eng	0.95	1.48066	0.9	3.08251	0.984	0.316
Ece1	0.948	1.44825	0.896	3.45224	0.962	0.297
Mmrn2	0.946	1.43518	0.892	4.16744	0.937	0.147
Tm4sf1	0.943	1.8536	0.886	3.34957	0.982	0.291
Tek	0.942	1.47326	0.884	3.45056	0.958	0.224
Cd93	0.94	1.50322	0.88	3.44272	0.965	0.153
Col23a1	0.935	1.86431	0.87	4.63381	0.914	0.098
Tmem108	0.934	1.73245	0.868	3.08647	0.972	0.58
Cgnl1	0.93	1.36418	0.86	2.78951	0.966	0.533
Cdh11	0.927	1.61852	0.854	2.92389	0.976	0.37
Tie1	0.924	1.17889	0.848	3.4767	0.927	0.137
Ecscr	0.921	1.23337	0.842	2.95064	0.959	0.173
Nrxn3	0.916	1.92868	0.832	4.5006	0.884	0.11
Pecam1	0.916	1.22657	0.832	2.75333	0.961	0.176
Apoe	0.916	1.15086	0.832	1.80077	0.994	0.688
Egfl7	0.915	1.26045	0.83	2.6299	0.971	0.305
Slc22a23	0.913	1.44493	0.826	4.53725	0.87	0.158
Cdh5	0.913	1.16543	0.826	2.61586	0.964	0.16
Acer2	0.913	1.35813	0.826	4.00396	0.885	0.187
Cpe	0.912	1.23536	0.824	2.51221	0.956	0.677
Ctla2a	0.91	1.51413	0.82	3.32159	0.922	0.157
Rapgef5	0.91	1.35589	0.82	3.07554	0.93	0.312
Rdx	0.91	1.01218	0.82	1.74644	0.991	0.946
Tmem164	0.907	1.43204	0.814	2.64458	0.963	0.763
St6galnac3	0.903	1.41765	0.806	2.92098	0.943	0.42
Fn1	0.901	1.22947	0.802	2.0592	0.99	0.696
Icam2	0.9	1.14818	0.8	2.63917	0.935	0.168
Itga6	0.9	1.23287	0.8	2.72124	0.936	0.398
Gpr182	0.899	1.11484	0.798	4.59729	0.835	0.072
Ifitm2	0.896	1.02915	0.792	1.75869	0.994	0.823
Hmcn1	0.894	1.40304	0.788	2.42169	0.975	0.771
Itpr2	0.889	1.17247	0.778	2.52525	0.928	0.564
Bace2	0.888	1.20612	0.776	3.2095	0.879	0.229
Flt1	0.887	1.09323	0.774	2.41632	0.926	0.178
Vamp5	0.885	1.04501	0.77	2.59674	0.917	0.433
Afap1l1	0.882	1.01857	0.764	2.5017	0.908	0.487
Plxnd1	0.882	1.05473	0.764	3.04277	0.87	0.173
Col4a1	0.88	1.08119	0.76	1.87985	0.975	0.772
Itm2b	0.879	0.894485	0.758	1.44153	0.997	0.969
Col18a1	0.879	1.05648	0.758	2.00546	0.972	0.485
Gng11	0.879	0.958149	0.758	1.89903	0.952	0.588
Dock6	0.878	1.04918	0.756	3.01866	0.864	0.296
Nr2f2	0.876	1.08936	0.752	2.79001	0.877	0.246
Cped1	0.876	1.27215	0.752	3.75372	0.829	0.19
Gmds	0.874	1.13838	0.748	2.51032	0.922	0.499
Rps6ka2	0.872	1.25257	0.744	3.37215	0.844	0.304
Rgs3	0.872	0.980204	0.744	2.58308	0.889	0.385
Tmsb10	0.871	0.788622	0.742	1.19988	1	0.991
Cfh	0.871	1.31114	0.742	3.88309	0.806	0.104
Elk3	0.869	0.995724	0.738	2.1832	0.929	0.411
Prkch	0.868	1.11132	0.736	3.19538	0.836	0.167
Lgals9	0.868	1.0417	0.736	3.55594	0.81	0.129
Ggta1	0.867	1.00855	0.734	3.1853	0.831	0.228
Maged2	0.866	0.963016	0.732	1.73347	0.975	0.834
Rasip1	0.866	0.952272	0.732	2.78957	0.857	0.156
Tgfbr3	0.864	1.19803	0.728	2.91972	0.868	0.449
Esam	0.862	0.89392	0.724	2.63776	0.847	0.137
Gm1673	0.862	0.917302	0.724	2.06308	0.918	0.672
Gngt2	0.861	1.0249	0.722	3.29482	0.811	0.143
Bst2	0.861	1.05003	0.722	3.06793	0.828	0.197
Marcks	0.859	0.828374	0.718	1.37154	0.994	0.911
Pde7b	0.859	1.37243	0.718	2.54866	0.911	0.423
Kdr	0.855	1.00434	0.71	2.59722	0.841	0.154
Atp1b3	0.854	0.830373	0.708	2.00249	0.902	0.617
Cd59a	0.854	0.930516	0.708	2.99704	0.814	0.297
Foxp1	0.851	0.925868	0.702	1.6702	0.964	0.885
Ackr3	0.851	1.07695	0.702	3.04192	0.814	0.198
Tspan6	0.85	0.978402	0.7	2.42631	0.869	0.454
Vim	0.846	0.829044	0.692	1.23858	1	0.985
Ctsh	0.844	0.873041	0.688	2.88397	0.79	0.179
Zfp521	0.843	1.06538	0.686	2.16228	0.91	0.685
Palm	0.843	0.898928	0.686	2.97978	0.798	0.243
Notch1	0.843	0.845404	0.686	2.41195	0.842	0.253
Ebf1	0.842	1.15725	0.684	2.0128	0.938	0.384
Arap3	0.839	0.835977	0.678	3.12115	0.772	0.139
Snrk	0.838	0.911503	0.676	2.70723	0.813	0.344
Tgfbr2	0.838	0.942019	0.676	2.50549	0.832	0.326
Calcrl	0.838	1.0646	0.676	2.85564	0.795	0.193
Igf2r	0.837	0.740434	0.674	1.22587	0.994	0.936
Clec14a	0.837	0.938109	0.674	3.07962	0.77	0.127
Fgd5	0.835	0.872498	0.67	3.02967	0.77	0.141
Mest	0.835	0.894676	0.67	1.46058	0.983	0.714
Col4a2	0.834	0.861965	0.668	1.6922	0.926	0.694
Gimap1	0.833	0.841961	0.666	3.39104	0.742	0.105
Csgalnact1	0.832	1.04118	0.664	3.15338	0.771	0.18
Grip1	0.83	1.25149	0.66	2.45621	0.876	0.459
Plpp3	0.83	1.0749	0.66	2.69392	0.809	0.305
Plxnc1	0.828	0.886347	0.656	3.58118	0.726	0.114
Adgrf5	0.827	0.843422	0.654	2.79233	0.761	0.127
Dock9	0.826	0.905388	0.652	3.05371	0.755	0.179
Nid1	0.826	0.788812	0.652	1.98437	0.872	0.424
Igfbp5	0.825	1.92302	0.65	3.28756	0.827	0.479
Rab11a	0.824	0.731359	0.648	1.62249	0.902	0.737
St6gal1	0.823	1.06132	0.646	3.22327	0.759	0.224
Calm1	0.823	0.678986	0.646	1.09941	0.992	0.967
Klk8	0.822	0.959989	0.644	3.50333	0.718	0.12
Nos3	0.82	0.827756	0.64	3.29701	0.718	0.107
Col25a1	0.816	1.21783	0.632	4.37402	0.681	0.08
Cyb5a	0.815	0.718648	0.63	1.66012	0.89	0.675
Foxc1	0.815	0.811154	0.63	3.36939	0.705	0.117
Myo6	0.815	0.852735	0.63	2.39597	0.803	0.426
Tspan18	0.815	0.822644	0.63	2.05012	0.84	0.424
Lims1	0.814	0.713418	0.628	1.35835	0.95	0.868
Tmem176b	0.814	0.677684	0.628	1.35643	0.945	0.836
Gimap6	0.814	0.788978	0.628	2.38057	0.772	0.149
Ldb2	0.813	1.08278	0.626	2.89189	0.728	0.119
Col5a2	0.813	0.790777	0.626	1.42676	0.968	0.501
Sfr1	0.811	0.606393	0.622	1.10338	0.977	0.947
Msn	0.809	0.651467	0.618	1.24849	0.956	0.847
Nrk	0.808	0.822905	0.616	1.74506	0.868	0.392
Ets1	0.808	0.78879	0.616	2.05233	0.823	0.319
Smoc1	0.807	0.9358	0.614	5.07621	0.638	0.037
Eps8	0.806	0.87999	0.612	2.48924	0.775	0.275
Lbp	0.806	0.81748	0.612	4.86027	0.64	0.04
Shank3	0.805	0.881064	0.61	3.35062	0.691	0.116
Greb1l	0.804	0.959727	0.608	2.55907	0.763	0.258
Clic1	0.804	0.557255	0.608	0.937249	0.992	0.978
Rhoj	0.804	0.765037	0.608	1.74779	0.871	0.347
Piezo1	0.802	0.750386	0.604	2.5183	0.753	0.302
Arhgdib	0.802	0.73977	0.604	2.00655	0.799	0.361
F2r	0.801	0.800022	0.602	2.1113	0.807	0.4
Maml2	0.801	0.996017	0.602	1.78968	0.93	0.766
Top1	0.801	0.59675	0.602	1.06273	0.98	0.959
Ctsl	0.8	0.751381	0.6	1.34649	0.966	0.88
Plekhg1	0.8	0.839146	0.6	2.14692	0.796	0.294
Tmod3	0.8	0.733409	0.6	1.71908	0.865	0.553
Hspg2	0.8	0.64349	0.6	1.40119	0.901	0.726
Rps20	0.8	0.430185	0.6	0.639209	1	0.999
Ccdc85b	0.799	0.669638	0.598	1.61741	0.862	0.585
Wipf3	0.799	0.85781	0.598	3.35299	0.686	0.16
Rasgef1b	0.799	0.895406	0.598	1.84452	0.874	0.551
Foxo1	0.798	0.81506	0.596	2.23436	0.79	0.405
Tshz2	0.798	0.775857	0.596	1.58249	0.873	0.479
Tfpi	0.798	0.726609	0.596	2.03178	0.808	0.465
Ppp1r2	0.797	0.708521	0.594	1.53004	0.887	0.748
Ppp3ca	0.797	0.714089	0.594	1.29314	0.959	0.882
Stab1	0.796	0.693284	0.592	2.56352	0.689	0.127
Ipo11	0.796	0.672705	0.592	1.78496	0.826	0.581
Rps7	0.796	0.405608	0.592	0.605783	0.999	0.998
Unc13b	0.796	0.820682	0.592	2.15458	0.805	0.488
Car8	0.796	0.829839	0.592	3.34642	0.675	0.149
Chrm3	0.795	1.42185	0.59	4.42101	0.636	0.064
Hs3st4	0.795	1.67395	0.59	5.39381	0.62	0.046
Irx5	0.794	0.856466	0.588	3.87803	0.649	0.103
Spats2	0.793	0.788475	0.586	1.83994	0.849	0.681
Ifitm3	0.793	0.767366	0.586	1.75953	0.829	0.34
Ptk2	0.792	0.716522	0.584	1.55792	0.885	0.716
Bmx	0.791	0.839104	0.582	3.91313	0.634	0.069
Emp1	0.79	0.743743	0.58	2.04478	0.771	0.273
Hdac7	0.789	0.67785	0.578	2.29072	0.744	0.283
Sh3bgrl3	0.788	0.638862	0.576	1.27198	0.929	0.649
Rps27	0.788	0.429881	0.576	0.6733	0.999	0.995
Fbn1	0.788	0.663401	0.576	1.4198	0.9	0.423
Trp53i11	0.788	0.763589	0.576	3.66658	0.637	0.094
Atp2b4	0.788	0.787005	0.576	2.27131	0.762	0.391
Slc9a3r2	0.785	0.736444	0.57	2.26676	0.724	0.236
Prr15	0.785	0.755065	0.57	4.60636	0.602	0.051
Cav1	0.785	0.566594	0.57	1.38323	0.778	0.227
Rap1a	0.785	0.632973	0.57	1.38599	0.893	0.77
Rbms1	0.785	0.642632	0.57	1.15186	0.958	0.92
Scarf1	0.783	0.674499	0.566	3.37673	0.64	0.109
Cdc42ep5	0.783	0.678095	0.566	2.23739	0.736	0.264
Vgll4	0.783	0.762805	0.566	1.76079	0.848	0.639
Dpp4	0.783	0.88404	0.566	3.96077	0.611	0.056
Tmem176a	0.782	0.680876	0.564	1.8397	0.807	0.537
Arhgap29	0.782	0.667222	0.564	1.70824	0.822	0.53
Elmo1	0.781	0.717961	0.562	1.72533	0.765	0.225
Sntb2	0.781	0.671966	0.562	1.74857	0.81	0.509
Klf2	0.781	0.818779	0.562	1.42309	0.882	0.558
Arpc3	0.781	0.531449	0.562	1.03315	0.945	0.892
Prex2	0.781	0.71916	0.562	2.21881	0.702	0.173
Ddah2	0.78	0.597817	0.56	1.22602	0.926	0.787
Dab2	0.78	0.67688	0.56	1.86822	0.739	0.279
Marcksl1	0.778	0.575112	0.556	1.06059	0.956	0.905
Rpl34	0.776	0.379001	0.552	0.574968	0.998	0.997
Amotl1	0.775	0.638138	0.55	1.70805	0.807	0.575
Mapk3	0.775	0.629881	0.55	1.78878	0.793	0.496
Ifi27	0.774	0.688341	0.548	2.44194	0.695	0.209
Abhd17a	0.774	0.628236	0.548	1.56148	0.839	0.672
Cbfa2t3	0.774	0.803914	0.548	2.98978	0.648	0.139
Tmem100	0.773	0.87662	0.546	4.76385	0.578	0.048
Fli1	0.771	0.714962	0.542	1.66551	0.798	0.315
Rpl28	0.771	0.369463	0.542	0.550965	0.999	0.998
Il11ra1	0.771	0.601989	0.542	1.46527	0.851	0.579
Palmd	0.77	0.780039	0.54	2.655	0.673	0.221
Epas1	0.769	0.643025	0.538	2.89651	0.629	0.117

## Sheet: cluster 4
	myAUC	avg_diff	power	avg_log2FC	pct.1	pct.2
Myh6	0.947	2.29895	0.894	3.56273	0.996	0.575
Gpx3	0.93	1.57329	0.86	2.95185	0.981	0.56
Myl7	0.927	2.85251	0.854	4.2987	0.989	0.658
Csrp3	0.927	1.45177	0.854	2.2376	1	0.659
Atp1b1	0.919	1.2502	0.838	2.16905	0.999	0.683
Myl4	0.912	1.50242	0.824	2.22117	0.997	0.834
Myl9	0.91	1.32456	0.82	2.09336	0.999	0.688
Cpne5	0.898	1.2028	0.796	5.61147	0.82	0.061
Atp1a1	0.885	0.819776	0.77	1.44214	0.999	0.842
Tpm1	0.884	1.02804	0.768	1.5109	1	0.969
Rgs6	0.88	1.39688	0.76	2.57655	0.961	0.447
Mlip	0.879	1.02211	0.758	1.99833	0.987	0.488
Rbpms	0.875	0.843406	0.75	1.36954	1	0.924
Cox6a2	0.874	1.11574	0.748	1.84321	0.993	0.565
Cacna2d2	0.867	1.32715	0.734	5.79501	0.756	0.047
Tbx5	0.866	0.966015	0.732	3.36207	0.827	0.238
Dstn	0.864	0.773058	0.728	1.24995	0.999	0.935
Myl1	0.861	1.71453	0.722	4.62917	0.799	0.2
Ntm	0.855	1.17333	0.71	2.82555	0.883	0.321
Igfbp5	0.854	1.15313	0.708	1.95551	0.955	0.482
Pgam2	0.847	0.9934	0.694	1.69157	0.995	0.558
Tcap	0.841	1.02864	0.682	1.99809	0.966	0.468
Ccdc141	0.837	0.861625	0.674	1.61882	0.975	0.607
Tnni3	0.835	0.90363	0.67	1.37764	1	0.677
Ramp1	0.834	0.937029	0.668	2.57447	0.863	0.365
Trdn	0.827	0.821984	0.654	1.46478	0.992	0.496
Cap2	0.826	0.728584	0.652	1.49694	0.975	0.519
Ldb3	0.825	0.790687	0.65	1.4737	0.984	0.515
Atp2a2	0.825	0.878403	0.65	1.41922	0.996	0.837
Fitm1	0.823	0.672352	0.646	2.00511	0.884	0.377
Stard10	0.823	1.09407	0.646	4.32783	0.714	0.151
Ryr3	0.822	1.59431	0.644	4.30126	0.741	0.202
Ccn4	0.821	0.690256	0.642	2.42441	0.812	0.309
Agbl4	0.82	0.955746	0.64	3.46801	0.745	0.18
Kcnj3	0.818	0.971106	0.636	4.06483	0.702	0.119
Cacna1d	0.816	1.17444	0.632	2.57062	0.841	0.341
Hspb2	0.816	0.637847	0.632	1.50447	0.955	0.493
Tmem163	0.814	0.998384	0.628	6.00629	0.642	0.024
Ank3	0.812	0.782626	0.624	1.38643	0.989	0.665
Cryab	0.809	0.765436	0.618	1.22986	0.996	0.696
Sln	0.806	2.10612	0.612	6.64293	0.636	0.05
Smyd1	0.804	0.606809	0.608	1.50933	0.937	0.459
Gnao1	0.803	0.704217	0.606	3.01503	0.731	0.226
Fras1	0.803	0.928063	0.606	2.457	0.785	0.321
Des	0.803	0.75792	0.606	1.32431	0.99	0.585
Apobec2	0.801	0.62694	0.602	1.38638	0.96	0.494
Nkx2-5	0.801	0.625507	0.602	1.61509	0.905	0.453
Rrad	0.799	0.718797	0.598	1.52096	0.949	0.547
Lama2	0.796	0.75869	0.592	1.82597	0.889	0.473
Ankrd1	0.795	1.10014	0.59	1.79807	0.917	0.525
Nebl	0.795	0.687165	0.59	1.27079	0.987	0.502
Fxyd1	0.788	0.647254	0.576	1.13716	0.994	0.639
Slc22a1	0.787	1.1291	0.574	5.68501	0.611	0.062
Rbm24	0.785	0.628961	0.57	1.22751	0.986	0.499
Mical3	0.785	0.577223	0.57	1.41181	0.911	0.609
Ppp1r1a	0.782	0.545315	0.564	1.65447	0.856	0.428
Myom1	0.781	0.667354	0.562	1.17529	0.99	0.541
Tnnc1	0.781	0.753637	0.562	1.127	1	0.835
Eef1a2	0.776	0.65009	0.552	1.57386	0.886	0.457
Tmod1	0.774	0.579894	0.548	1.18851	0.98	0.525
Asb2	0.773	0.583756	0.546	1.33271	0.922	0.462
Popdc2	0.772	0.594828	0.544	1.31422	0.948	0.498
Aspscr1	0.772	0.828661	0.544	2.16118	0.841	0.527
Chchd10	0.772	0.666103	0.544	1.10047	0.996	0.59
Sphkap	0.772	0.594174	0.544	1.84056	0.778	0.318
Col4a5	0.771	0.557154	0.542	1.44799	0.878	0.551
Cnn1	0.771	0.671721	0.542	1.48602	0.89	0.482
Map1lc3a	0.771	0.540179	0.542	1.00729	0.981	0.859
Col4a6	0.77	0.553649	0.54	2.39116	0.703	0.237
Synpo2l	0.769	0.59038	0.538	1.29285	0.929	0.486
Fbxo32	0.768	0.650253	0.536	2.69476	0.689	0.224
Rgs12	0.767	0.538171	0.534	2.07432	0.756	0.357
Fhl2	0.767	0.693477	0.534	1.26831	0.961	0.704
Tcea3	0.766	0.489841	0.532	1.56844	0.835	0.411
Unc45b	0.764	0.486353	0.528	1.21723	0.92	0.527
Obscn	0.764	0.615543	0.528	1.42269	0.891	0.467
Slit3	0.764	0.898289	0.528	1.95492	0.71	0.21
Eno3	0.763	0.563318	0.526	1.10478	0.971	0.522
Mob1b	0.763	0.64927	0.526	1.79754	0.837	0.539
Bex4	0.762	0.581531	0.524	1.17528	0.95	0.613
Mybphl	0.761	0.693833	0.522	5.37044	0.545	0.037
Klhdc8b	0.76	0.491152	0.52	1.76179	0.796	0.396
Sspn	0.76	0.521551	0.52	1.53784	0.844	0.487
Lmntd1	0.76	0.640028	0.52	5.00172	0.548	0.038
Slc24a2	0.76	0.678385	0.52	2.01115	0.75	0.302
Pygm	0.756	0.487605	0.512	1.41938	0.849	0.424
Hspb1	0.755	0.606227	0.51	0.967695	0.996	0.729
Parm1	0.755	0.545832	0.51	1.67736	0.798	0.408
Casq1	0.755	0.856187	0.51	2.26717	0.74	0.318
Ptp4a3	0.753	0.437124	0.506	1.06514	0.906	0.613
Lmod2	0.753	0.621511	0.506	1.28499	0.896	0.443
Jph2	0.753	0.512093	0.506	1.30483	0.896	0.484
Hspb7	0.752	0.587349	0.504	1.05932	0.987	0.572
Ndufa1	0.751	0.441637	0.502	0.942678	0.964	0.798
Kcnj5	0.75	0.428348	0.5	3.35918	0.574	0.107
Arhgap31	0.748	0.664714	0.496	1.24433	0.951	0.816
Hspb3	0.748	0.420464	0.496	1.99386	0.694	0.274
H2bu2	0.747	0.51651	0.494	2.64922	0.625	0.182
Tnni1	0.747	0.660973	0.494	0.994973	1	0.819
Zbtb20	0.746	0.548366	0.492	0.94684	0.988	0.91
Pirt	0.746	0.497705	0.492	3.9092	0.543	0.067
Perp	0.746	0.510354	0.492	1.5989	0.796	0.398
Flnc	0.746	0.509772	0.492	1.21467	0.907	0.575
Myo18b	0.745	0.444273	0.49	1.27996	0.857	0.417
Dhrs7	0.744	0.559027	0.488	1.86852	0.763	0.428
Cobl	0.744	0.558024	0.488	2.27469	0.679	0.28
Slc2a1	0.744	0.533264	0.488	1.50895	0.829	0.468
Actc1	0.744	0.685413	0.488	1.00197	1	0.934
Ndufa11	0.743	0.440368	0.486	0.755347	0.993	0.913
Vsnl1	0.743	0.91626	0.486	6.13837	0.5	0.02
Trabd2b	0.742	0.768306	0.484	2.80198	0.605	0.148
Celf2	0.742	0.614341	0.484	1.04811	0.983	0.793
Sfrp1	0.741	0.777771	0.482	1.40699	0.925	0.675
Fstl4	0.74	0.660982	0.48	2.61504	0.625	0.195
Nr2f1	0.737	0.699156	0.474	3.9944	0.529	0.078
Alpk2	0.736	0.522918	0.472	1.57666	0.785	0.392
Trim63	0.736	0.42649	0.472	1.09519	0.903	0.48
Ppp1r3c	0.735	0.448549	0.47	1.76389	0.719	0.323
Clu	0.735	1.33851	0.47	2.9181	0.765	0.448
Smarcd3	0.735	0.398397	0.47	1.2586	0.838	0.509
mt-Nd4	0.732	0.376025	0.464	0.555476	1	0.998
Ndufb4	0.732	0.40858	0.464	0.764324	0.986	0.873
Tnnt1	0.731	0.471132	0.462	0.810754	0.861	0.53
Pdlim7	0.73	0.462642	0.46	0.951855	0.946	0.78
Mmd	0.73	0.394643	0.46	1.13241	0.857	0.533
Ndufv3	0.729	0.403406	0.458	0.740624	0.99	0.857
Pbxip1	0.729	0.40792	0.458	1.29967	0.823	0.513
Fabp3	0.728	0.652038	0.456	1.03318	0.992	0.686
Frem2	0.728	0.446731	0.456	2.84025	0.563	0.149
Hcfc1r1	0.727	0.433859	0.454	0.813433	0.976	0.778
Cox6c	0.727	0.377026	0.454	0.579378	0.999	0.995
Spon1	0.727	0.566566	0.454	1.41062	0.786	0.472
Ndufa4	0.727	0.36088	0.454	0.560001	0.999	0.99
Dpf3	0.726	0.452619	0.452	1.36029	0.791	0.417
Slitrk5	0.725	0.405598	0.45	2.70169	0.565	0.154
Ndrg2	0.725	0.414536	0.45	0.984731	0.925	0.611
Ryr2	0.725	0.54775	0.45	0.877432	0.979	0.571
Ppp1r14c	0.725	0.490214	0.45	0.892977	0.973	0.628
Palld	0.725	0.52049	0.45	0.813657	0.997	0.792
Gpi1	0.725	0.410154	0.45	0.70866	0.994	0.883
Phyh	0.724	0.372556	0.448	1.19383	0.838	0.491
mt-Cytb	0.723	0.316432	0.446	0.462024	1	0.999
Uchl1	0.723	0.511547	0.446	1.2786	0.851	0.568
Plppr5	0.723	0.406587	0.446	3.50706	0.504	0.074
Mlf1	0.723	0.527494	0.446	1.02734	0.946	0.667
Tmx4	0.723	0.380349	0.446	0.937456	0.893	0.644
Rxfp1	0.722	0.670455	0.444	3.49969	0.528	0.116
Rbm20	0.721	0.481415	0.442	0.8702	0.964	0.496
Ednra	0.721	0.513085	0.442	1.64891	0.718	0.375
Homer2	0.721	0.392649	0.442	1.08026	0.854	0.452
Ttn	0.721	0.587289	0.442	0.863462	1	0.715
Slc25a4	0.719	0.463785	0.438	0.697582	1	0.99
Sh3bgr	0.718	0.522776	0.436	0.882201	0.993	0.552
Hspb6	0.718	0.401155	0.436	1.42706	0.753	0.391
Trim55	0.718	0.465039	0.436	0.86307	0.979	0.491
Camk1d	0.718	0.73621	0.436	1.92009	0.756	0.516
Slc8a1	0.717	0.49785	0.434	0.737174	1	0.862
Cox7a1	0.717	0.404013	0.434	1.03375	0.865	0.472
Pcp4l1	0.717	0.380086	0.434	2.1648	0.593	0.212
Serpine2	0.717	0.401514	0.434	1.24535	0.747	0.385
Glrx	0.716	0.37464	0.432	1.34708	0.757	0.419
Mylk3	0.716	0.39936	0.432	1.00482	0.872	0.471
Ppp2r3a	0.715	0.459341	0.43	0.8826	0.966	0.772
Itgb1bp2	0.714	0.410657	0.428	1.78813	0.647	0.274
Kcnn2	0.714	0.468842	0.428	1.20907	0.789	0.399
Ddr1	0.714	0.398455	0.428	1.22518	0.811	0.502
Tgfb1i1	0.713	0.36705	0.426	0.968082	0.887	0.647
Tnnt2	0.713	0.601066	0.426	0.882828	1	0.912
Pkp2	0.712	0.398678	0.424	0.940458	0.914	0.528
Rbpms2	0.712	0.36339	0.424	1.08059	0.832	0.506
Aff3	0.712	0.397378	0.424	1.15405	0.722	0.354
Hrc	0.711	0.36628	0.422	1.4865	0.691	0.322
Pitx2	0.711	0.692409	0.422	3.76124	0.492	0.098
Ndufa13	0.71	0.317791	0.42	0.530047	0.996	0.966
Adprhl1	0.71	0.442447	0.42	0.967023	0.917	0.482
Dusp27	0.71	0.353518	0.42	1.1783	0.783	0.421
Speg	0.71	0.340291	0.42	1.27351	0.754	0.412
Sptb	0.709	0.345081	0.418	2.75593	0.516	0.129
Epha4	0.708	0.525419	0.416	2.08768	0.604	0.227
Nexn	0.707	0.47079	0.414	0.776112	1	0.672
Fign	0.706	0.428777	0.412	1.47765	0.709	0.382
Txlnb	0.705	0.348969	0.41	1.24749	0.721	0.363
Casq2	0.705	0.540215	0.41	1.27349	0.776	0.421
Ndufb9	0.704	0.344201	0.408	0.558799	0.997	0.96
Gadd45g	0.704	0.606195	0.408	1.57355	0.728	0.441
Ypel2	0.704	0.482933	0.408	1.28905	0.823	0.561
Nav2	0.704	0.557898	0.408	1.23374	0.857	0.544
Casz1	0.704	0.356103	0.408	0.934868	0.866	0.454
Eid1	0.704	0.325033	0.408	0.595385	0.987	0.932
Unc5b	0.703	0.363612	0.406	1.09647	0.759	0.424
Cacnb2	0.703	0.479006	0.406	0.800373	0.968	0.674
Fgf12	0.702	1.51791	0.404	6.63648	0.427	0.033
Ppargc1a	0.702	0.376571	0.404	0.858728	0.905	0.509
Ndufb11	0.701	0.31411	0.402	0.544496	0.992	0.946
Qk	0.701	0.372207	0.402	0.611466	0.996	0.945
Adcy5	0.701	0.335416	0.402	1.43798	0.677	0.329
Pdlim5	0.701	0.430768	0.402	0.795446	0.972	0.777
Cmya5	0.7	0.407255	0.4	1.6246	0.654	0.315
Kif13a	0.699	0.366394	0.398	0.89924	0.885	0.665
Uqcr11	0.699	0.342535	0.398	0.558366	0.995	0.946

## Sheet: cluster 5
	myAUC	avg_diff	power	avg_log2FC	pct.1	pct.2
Ptn	0.928	1.85836	0.856	2.87745	0.994	0.531
Gucy1a1	0.926	1.45868	0.852	3.81216	0.924	0.285
Col6a1	0.918	1.19529	0.836	3.20919	0.938	0.234
Nrk	0.91	1.29262	0.82	2.59296	0.968	0.401
Col5a1	0.907	1.06757	0.814	2.43531	0.971	0.361
Slit2	0.906	1.57724	0.812	2.71266	0.962	0.423
Col3a1	0.906	1.49692	0.812	2.33599	0.994	0.514
Akap12	0.905	1.22542	0.81	2.54165	0.963	0.378
Gpc6	0.901	1.53566	0.802	2.56754	0.957	0.352
Col6a2	0.901	1.04264	0.802	3.05219	0.914	0.26
Rbp1	0.901	1.26994	0.802	2.14499	0.995	0.5
Lsp1	0.9	1.50616	0.8	4.11644	0.867	0.233
Cald1	0.891	0.956405	0.782	1.59686	0.998	0.9
Tcf21	0.89	1.026	0.78	4.56609	0.819	0.056
Pde1a	0.89	1.11501	0.78	2.4481	0.946	0.203
Col1a1	0.889	1.46797	0.778	2.44728	0.973	0.324
Gucy1b1	0.889	0.995787	0.778	2.73094	0.908	0.403
Lgals1	0.888	1.11419	0.776	1.71697	1	0.912
Col1a2	0.878	1.35976	0.756	2.20671	0.986	0.366
Rps12	0.876	0.524587	0.752	0.779158	1	0.997
Serpinh1	0.876	0.747103	0.752	1.21161	0.999	0.968
Rps16	0.868	0.459594	0.736	0.684	1	0.998
Bicc1	0.867	1.06333	0.734	2.00851	0.962	0.465
Septin11	0.867	0.871496	0.734	1.9647	0.942	0.598
Col14a1	0.865	1.15755	0.73	3.65146	0.812	0.12
Dcn	0.863	1.40657	0.726	2.35598	0.911	0.283
Spon2	0.863	1.2632	0.726	4.80076	0.764	0.075
S100a11	0.863	0.854831	0.726	1.45968	0.995	0.888
Ppib	0.862	0.682887	0.724	1.14806	1	0.973
Itm2a	0.861	0.930579	0.722	1.80804	0.953	0.626
Npm1	0.858	0.591055	0.716	0.918282	1	0.994
Pid1	0.857	1.392	0.714	3.96776	0.78	0.101
Itgb5	0.853	0.792223	0.706	2.07471	0.919	0.504
Rpl12	0.853	0.462595	0.706	0.70078	1	0.996
Sparc	0.852	0.770509	0.704	1.17965	1	0.969
Raph1	0.851	0.929247	0.702	1.87657	0.953	0.714
Septin7	0.849	0.687555	0.698	1.20795	0.993	0.956
Rps8	0.849	0.425777	0.698	0.626852	1	0.999
Ugp2	0.848	0.9636	0.696	1.89203	0.962	0.812
Rpl13	0.847	0.395166	0.694	0.583203	1	0.999
Mdk	0.847	0.835829	0.694	1.38782	0.998	0.823
Rps19	0.844	0.462628	0.688	0.693409	1	0.997
Maged2	0.843	0.84423	0.686	1.51451	0.987	0.838
Emilin1	0.843	0.775847	0.686	1.90259	0.927	0.399
Slc16a2	0.842	0.855431	0.684	2.41751	0.86	0.312
Ebf1	0.842	1.11696	0.684	1.92357	0.956	0.401
Basp1	0.84	0.801044	0.68	1.93604	0.904	0.307
Rplp1	0.84	0.39338	0.68	0.582605	1	0.999
Cyth3	0.837	0.864223	0.674	2.20256	0.879	0.479
Abi1	0.837	1.06535	0.674	2.18477	0.917	0.604
Marcks	0.836	0.727047	0.672	1.20279	0.998	0.913
Lhfp	0.836	0.920765	0.672	1.64975	0.974	0.801
Fn1	0.834	0.799911	0.668	1.34894	0.989	0.706
Eef1b2	0.833	0.463198	0.666	0.727576	1	0.993
Rpsa	0.832	0.433229	0.664	0.644503	1	0.998
Rpl21	0.832	0.389125	0.664	0.582135	0.999	0.998
Fbln1	0.83	0.776435	0.66	1.68876	0.945	0.499
Adam12	0.83	1.01387	0.66	3.70806	0.727	0.097
Rem1	0.83	0.629482	0.66	3.62698	0.724	0.08
Egfp	0.829	1.90191	0.658	3.36991	0.83	0.493
Tpm2	0.829	0.779124	0.658	1.86111	0.906	0.536
Rps3a1	0.829	0.390539	0.658	0.584429	1	0.998
Rps5	0.828	0.416229	0.656	0.621798	1	0.997
Fbn1	0.825	0.760248	0.65	1.58649	0.956	0.435
Rpl10a	0.824	0.422199	0.648	0.642176	0.999	0.996
Adgrl3	0.824	0.988378	0.648	2.15606	0.87	0.388
Rpl17	0.822	0.393458	0.644	0.591042	1	0.997
Rps24	0.822	0.366701	0.644	0.542134	1	0.999
Gli3	0.822	0.745847	0.644	1.88226	0.883	0.31
Rps18	0.821	0.385107	0.642	0.579082	0.999	0.998
Rcn3	0.819	0.682575	0.638	1.42252	0.97	0.588
Prdx4	0.818	0.657501	0.636	1.27828	0.976	0.859
Rarres2	0.818	0.658904	0.636	2.49039	0.76	0.143
Rpl39	0.817	0.385156	0.634	0.583078	0.999	0.997
Pcdh9	0.817	1.48694	0.634	3.00084	0.778	0.217
Rps3	0.816	0.380369	0.632	0.576723	0.999	0.997
Nap1l1	0.815	0.536843	0.63	0.936961	0.99	0.945
Rpl23	0.813	0.365619	0.626	0.540336	1	0.999
Rpl14	0.812	0.381332	0.624	0.584449	1	0.996
Piezo2	0.811	0.903351	0.622	2.29141	0.793	0.189
Rps2	0.811	0.398789	0.622	0.59279	1	0.999
Rps15a	0.811	0.36948	0.622	0.55104	0.999	0.998
Actb	0.811	0.712099	0.622	1.06264	1	0.986
Rps4x	0.81	0.36564	0.62	0.546433	1	0.998
Rps23	0.81	0.338311	0.62	0.508959	1	0.998
Gas1	0.81	0.861945	0.62	2.48019	0.791	0.297
Rpl32	0.809	0.36043	0.618	0.535683	1	0.998
Zeb2	0.809	0.776131	0.618	1.46741	0.945	0.744
Rps27a	0.808	0.367727	0.616	0.545844	1	0.998
Tenm4	0.808	1.08872	0.616	2.83706	0.747	0.204
Rplp0	0.808	0.366026	0.616	0.546073	1	0.997
Cd63	0.807	0.573411	0.614	0.984628	0.999	0.953
Rpl36a	0.805	0.397704	0.61	0.624056	1	0.994
Rpl37	0.805	0.391023	0.61	0.596464	0.999	0.997
Col4a1	0.805	0.721297	0.61	1.26537	0.974	0.779
Rps26	0.804	0.454347	0.608	0.687096	1	0.996
Rpl11	0.804	0.371722	0.608	0.557014	1	0.998
Glipr2	0.804	0.631711	0.608	2.21546	0.793	0.324
Rpl18	0.803	0.363489	0.606	0.550266	1	0.998
Rpl30	0.801	0.34275	0.602	0.518884	0.999	0.999
Hic1	0.801	0.527644	0.602	3.31279	0.675	0.084
Plat	0.801	0.667351	0.602	2.51892	0.739	0.161
Ppp1r14a	0.801	0.724076	0.602	3.14398	0.696	0.124
Rrbp1	0.801	0.655103	0.602	1.16146	0.982	0.875
Rps10	0.8	0.392247	0.6	0.603015	0.999	0.996
Vav3	0.8	1.00679	0.6	2.2911	0.816	0.343
Flna	0.799	0.582559	0.598	1.38458	0.922	0.566
Rpl28	0.799	0.37057	0.598	0.552375	1	0.998
Rpl27a	0.798	0.337162	0.596	0.504123	1	0.999
Rps20	0.798	0.393071	0.596	0.584041	1	0.999
Rps25	0.797	0.360544	0.594	0.556096	0.999	0.995
Aspn	0.795	0.737067	0.59	2.97935	0.666	0.082
Rack1	0.795	0.357698	0.59	0.547589	0.999	0.997
Soat1	0.795	0.607108	0.59	1.73818	0.853	0.388
Rai14	0.793	0.666107	0.586	1.77875	0.828	0.284
Ptgis	0.793	0.60733	0.586	1.62489	0.834	0.256
Serpine2	0.793	0.928858	0.586	2.52571	0.802	0.381
S100a10	0.792	0.66108	0.584	1.21197	0.968	0.646
Rpl22	0.791	0.374269	0.582	0.586305	0.998	0.995
Ptma	0.791	0.528603	0.582	0.793895	1	0.998
Slc38a5	0.79	0.774299	0.58	5.23708	0.599	0.023
Dlc1	0.79	0.757086	0.58	1.25504	0.97	0.895
Ifitm2	0.79	0.57442	0.58	0.997339	0.998	0.828
Rps21	0.79	0.364795	0.58	0.562797	0.999	0.998
Sfxn1	0.789	0.55027	0.578	1.94817	0.794	0.388
Actg1	0.789	0.59504	0.578	0.912093	1	0.987
Sema3d	0.789	0.778725	0.578	2.77461	0.684	0.142
Kcne1l	0.788	0.67617	0.576	4.13091	0.621	0.06
Tpm4	0.788	0.560474	0.576	1.06838	0.977	0.745
Megf6	0.788	0.641106	0.576	3.02055	0.674	0.116
Nkain4	0.788	0.60753	0.576	2.07527	0.771	0.202
Rps28	0.787	0.368869	0.574	0.582698	0.999	0.994
Aebp1	0.787	0.506275	0.574	1.83631	0.779	0.259
Rbfox1	0.786	1.37722	0.572	2.95816	0.735	0.299
Rps7	0.786	0.337448	0.572	0.504204	1	0.998
Rpl26	0.786	0.307679	0.572	0.462451	1	0.998
Svep1	0.786	0.615684	0.572	4.25291	0.61	0.044
Rpl22l1	0.785	0.460806	0.57	0.753788	0.998	0.979
Rplp2	0.784	0.322627	0.568	0.491478	1	0.998
Ssr2	0.784	0.518219	0.568	1.02457	0.977	0.879
Rpl8	0.783	0.322838	0.566	0.48658	1	0.998
Rpl19	0.783	0.303342	0.566	0.455369	1	0.998
Clca3a1	0.783	0.566334	0.566	2.17653	0.739	0.218
Rpl18a	0.782	0.324977	0.564	0.486322	0.999	0.998
Eva1b	0.78	0.518984	0.56	1.4567	0.875	0.36
Arf4	0.779	0.459431	0.558	0.855846	0.988	0.931
Postn	0.779	0.499509	0.558	0.855632	0.928	0.389
Hnrnpa3	0.779	0.469695	0.558	0.794624	0.994	0.971
Spry1	0.776	0.527603	0.552	3.31302	0.628	0.109
Rpl34	0.775	0.332732	0.55	0.504906	0.998	0.997
Nfia	0.774	0.611853	0.548	0.9939	0.982	0.942
Fhl1	0.773	0.571817	0.546	1.56337	0.841	0.498
Kcnt2	0.773	0.662647	0.546	2.75497	0.649	0.116
Itga8	0.772	0.731321	0.544	2.35029	0.698	0.184
Tnxb	0.771	0.656743	0.542	5.57932	0.559	0.023
Col4a2	0.771	0.564698	0.542	1.12843	0.939	0.701
Rps13	0.771	0.290119	0.542	0.437281	1	0.998
Rpl41	0.77	0.287316	0.54	0.425881	1	0.999
Nkain3	0.77	1.00915	0.54	2.96224	0.636	0.113
Rpl29	0.768	0.302915	0.536	0.459116	1	0.997
Peg3	0.767	0.751378	0.534	1.39663	0.919	0.754
Mmp16	0.767	0.666024	0.534	1.9376	0.715	0.208
Serping1	0.767	0.480369	0.534	2.55256	0.64	0.111
Efemp2	0.766	0.48119	0.532	1.70659	0.781	0.309
Efna5	0.766	0.750168	0.532	1.37408	0.916	0.683
Rpl3	0.766	0.307109	0.532	0.468423	1	0.997
Id3	0.766	0.633766	0.532	1.10691	0.968	0.571
Rcn1	0.766	0.44879	0.532	1.02627	0.952	0.753
Cask	0.765	0.53864	0.53	1.39218	0.877	0.595
Pdgfra	0.765	0.58939	0.53	2.03447	0.692	0.169
Tkt	0.764	0.456126	0.528	1.16737	0.892	0.573
Rpl7	0.764	0.295395	0.528	0.449712	0.999	0.997
Rps15	0.763	0.312101	0.526	0.4751	1	0.998
Fscn1	0.762	0.471853	0.524	1.2538	0.873	0.411
Nid1	0.761	0.482859	0.522	1.26144	0.872	0.438
Pdia6	0.761	0.513545	0.522	0.93227	0.989	0.921
Rpl35	0.761	0.356421	0.522	0.592233	0.997	0.985
Lrp1	0.76	0.455965	0.52	1.59588	0.764	0.275
Dennd2a	0.76	0.520638	0.52	1.42395	0.837	0.426
Rpl9	0.758	0.282507	0.516	0.425398	0.999	0.998
Rps6	0.758	0.31981	0.516	0.498644	1	0.995
Naca	0.757	0.307579	0.514	0.481666	1	0.997
Ebf3	0.757	0.611415	0.514	2.79709	0.608	0.104
Rpl15	0.756	0.260953	0.512	0.391678	0.999	0.997
Loxl2	0.753	0.494538	0.506	1.2131	0.882	0.587
Cdk14	0.753	0.569459	0.506	1.20061	0.906	0.677
Rpl35a	0.752	0.266316	0.504	0.40189	1	0.998
Fndc1	0.751	0.636235	0.502	3.93363	0.539	0.041
H13	0.751	0.439988	0.502	1.16406	0.889	0.589
Tbx18	0.75	0.472171	0.5	1.92457	0.68	0.219
Col26a1	0.75	0.51532	0.5	2.57277	0.59	0.09
Rpl6	0.75	0.293749	0.5	0.446607	1	0.997
Fam114a1	0.749	0.444407	0.498	1.33958	0.823	0.441
Notch3	0.748	0.573843	0.496	2.80869	0.607	0.14
Celf4	0.747	0.584519	0.494	2.49149	0.604	0.115
Rpl23a	0.747	0.341179	0.494	0.527371	0.998	0.995
Itpripl2	0.747	0.459714	0.494	2.0972	0.673	0.203
Fbxl7	0.746	0.55182	0.492	0.928008	0.944	0.581
Mfap4	0.746	0.604837	0.492	1.21412	0.78	0.277
Nnmt	0.746	0.433016	0.492	5.2502	0.508	0.019

## Sheet: cluster 6
	myAUC	avg_diff	power	avg_log2FC	pct.1	pct.2
Fabp4	0.989	3.85214	0.978	7.9698	0.985	0.15
Gng11	0.976	1.76236	0.952	3.3154	0.995	0.597
Gnai2	0.972	1.2423	0.944	2.01006	0.999	0.974
S100a16	0.972	1.59074	0.944	4.18861	0.977	0.165
Fkbp1a	0.956	1.09367	0.912	1.8395	0.998	0.93
Cdh5	0.953	1.6391	0.906	3.47777	0.985	0.186
Cav1	0.951	1.82419	0.902	3.95878	0.964	0.234
Icam2	0.95	1.5732	0.9	3.41004	0.989	0.19
Kdr	0.95	1.47086	0.9	3.52293	0.974	0.169
Cldn5	0.948	1.4196	0.896	5.55508	0.914	0.03
Sparcl1	0.945	1.93812	0.89	4.73905	0.932	0.192
Cd34	0.937	1.34562	0.874	3.03693	0.966	0.283
Ldb2	0.934	1.42305	0.868	3.52722	0.949	0.126
Calm1	0.931	1.08983	0.862	1.73603	0.998	0.967
Ccdc85b	0.927	1.08857	0.854	2.43646	0.967	0.588
Rasip1	0.925	1.09193	0.85	2.98225	0.962	0.173
Arpc3	0.924	0.961749	0.848	1.78538	0.991	0.891
Ecscr	0.923	1.24904	0.846	2.85055	0.98	0.199
Esam	0.923	1.28342	0.846	3.4533	0.93	0.156
Col4a1	0.922	1.40274	0.844	2.38513	0.988	0.778
Rasgrp3	0.92	1.24126	0.84	3.83751	0.906	0.139
Col4a2	0.919	1.29771	0.838	2.43884	0.98	0.699
Mest	0.918	1.27164	0.836	2.04287	0.999	0.722
Pecam1	0.917	1.29613	0.834	2.78874	0.979	0.202
Egfl7	0.917	1.27091	0.834	2.5692	0.987	0.327
Gimap6	0.916	1.07266	0.832	2.96391	0.946	0.159
Myct1	0.914	0.957799	0.828	4.09538	0.881	0.073
Tmem255a	0.913	1.12971	0.826	7.17214	0.833	0.019
Adgrf5	0.913	1.12099	0.826	3.36497	0.919	0.139
Plxnd1	0.913	1.07889	0.826	2.92842	0.941	0.192
Ehd2	0.909	1.06048	0.818	2.98784	0.925	0.287
Gpihbp1	0.908	1.29616	0.816	6.79827	0.827	0.023
Tpm4	0.908	1.01918	0.816	1.86931	0.986	0.744
Tcf4	0.904	1.13247	0.808	1.87817	0.992	0.913
Ppp1r2	0.904	0.8982	0.808	1.86749	0.974	0.747
Fli1	0.904	1.28147	0.808	2.75383	0.951	0.322
Arhgap18	0.901	1.28275	0.802	2.87823	0.94	0.541
Flt1	0.9	1.3945	0.8	2.93033	0.937	0.203
Cd93	0.9	1.15618	0.8	2.55433	0.954	0.181
Tspan13	0.899	1.00726	0.798	2.87524	0.915	0.391
Sh3bgrl3	0.899	1.00363	0.798	1.9126	0.98	0.656
Prex2	0.899	1.30117	0.798	3.55976	0.899	0.179
Ets1	0.898	1.01592	0.796	2.48136	0.946	0.329
Tpm3	0.898	0.932059	0.796	1.7238	0.986	0.799
Fyn	0.897	0.975442	0.794	2.30975	0.957	0.491
Kitl	0.895	1.40978	0.79	3.41102	0.896	0.286
Tmsb10	0.895	0.854951	0.79	1.29701	0.999	0.991
Fscn1	0.895	0.984108	0.79	2.37035	0.946	0.407
Tspan18	0.894	1.02348	0.788	2.41313	0.955	0.431
Pdgfb	0.893	0.886107	0.786	5.27021	0.807	0.029
Tmsb4x	0.892	0.948784	0.784	1.39061	1	0.998
Elmo1	0.892	1.28344	0.784	2.8319	0.928	0.233
Lxn	0.891	1.07621	0.782	3.24101	0.892	0.291
Tcf15	0.891	1.08839	0.782	4.78816	0.815	0.053
Gimap4	0.889	0.87529	0.778	4.14991	0.825	0.063
Ctla2a	0.887	1.01344	0.774	2.1863	0.946	0.181
Actg1	0.887	1.02775	0.774	1.56325	0.998	0.987
Actb	0.887	1.04615	0.774	1.55608	1	0.986
Gap43	0.886	1.08626	0.772	3.35415	0.862	0.183
Ptprm	0.885	1.37897	0.77	2.44	0.951	0.549
Elk3	0.885	0.992584	0.77	2.12197	0.966	0.426
Apbb2	0.885	1.20033	0.77	2.48179	0.945	0.645
Gnas	0.885	0.931848	0.77	1.40696	1	0.999
Arhgap29	0.883	0.903077	0.766	2.17248	0.948	0.532
Adgrl4	0.881	0.908528	0.762	3.55047	0.838	0.09
Nav3	0.88	1.48831	0.76	3.16399	0.871	0.199
Col18a1	0.88	1.15216	0.76	2.13877	0.985	0.5
Cyyr1	0.878	1.08071	0.756	3.86066	0.824	0.093
Pcdh17	0.877	1.24764	0.754	5.16635	0.786	0.059
S100a10	0.876	0.995521	0.752	1.7817	0.983	0.646
Ptma	0.874	0.799394	0.748	1.1963	1	0.998
Ostf1	0.873	0.801224	0.746	2.15984	0.921	0.491
Rapgef5	0.873	1.0111	0.746	2.25222	0.94	0.332
Clec1a	0.873	0.822775	0.746	6.18275	0.757	0.015
Lyn	0.87	0.744736	0.74	2.24667	0.875	0.246
Fabp5	0.87	1.08729	0.74	1.66321	0.992	0.694
Cfl1	0.869	0.740199	0.738	1.18302	0.995	0.984
Anxa2	0.869	0.835092	0.738	1.46055	0.991	0.895
Lpar4	0.868	1.15202	0.736	4.35362	0.797	0.131
Pde8a	0.868	0.786297	0.736	3.94755	0.793	0.102
Hspg2	0.867	0.870853	0.734	1.81715	0.959	0.728
Msn	0.865	0.774317	0.73	1.45423	0.98	0.849
Rps2	0.865	0.594783	0.73	0.88226	0.998	0.999
Ets2	0.865	0.853975	0.73	2.37726	0.896	0.396
Mfng	0.865	0.674294	0.73	4.85756	0.758	0.033
Plk2	0.865	0.900322	0.73	2.11874	0.923	0.516
Apold1	0.865	0.879278	0.73	3.92524	0.783	0.073
Prkch	0.863	0.868524	0.726	2.42956	0.884	0.187
Rhoc	0.863	0.880738	0.726	1.61228	0.978	0.889
Nrp2	0.863	1.08832	0.726	3.97842	0.797	0.117
Aprt	0.862	0.847577	0.724	1.64742	0.964	0.824
Cotl1	0.862	0.788884	0.724	2.14291	0.889	0.314
Pfn1	0.861	0.748606	0.722	1.19459	0.991	0.982
Emcn	0.861	0.777823	0.722	1.64595	0.931	0.165
Vim	0.859	0.941703	0.718	1.4035	0.999	0.986
N4bp3	0.858	0.718133	0.716	5.03846	0.742	0.058
Ctnnbip1	0.858	0.868292	0.716	2.1884	0.905	0.597
Tjp1	0.857	0.806441	0.714	1.78994	0.946	0.701
Anxa3	0.855	0.754328	0.71	2.40117	0.872	0.233
Igfbp4	0.853	0.931412	0.706	1.66626	0.981	0.486
Tmem88	0.853	0.679325	0.706	3.31993	0.79	0.137
Ptprb	0.85	0.881277	0.7	2.24446	0.881	0.213
Fgd5	0.85	0.714015	0.7	2.41335	0.855	0.157
Asap2	0.848	0.788739	0.696	2.02283	0.915	0.504
Arpc1b	0.848	0.776198	0.696	1.55151	0.968	0.682
Cmtm8	0.847	0.671078	0.694	3.07965	0.79	0.157
Fxyd5	0.845	0.741219	0.69	2.33507	0.831	0.166
Cd9	0.845	0.894134	0.69	2.09479	0.9	0.353
Gimap1	0.845	0.636341	0.69	2.49997	0.824	0.121
Sox18	0.844	0.763137	0.688	4.34664	0.73	0.05
Slc9a3r2	0.843	0.871832	0.686	2.50926	0.848	0.245
Ptpn18	0.843	0.727859	0.686	2.63814	0.811	0.189
Sox17	0.842	0.816421	0.684	5.64218	0.699	0.019
Itga6	0.841	0.781447	0.682	1.74356	0.929	0.416
Lmo2	0.84	0.660841	0.68	2.56504	0.802	0.135
Sparc	0.839	0.843472	0.678	1.28949	0.996	0.969
Plekhg1	0.839	0.96901	0.678	2.35894	0.885	0.306
Tagln2	0.839	0.89955	0.678	1.48044	0.99	0.677
Nudt4	0.837	0.78501	0.674	1.84788	0.918	0.634
Prcp	0.836	0.760077	0.672	2.5905	0.828	0.257
Clic1	0.835	0.579194	0.67	0.969423	0.999	0.978
Cd109	0.834	0.676433	0.668	4.80642	0.699	0.042
Arap3	0.833	0.641504	0.666	2.35541	0.821	0.158
Epas1	0.833	0.717439	0.666	2.95036	0.772	0.125
Flnb	0.833	0.77553	0.666	2.21044	0.872	0.345
Limch1	0.833	0.761129	0.666	1.52657	0.944	0.333
Myo1b	0.833	0.791375	0.666	1.99659	0.903	0.476
Tmod3	0.832	0.70239	0.664	1.62152	0.94	0.558
Thsd1	0.832	0.666316	0.664	2.83869	0.782	0.126
Cd38	0.832	0.696442	0.664	3.1299	0.758	0.113
Meox2	0.83	1.15715	0.66	5.75688	0.677	0.025
Btnl9	0.83	0.82419	0.66	8.37673	0.664	0.005
Pon2	0.83	0.652318	0.66	2.0061	0.873	0.414
Galnt18	0.829	0.889292	0.658	2.5824	0.808	0.199
Itga2	0.828	0.716198	0.656	3.81272	0.712	0.064
Dock4	0.828	0.91667	0.656	2.1325	0.891	0.47
Arpc4	0.828	0.619915	0.656	1.44292	0.93	0.734
Tgfb1	0.827	0.657323	0.654	2.25976	0.824	0.209
Clec14a	0.826	0.729451	0.652	2.34749	0.802	0.147
Cav2	0.826	0.623237	0.652	3.21783	0.738	0.101
Rnf144a	0.825	0.674953	0.65	3.02686	0.763	0.157
Txn1	0.825	0.582134	0.65	1.0063	0.981	0.955
Prrg3	0.824	0.610137	0.648	4.0366	0.697	0.063
Jcad	0.824	0.650001	0.648	2.59796	0.783	0.188
Myo10	0.822	0.865472	0.644	3.13678	0.774	0.241
Ppp1r13b	0.822	0.687339	0.644	2.05359	0.856	0.375
Bcl6b	0.822	0.573782	0.644	3.62089	0.703	0.063
Igfbp3	0.822	1.775	0.644	6.21051	0.677	0.058
H2-D1	0.821	0.639851	0.642	2.24572	0.776	0.142
Erg	0.821	0.587536	0.642	2.46496	0.773	0.119
Litaf	0.821	0.653472	0.642	1.73615	0.878	0.487
Cavin3	0.821	0.88954	0.642	1.98326	0.898	0.589
Gngt2	0.82	0.616781	0.64	2.01867	0.814	0.166
Abcg2	0.82	0.660331	0.64	1.99856	0.861	0.469
Septin4	0.819	0.788666	0.638	3.90111	0.701	0.092
Tie1	0.819	0.561238	0.638	1.72849	0.852	0.169
Arpc5	0.819	0.632341	0.638	1.37069	0.939	0.778
Sipa1	0.818	0.572591	0.636	2.53628	0.776	0.197
Ppic	0.818	0.612397	0.636	1.2819	0.96	0.783
Bin1	0.818	0.579913	0.636	2.61384	0.759	0.149
Kank3	0.818	0.574988	0.636	2.48084	0.776	0.171
Rps20	0.818	0.451818	0.636	0.670874	1	0.999
Ushbp1	0.817	0.569706	0.634	4.5546	0.666	0.034
Dnaja1	0.816	0.514278	0.632	0.923719	0.985	0.951
Ptp4a3	0.814	1.14329	0.628	2.50348	0.888	0.614
Rapgef1	0.812	0.712503	0.624	2.04273	0.852	0.485
Cavin2	0.812	0.714051	0.624	1.33025	0.951	0.703
Wasf2	0.811	0.571212	0.622	1.24727	0.953	0.766
Krtcap2	0.811	0.645094	0.622	1.22093	0.969	0.907
Tnfaip1	0.81	0.575418	0.62	1.61294	0.881	0.548
Efnb2	0.81	0.864019	0.62	2.47369	0.809	0.287
Frmd4b	0.81	0.767187	0.62	1.86038	0.886	0.418
Rell1	0.81	0.664296	0.62	3.06726	0.726	0.155
Piezo2	0.809	0.840105	0.618	2.14905	0.797	0.19
Cavin1	0.809	0.598485	0.618	1.44317	0.909	0.689
Ctnnb1	0.809	0.485559	0.618	0.938418	0.981	0.913
Efna1	0.809	0.694314	0.618	3.11349	0.725	0.138
Tm4sf1	0.809	0.485523	0.618	0.909858	0.916	0.319
Btf3	0.808	0.427984	0.616	0.698553	0.997	0.99
Rab11a	0.808	0.550183	0.616	1.23433	0.94	0.74
Eif4a1	0.807	0.511036	0.614	0.864399	0.987	0.972
Tpst2	0.807	0.551676	0.614	2.25705	0.786	0.257
Etl4	0.807	0.834048	0.614	2.31894	0.817	0.354
Sema6a	0.806	0.716183	0.612	1.94543	0.828	0.272
Rhoa	0.806	0.490287	0.612	0.8724	0.989	0.966
Ccser1	0.806	0.81608	0.612	2.41279	0.723	0.118
Actn4	0.805	0.585472	0.61	1.2829	0.948	0.774
Rpl28	0.805	0.432402	0.61	0.644028	0.999	0.998
Itpkb	0.805	0.679635	0.61	2.18129	0.811	0.281
Pitpna	0.804	0.520532	0.608	1.15664	0.938	0.803
Bst2	0.804	0.628542	0.608	1.87968	0.804	0.22
Crmp1	0.804	0.528629	0.608	4.48564	0.64	0.036
Nes	0.804	0.736401	0.608	2.17745	0.806	0.328
Rps21	0.804	0.414652	0.608	0.638849	0.998	0.998
Klhl4	0.803	0.500584	0.606	1.48846	0.801	0.154
Rps3	0.803	0.403283	0.606	0.611172	0.998	0.997
Dysf	0.803	0.658918	0.606	2.39084	0.783	0.317
Adam15	0.803	0.567298	0.606	2.50322	0.739	0.152
Shank3	0.802	0.603483	0.604	2.28859	0.744	0.132
Rpl15	0.802	0.34572	0.604	0.518199	1	0.997

## Sheet: cluster 7
	myAUC	avg_diff	power	avg_log2FC	pct.1	pct.2
Cenpa	0.929	1.1556	0.858	2.42269	0.996	0.395
Ube2c	0.908	1.16476	0.816	2.15083	0.998	0.449
Arl6ip1	0.893	0.961818	0.786	1.7523	0.993	0.777
Cdca8	0.892	0.917785	0.784	2.16375	0.984	0.331
Jpt1	0.889	0.740872	0.778	1.27337	0.998	0.878
Cdca3	0.889	0.772747	0.778	2.21146	0.973	0.314
Knstrn	0.887	0.747426	0.774	2.55251	0.926	0.251
Cenpf	0.88	1.04488	0.76	2.0943	0.973	0.308
Ccnb2	0.879	0.723795	0.758	2.06636	0.965	0.319
Cks2	0.875	1.03162	0.75	2.09641	0.967	0.507
Tuba1b	0.873	0.77814	0.746	1.24725	0.998	0.926
Hmmr	0.873	0.924921	0.746	2.4873	0.912	0.233
Tubb4b	0.869	0.831249	0.738	1.55918	0.988	0.736
Ccna2	0.865	0.728283	0.73	2.15237	0.939	0.282
Dynll1	0.864	0.625683	0.728	0.983201	0.999	0.984
Birc5	0.86	0.8313	0.72	1.79147	0.982	0.392
Cdkn3	0.851	0.566908	0.702	2.43956	0.86	0.211
Ccnb1	0.849	0.829102	0.698	2.43456	0.87	0.227
Rangap1	0.84	0.632504	0.68	1.70182	0.941	0.479
Idh3a	0.835	0.638876	0.67	1.32403	0.992	0.625
Hsp90aa1	0.831	0.516303	0.662	0.817333	1	0.978
Tubb2b	0.827	0.625251	0.654	1.30998	0.984	0.668
Cycs	0.823	0.676217	0.646	1.07625	1	0.901
Got1	0.816	0.581854	0.632	1.40698	0.968	0.524
Selenoh	0.815	0.533797	0.63	0.991538	0.998	0.852
Cenpw	0.814	0.516306	0.628	1.67247	0.911	0.408
Cks1b	0.814	0.545985	0.628	1.18362	0.992	0.69
Vdac2	0.813	0.498672	0.626	0.847383	1	0.931
Mrpl42	0.81	0.549583	0.62	0.996102	0.997	0.837
Uqcrfs1	0.809	0.558222	0.618	0.992972	0.999	0.846
Ndufab1	0.809	0.559242	0.618	0.928585	0.998	0.92
Cdc20	0.809	0.782548	0.618	2.29485	0.793	0.239
Kif20a	0.808	0.506132	0.616	2.42173	0.766	0.185
Mrpl12	0.805	0.535951	0.61	1.01354	0.998	0.814
Racgap1	0.804	0.535256	0.608	1.68981	0.873	0.309
Cox5a	0.804	0.61991	0.608	0.956297	1	0.962
Cyc1	0.803	0.595005	0.606	1.01902	0.999	0.84
Cox7a2	0.803	0.54803	0.606	0.84938	1	0.982
Oaz1	0.8	0.35583	0.6	0.558953	1	0.993
Atp5pb	0.8	0.491785	0.6	0.787317	1	0.972
Anp32e	0.8	0.504083	0.6	1.10317	0.984	0.734
Cox8a	0.799	0.508714	0.598	0.773005	1	0.995
H2az1	0.797	0.551911	0.594	0.859129	1	0.979
Rad21	0.795	0.524469	0.59	1.24308	0.963	0.657
Tpi1	0.795	0.609308	0.59	0.96618	0.999	0.917
Nebl	0.794	0.652787	0.588	1.21008	0.995	0.503
Smpx	0.791	0.702156	0.582	1.20729	0.998	0.535
Ran	0.791	0.4383	0.582	0.742137	1	0.936
Nucks1	0.791	0.473209	0.582	0.88703	0.998	0.869
Atp5g3	0.79	0.538906	0.58	0.862346	0.999	0.946
Slc25a5	0.789	0.508686	0.578	0.852879	0.999	0.896
Atp5g1	0.789	0.597745	0.578	0.916533	1	0.966
Bex1	0.788	0.626583	0.576	1.22021	0.977	0.562
Ddx39	0.788	0.453534	0.576	1.36579	0.917	0.522
Ndufa11	0.786	0.485843	0.572	0.830596	1	0.913
Atp5o.1	0.786	0.568563	0.572	0.883615	0.999	0.963
Tuba1c	0.786	0.517732	0.572	1.49347	0.886	0.431
Uqcr10	0.786	0.527623	0.572	0.843443	1	0.951
Hdgf	0.786	0.437401	0.572	0.908797	0.99	0.835
Ndufa5	0.785	0.4791	0.57	0.841748	0.999	0.894
Vegfb	0.784	0.498783	0.568	1.0232	0.993	0.7
Hspa9	0.784	0.469907	0.568	0.887751	0.997	0.839
Hspd1	0.783	0.501851	0.566	0.849164	0.997	0.898
Tubb5	0.782	0.467629	0.564	0.726525	0.999	0.985
Myocd	0.781	0.712486	0.562	1.37269	0.963	0.497
Ndufv2	0.78	0.457059	0.56	0.828104	1	0.876
Bex4	0.779	0.559848	0.558	1.13379	0.975	0.613
Pnkd	0.779	0.458563	0.558	0.922005	0.995	0.79
Cox7b	0.778	0.51537	0.556	0.817039	1	0.959
Sdhd	0.777	0.496784	0.554	1.05894	0.977	0.717
Mdh1	0.776	0.603836	0.552	0.967347	1	0.879
Ndufb8	0.775	0.486708	0.55	0.796217	1	0.94
Ndufs6	0.775	0.478594	0.55	0.831608	0.998	0.883
Stmn1	0.775	0.503692	0.55	0.855544	0.999	0.887
Pgam1	0.774	0.469101	0.548	0.805377	0.998	0.912
H2ax	0.774	0.476404	0.548	1.1076	0.943	0.562
Ndufb7	0.774	0.443484	0.548	0.760459	0.999	0.922
Gapdh	0.774	0.582117	0.548	0.859943	1	0.993
Fam162a	0.773	0.536982	0.546	0.898655	0.998	0.892
Slc25a4	0.773	0.560046	0.546	0.841093	1	0.99
Uqcrc2	0.773	0.459359	0.546	0.824522	0.999	0.875
Atp5j2	0.773	0.445436	0.546	0.703834	1	0.98
Cox5b	0.772	0.47534	0.544	0.750439	1	0.971
Popdc2	0.771	0.499138	0.542	1.11993	0.977	0.497
Atp5mpl	0.771	0.464469	0.542	0.761391	1	0.942
Fkbp3	0.771	0.420982	0.542	0.755033	0.999	0.901
Atp5k	0.771	0.467968	0.542	0.819997	1	0.875
Cox6a1	0.77	0.439781	0.54	0.755635	0.998	0.925
Sdhb	0.77	0.46256	0.54	0.85315	0.995	0.849
Gyg	0.77	0.566386	0.54	0.945604	1	0.756
Atp5b	0.769	0.542557	0.538	0.824321	1	0.984
Homer2	0.769	0.464949	0.538	1.25156	0.93	0.448
Cox7c	0.766	0.415116	0.532	0.64519	1	0.991
Atp5l	0.765	0.397434	0.53	0.632824	1	0.982
Myl2	0.765	0.778567	0.53	1.13703	1	0.931
Tacc3	0.765	0.38986	0.53	1.5753	0.788	0.272
Cip2a	0.764	0.385188	0.528	2.1184	0.694	0.193
Cox4i1	0.764	0.427747	0.528	0.644361	1	0.998
Mylk3	0.764	0.453816	0.528	1.12576	0.955	0.467
Adprhl1	0.764	0.50992	0.528	1.10105	0.967	0.48
Casz1	0.764	0.477758	0.528	1.2137	0.931	0.451
Hmgn2	0.764	0.420196	0.528	0.886458	0.987	0.794
Myoz2	0.764	0.502189	0.528	1.08896	0.969	0.475
Immt	0.763	0.434622	0.526	0.858411	0.991	0.808
Rangrf	0.762	0.399863	0.524	1.53211	0.824	0.403
Ndufa12	0.762	0.437791	0.524	0.77798	0.999	0.88
Chchd10	0.762	0.63261	0.524	1.04648	1	0.591
Rbpms2	0.762	0.419638	0.524	1.22287	0.915	0.502
Ldha	0.762	0.510168	0.524	0.794138	1	0.961
Cox6b1	0.762	0.420258	0.524	0.65724	1	0.986
Hspb7	0.762	0.560482	0.524	1.01266	1	0.572
Atp5j	0.761	0.394969	0.522	0.620568	1	0.986
Crip2	0.761	0.493458	0.522	0.777545	1	0.882
Ndufs7	0.761	0.426633	0.522	0.7844	0.998	0.874
Ndufc1	0.761	0.444079	0.522	0.747923	1	0.917
Atp5c1	0.761	0.445098	0.522	0.710042	1	0.969
Hopx	0.76	0.503246	0.52	1.04395	0.977	0.506
Plaat3	0.759	0.454939	0.518	1.16868	0.946	0.494
Hmgb2	0.759	0.576463	0.518	0.9606	0.989	0.854
Atp5a1	0.758	0.483466	0.516	0.747478	1	0.983
Mcrip2	0.758	0.418271	0.516	1.16879	0.917	0.462
Cenpm	0.758	0.381264	0.516	1.57487	0.786	0.313
Spc24	0.758	0.390729	0.516	1.23493	0.875	0.396
Cdkn2d	0.758	0.466358	0.516	1.51043	0.831	0.435
Mdh2	0.758	0.442127	0.516	0.745221	1	0.916
Nkx2-5	0.757	0.418791	0.514	1.13728	0.937	0.452
Ndufb9	0.757	0.432876	0.514	0.699773	1	0.96
Uqcrb	0.757	0.40296	0.514	0.656072	1	0.967
Atp5d	0.757	0.400683	0.514	0.640659	0.999	0.978
Aco2	0.756	0.476286	0.512	0.850615	0.998	0.808
Ldhb	0.756	0.538042	0.512	0.899343	0.999	0.762
Hint1	0.755	0.325937	0.51	0.526717	1	0.982
Tmod1	0.755	0.482578	0.51	1.00195	0.991	0.525
Pgk1	0.754	0.498845	0.508	0.814294	1	0.883
Rbm20	0.754	0.569703	0.508	1.0217	0.981	0.496
Atp5h	0.754	0.407494	0.508	0.631668	1	0.99
Acot13	0.753	0.434682	0.506	0.975469	0.978	0.619
Uqcrq	0.753	0.424324	0.506	0.693819	0.999	0.946
Atp5md	0.752	0.40416	0.504	0.681514	0.999	0.936
Kmt5a	0.752	0.410105	0.504	1.04468	0.93	0.676
Micos10	0.751	0.369755	0.502	0.64781	0.998	0.932
Kcng2	0.75	0.410245	0.5	1.06833	0.94	0.469
Myl3	0.75	0.750774	0.5	1.10336	0.999	0.89
Idh2	0.75	0.499656	0.5	0.797975	1	0.917
Rragd	0.75	0.397966	0.5	1.25727	0.865	0.44
Tnni1	0.75	0.659109	0.5	0.992101	1	0.819
Pdhb	0.749	0.407977	0.498	0.936986	0.964	0.685
Coq7	0.749	0.389633	0.498	0.996542	0.958	0.649
Fxyd1	0.749	0.502285	0.498	0.891714	0.996	0.64
Vdac1	0.748	0.371645	0.496	0.65587	0.999	0.913
Bves	0.748	0.482741	0.496	1.02574	0.956	0.504
Lsm4	0.748	0.379989	0.496	0.745466	0.994	0.856
Mki67	0.748	0.321799	0.496	0.818103	0.863	0.313
Bola3	0.748	0.403059	0.496	0.901756	0.973	0.698
Ndufb5	0.748	0.375278	0.496	0.630542	0.999	0.952
Tnnt2	0.748	0.666293	0.496	0.978208	1	0.912
Eif4ebp1	0.747	0.421	0.494	0.798763	0.993	0.789
Cox6c	0.746	0.386624	0.492	0.593944	1	0.995
Ndufa4	0.746	0.370653	0.492	0.57496	1	0.99
Sh3bgr	0.745	0.582769	0.49	0.979778	0.998	0.553
Cep89	0.745	0.344378	0.49	1.74319	0.707	0.256
Tnnc1	0.744	0.656587	0.488	0.982933	1	0.835
Slc25a3	0.744	0.356499	0.488	0.568227	1	0.982
Uqcr11	0.744	0.427473	0.488	0.693875	1	0.946
Mif	0.744	0.504482	0.488	0.782155	1	0.953
Smyd1	0.744	0.390176	0.488	1.02083	0.931	0.461
Ndufs5	0.744	0.348749	0.488	0.625565	0.998	0.922
Anln	0.743	0.379435	0.486	1.44056	0.741	0.252
Uqcrh	0.743	0.36456	0.486	0.564993	1	0.993
Mrps36	0.742	0.387935	0.484	0.850463	0.977	0.734
H2az2	0.742	0.357398	0.484	0.637916	0.998	0.937
Ndufb6	0.742	0.390697	0.484	0.753298	0.994	0.844
Actc1	0.742	0.656383	0.484	0.959627	1	0.934
Ndufb10	0.741	0.382518	0.482	0.686758	0.997	0.892
Oxct1	0.74	0.407759	0.48	0.764232	0.99	0.831
Cryab	0.74	0.532649	0.48	0.863383	0.999	0.696
Suclg1	0.74	0.364666	0.48	0.725123	0.993	0.827
Hspb1	0.74	0.518137	0.48	0.829652	0.999	0.73
Acadm	0.74	0.393907	0.48	0.870306	0.977	0.697
Acadl	0.74	0.421369	0.48	0.749703	0.998	0.836
Got2	0.739	0.399611	0.478	0.873485	0.975	0.662
Fh1	0.739	0.386509	0.478	0.895399	0.966	0.686
Mb	0.738	0.456608	0.476	0.789366	0.943	0.513
Glrx	0.738	0.358558	0.476	1.29682	0.818	0.416
Actn2	0.738	0.596581	0.476	0.957682	0.999	0.573
Tnni3	0.738	0.626181	0.476	0.959394	1	0.678
Vbp1	0.737	0.343308	0.474	1.08403	0.884	0.576
Srl	0.737	0.427194	0.474	0.992287	0.929	0.483
Pln	0.737	0.557908	0.474	0.890426	1	0.612
Tpm1	0.737	0.564733	0.474	0.832328	1	0.969
Lpar3	0.737	0.387148	0.474	1.42589	0.779	0.341
Timm17a	0.737	0.366084	0.474	0.81721	0.979	0.759
Ndufa10	0.737	0.379258	0.474	0.720307	0.99	0.853
Ndufa2	0.736	0.32364	0.472	0.555109	0.999	0.959
Sod2	0.736	0.400983	0.472	0.795485	0.993	0.736
Cs	0.736	0.380747	0.472	0.867174	0.959	0.699
Aldoa	0.735	0.452742	0.47	0.703964	0.999	0.949
Mrpl51	0.735	0.355145	0.47	0.768864	0.981	0.804
Ccdc34	0.735	0.379088	0.47	0.927878	0.953	0.621
Hacd1	0.735	0.392964	0.47	0.845611	0.979	0.67

## Sheet: cluster 8
	myAUC	avg_diff	power	avg_log2FC	pct.1	pct.2
Ramp2	0.909	1.32594	0.818	2.22491	0.995	0.434
Egfl7	0.899	1.26748	0.798	2.55899	0.963	0.329
Pecam1	0.898	1.17007	0.796	2.53588	0.964	0.204
Eng	0.897	1.17912	0.794	2.39351	0.964	0.341
Flt1	0.894	1.22541	0.788	2.59613	0.946	0.203
Tie1	0.887	0.943233	0.774	2.65498	0.916	0.166
Klf2	0.885	1.7085	0.77	2.86016	0.949	0.566
Ece1	0.878	1.00632	0.756	2.33468	0.929	0.323
Ecscr	0.875	0.937945	0.75	2.20581	0.944	0.202
Tek	0.874	1.12377	0.748	2.53496	0.909	0.253
Cdh5	0.868	0.877923	0.736	1.95846	0.951	0.19
Ptprm	0.866	1.3016	0.732	2.30756	0.954	0.549
Fn1	0.861	1.32347	0.722	2.18694	0.965	0.708
Cgnl1	0.857	1.00579	0.714	2.03702	0.936	0.55
Gimap6	0.857	0.960288	0.714	2.68825	0.855	0.166
Elk3	0.851	0.883209	0.702	1.909	0.938	0.429
Vim	0.851	1.03946	0.702	1.54773	0.999	0.986
Ppp3ca	0.85	1.0383	0.7	1.82708	0.975	0.884
Calm1	0.849	0.737029	0.698	1.18647	0.997	0.967
Icam2	0.847	0.814406	0.694	1.87334	0.905	0.197
Rasip1	0.846	0.789526	0.692	2.25985	0.867	0.18
Ctla2a	0.845	1.12672	0.69	2.40178	0.855	0.188
Ifitm2	0.844	0.822246	0.688	1.40554	0.991	0.829
Rab11a	0.842	0.729087	0.684	1.58907	0.94	0.74
Col18a1	0.837	0.856674	0.674	1.62219	0.965	0.502
Apoe	0.837	0.75761	0.674	1.19009	0.972	0.7
Cd93	0.835	0.83874	0.67	1.91775	0.88	0.187
Elmo1	0.831	0.971274	0.662	2.20166	0.855	0.239
Notch1	0.83	0.770365	0.66	2.13913	0.855	0.273
Rdx	0.827	0.772765	0.654	1.33676	0.986	0.948
Limch1	0.826	1.11072	0.652	2.15785	0.878	0.338
Sh3bgrl3	0.825	0.748984	0.65	1.45823	0.96	0.657
Afap1l1	0.822	0.733485	0.644	1.8096	0.884	0.504
Ptprb	0.819	1.16424	0.638	2.8547	0.805	0.218
Erg	0.818	0.730247	0.636	2.9075	0.741	0.122
Cemip2	0.816	0.875857	0.632	1.74023	0.905	0.606
Igfbp4	0.814	0.800279	0.628	1.44354	0.959	0.488
Calcrl	0.814	1.12212	0.628	2.83972	0.781	0.215
Tpm3	0.811	0.648481	0.622	1.22762	0.971	0.801
Tmsb10	0.808	0.56118	0.616	0.855694	0.999	0.991
Nrxn3	0.807	1.07122	0.614	2.33823	0.745	0.146
Gmds	0.806	0.840796	0.612	1.85128	0.878	0.516
Sema6a	0.802	0.981959	0.604	2.5399	0.789	0.276
Gja4	0.802	1.12151	0.604	3.64238	0.667	0.077
Efnb2	0.797	0.736125	0.594	2.161	0.786	0.289
Mapk3	0.797	0.603444	0.594	1.67847	0.855	0.503
Cmas	0.797	0.65569	0.594	1.67198	0.875	0.634
Rhoj	0.795	0.704796	0.59	1.59137	0.897	0.364
Arap3	0.793	0.56519	0.586	2.12803	0.744	0.164
Ifitm3	0.793	0.765224	0.586	1.71839	0.861	0.355
Col23a1	0.792	1.02361	0.584	2.36	0.711	0.139
Tspan6	0.791	0.705312	0.582	1.76054	0.844	0.47
Foxc1	0.791	0.659511	0.582	2.62577	0.701	0.138
Nos3	0.791	0.680369	0.582	2.59977	0.701	0.13
Tm4sf1	0.79	1.36573	0.58	2.41253	0.809	0.326
Plvap	0.789	0.720615	0.578	1.77861	0.739	0.146
Fgd5	0.789	0.624856	0.578	2.16482	0.738	0.166
Bace2	0.787	0.822493	0.574	2.16591	0.759	0.26
Tmod3	0.787	0.615988	0.574	1.44234	0.887	0.562
Cd9	0.787	0.884472	0.574	2.07212	0.822	0.359
Foxp1	0.787	0.667777	0.574	1.2132	0.965	0.887
Prkch	0.786	0.65933	0.572	1.92735	0.759	0.195
Hspg2	0.786	0.61992	0.572	1.33526	0.916	0.731
Nfatc1	0.785	0.709773	0.57	2.02429	0.771	0.277
Aplp2	0.785	0.552582	0.57	1.00326	0.973	0.885
Tshz2	0.785	0.95522	0.57	1.88597	0.87	0.493
Ptma	0.785	0.529631	0.57	0.79536	1	0.998
Fbn1	0.784	0.683696	0.568	1.43865	0.917	0.439
Dock9	0.783	0.661304	0.566	2.21237	0.727	0.201
Lgals9	0.783	0.617616	0.566	2.12608	0.722	0.158
Wwtr1	0.783	0.653506	0.566	1.35074	0.922	0.737
Fabp5	0.78	0.978745	0.56	1.49952	0.929	0.698
Cav1	0.779	0.668037	0.558	1.5732	0.79	0.246
Tagln2	0.779	0.68198	0.558	1.13281	0.976	0.679
Dock6	0.778	0.564788	0.556	1.69262	0.79	0.321
F2r	0.777	0.659871	0.554	1.73397	0.824	0.414
Mmrn2	0.775	0.567617	0.55	1.6886	0.739	0.187
Ebf1	0.775	1.07281	0.55	1.84904	0.867	0.408
Itpr2	0.775	0.754731	0.55	1.64528	0.859	0.582
St6galnac3	0.775	0.819798	0.55	1.70502	0.841	0.445
Ddah2	0.774	0.576764	0.548	1.1734	0.94	0.791
Rap1b	0.774	0.603658	0.548	1.27425	0.924	0.801
Rps20	0.773	0.389901	0.546	0.57933	0.999	0.999
Hdac7	0.771	0.577919	0.542	1.92842	0.753	0.299
Fxyd5	0.771	0.943965	0.542	2.8434	0.684	0.177
Cd59a	0.771	0.609514	0.542	1.99049	0.747	0.319
Bmyc	0.77	0.965419	0.54	2.75416	0.759	0.437
Ctsl	0.769	0.916381	0.538	1.61161	0.963	0.883
Cbfa2t3	0.769	0.703636	0.538	2.51095	0.667	0.155
Piezo1	0.769	0.58284	0.538	1.95418	0.739	0.319
Ppp1r13b	0.768	0.628941	0.536	1.90555	0.768	0.382
Igf1	0.767	0.678933	0.534	1.44326	0.844	0.445
Ehd2	0.767	0.556205	0.534	1.74267	0.754	0.299
Clic1	0.766	0.543777	0.532	0.911774	0.989	0.979
Sec61b	0.766	0.510666	0.532	0.946731	0.974	0.892
S100a16	0.765	0.658359	0.53	1.90995	0.703	0.183
Sox7	0.764	0.581826	0.528	2.53965	0.641	0.119
Gngt2	0.764	0.638852	0.528	2.07324	0.697	0.174
Foxo1	0.764	0.630268	0.528	1.73348	0.796	0.418
Msn	0.763	0.548979	0.526	1.05356	0.957	0.851
Atp1b3	0.763	0.545466	0.526	1.34876	0.853	0.63
Esam	0.763	0.578438	0.526	1.74932	0.712	0.17
Gimap1	0.761	0.509365	0.522	2.10053	0.666	0.132
Id3	0.761	0.602109	0.522	1.05336	0.967	0.573
Tspan18	0.761	0.597086	0.522	1.50793	0.808	0.441
Smagp	0.76	0.613377	0.52	2.54043	0.641	0.137
Lmo2	0.76	0.747406	0.52	2.81685	0.647	0.145
Rapgef5	0.759	0.626407	0.518	1.47326	0.784	0.342
Clec14a	0.757	0.718049	0.514	2.31277	0.658	0.156
Ctsk	0.757	0.623729	0.514	2.53975	0.647	0.164
Snx3	0.755	0.464147	0.51	0.879014	0.959	0.923
Greb1l	0.754	0.838436	0.508	2.18311	0.716	0.279
Npdc1	0.753	0.476282	0.506	2.03171	0.674	0.193
Hapln1	0.751	1.05014	0.502	3.12281	0.608	0.132
Tgfbr2	0.751	0.573196	0.502	1.57415	0.772	0.348
Ets1	0.751	0.548858	0.502	1.45756	0.793	0.339
Kdr	0.751	0.582081	0.502	1.55861	0.708	0.187
F11r	0.751	0.505068	0.502	1.84948	0.712	0.317
Rps6ka2	0.749	0.689629	0.498	1.88507	0.716	0.331
Plpp3	0.749	0.849835	0.498	2.10154	0.728	0.328
H3f3b	0.748	0.492696	0.496	0.751748	1	0.995
Heg1	0.747	0.800575	0.494	1.76907	0.828	0.621
Ccdc85b	0.746	0.474076	0.492	1.16775	0.851	0.595
Rpl28	0.746	0.352834	0.492	0.526038	1	0.998
Grasp	0.745	0.491193	0.49	2.17967	0.643	0.187
Arpc1b	0.745	0.472884	0.49	0.981995	0.924	0.685
Shank3	0.744	0.520976	0.488	2.03646	0.628	0.14
S100a10	0.744	0.813585	0.488	1.47267	0.894	0.652
Stab1	0.743	0.453551	0.486	1.73766	0.632	0.15
Klhl4	0.742	0.571355	0.484	1.66175	0.663	0.164
Itga6	0.742	0.560384	0.484	1.29524	0.807	0.425
Marcksl1	0.741	0.455836	0.482	0.84459	0.966	0.906
Arhgap28	0.74	0.698905	0.48	1.70175	0.778	0.367
Myo6	0.74	0.541187	0.48	1.56914	0.759	0.442
Zfp521	0.739	0.613932	0.478	1.27791	0.877	0.695
Plxnd1	0.739	0.482994	0.478	1.48969	0.696	0.208
Rpl34	0.739	0.312365	0.478	0.474173	0.999	0.997
Dapk1	0.738	0.516395	0.476	1.50125	0.757	0.413
Palm	0.738	0.52341	0.476	1.80394	0.685	0.27
Wipf3	0.738	0.52699	0.476	2.10244	0.627	0.183
Cd2ap	0.737	0.492542	0.474	1.17466	0.871	0.677
Trim47	0.737	0.54187	0.474	1.90097	0.697	0.361
Tmem176b	0.737	0.455245	0.474	0.92656	0.93	0.841
Arpc3	0.737	0.386912	0.474	0.75987	0.952	0.893
Rgs3	0.737	0.490866	0.474	1.37019	0.78	0.41
Tmem164	0.736	0.6951	0.472	1.31158	0.887	0.775
Cdc42ep5	0.736	0.498157	0.472	1.67087	0.713	0.282
She	0.736	0.457036	0.472	2.31571	0.59	0.121
Ctsh	0.735	0.595832	0.47	1.99106	0.647	0.209
Clta	0.735	0.382271	0.47	0.701177	0.97	0.954
Cd34	0.735	0.716367	0.47	1.73463	0.736	0.298
Emcn	0.734	0.768903	0.468	1.62758	0.658	0.183
Npc2	0.733	0.487147	0.466	0.93698	0.955	0.914
Ggta1	0.733	0.493857	0.466	1.65445	0.685	0.259
Ppic	0.732	0.419382	0.464	0.904264	0.924	0.785
Dock4	0.732	0.601475	0.464	1.47308	0.787	0.478
Rps3	0.732	0.339887	0.464	0.515728	0.998	0.997
Gata2	0.732	0.462573	0.464	3.31639	0.519	0.061
Top1	0.732	0.475414	0.464	0.849897	0.979	0.96
Procr	0.732	0.618659	0.464	3.76577	0.513	0.06
Ackr3	0.732	0.727693	0.464	2.05663	0.651	0.229
Rhoa	0.731	0.405704	0.462	0.72702	0.982	0.967
Gsta4	0.731	0.859935	0.462	2.61159	0.649	0.305
Ecm1	0.731	0.628085	0.462	2.19577	0.65	0.245
Plpp1	0.73	0.806311	0.46	2.17672	0.726	0.434
H3f3a	0.73	0.264	0.46	0.406161	1	0.998
Slc29a1	0.729	0.515133	0.458	1.94932	0.662	0.296
Pon2	0.728	0.475289	0.456	1.544	0.736	0.423
4931406P16Rik	0.727	0.464263	0.454	1.17311	0.836	0.652
Calm2	0.726	0.50779	0.452	0.890858	0.966	0.95
Mmp14	0.726	0.478406	0.452	1.06311	0.872	0.556
Dnaja1	0.726	0.370473	0.452	0.674101	0.979	0.951
Olfml2a	0.726	0.549293	0.452	3.98886	0.492	0.05
Slc9a3r2	0.725	0.721087	0.45	2.13925	0.655	0.257
Tgfb1	0.725	0.480914	0.45	1.75847	0.648	0.221
Vamp5	0.725	0.491552	0.45	1.2961	0.777	0.458
Rasgrp3	0.724	0.510447	0.448	1.82898	0.604	0.158
Gnai2	0.724	0.29418	0.448	0.495905	0.986	0.975
Arhgdib	0.724	0.39267	0.448	1.13055	0.755	0.379
Nsg1	0.724	0.589431	0.448	3.26603	0.528	0.108
Cdh11	0.723	0.632871	0.446	1.17346	0.826	0.401
Thsd1	0.723	0.394712	0.446	1.9052	0.589	0.139
Gm1673	0.723	0.508686	0.446	1.18888	0.843	0.685
Npr3	0.722	0.825676	0.444	1.91869	0.617	0.197
Palmd	0.722	0.708979	0.444	2.32775	0.616	0.24
Rap1a	0.722	0.426266	0.444	0.952926	0.877	0.775
Spag9	0.721	0.489733	0.442	0.989075	0.919	0.833
Acer2	0.72	0.530584	0.44	1.62989	0.638	0.227
Coro1c	0.719	0.461355	0.438	1.29864	0.778	0.574
Pcsk5	0.718	0.922985	0.436	2.36672	0.665	0.351
Csgalnact1	0.718	0.60402	0.436	1.87744	0.623	0.21
Fau	0.717	0.260367	0.434	0.389789	1	0.998
Pnp	0.717	0.41568	0.434	1.31577	0.739	0.393
Nid1	0.717	0.423322	0.434	1.12185	0.797	0.444
Rps7	0.717	0.267985	0.434	0.400805	1	0.998
Dennd5b	0.717	0.629053	0.434	1.54488	0.774	0.582
Emp1	0.717	0.682611	0.434	1.84149	0.678	0.296
Rbms1	0.717	0.434887	0.434	0.787899	0.964	0.921
Rpl9	0.716	0.269164	0.432	0.405389	1	0.998
Cyb5a	0.715	0.389413	0.43	0.939856	0.855	0.685

## Sheet: cluster 9
	myAUC	avg_diff	power	avg_log2FC	pct.1	pct.2
Sfrp2	0.98	2.51432	0.96	4.59073	0.996	0.17
Eln	0.979	3.20241	0.958	5.25417	0.996	0.405
Fbln5	0.978	2.50746	0.956	4.89837	0.984	0.176
Gpc6	0.965	2.31574	0.93	3.77314	0.991	0.367
Slit3	0.951	1.97563	0.902	3.88481	0.969	0.215
Col1a2	0.948	1.78371	0.896	2.84295	1	0.383
Cxcl12	0.935	1.93631	0.87	4.18264	0.935	0.363
Mfap4	0.934	1.5828	0.868	2.89426	0.988	0.283
Prdm6	0.933	1.54048	0.866	4.96176	0.898	0.13
Mgp	0.925	1.69997	0.85	2.66477	0.995	0.49
Fbln2	0.925	1.46869	0.85	2.68262	0.982	0.364
Col1a1	0.921	1.55891	0.842	2.56135	1	0.341
Tenm3	0.921	1.40753	0.842	2.6499	0.98	0.418
Sparc	0.92	1.07767	0.84	1.63748	1	0.969
Lgals1	0.908	1.21344	0.816	1.86024	1	0.914
Col3a1	0.905	1.64821	0.81	2.54977	0.992	0.528
Efna5	0.904	1.40861	0.808	2.45113	0.976	0.688
Adamts2	0.904	1.29942	0.808	3.89125	0.873	0.149
Rcn3	0.902	1.05398	0.804	2.07624	0.988	0.597
Cald1	0.9	1.11777	0.8	1.8415	0.995	0.903
Osr1	0.899	1.13349	0.798	5.38902	0.821	0.045
Mecom	0.897	1.35041	0.794	2.27118	0.981	0.431
Gxylt2	0.89	1.28109	0.78	3.95385	0.848	0.127
Fbn1	0.89	1.08038	0.78	2.14248	0.97	0.449
Ptn	0.886	1.59495	0.772	2.45757	0.968	0.545
Gpc3	0.884	1.1085	0.768	1.85131	0.993	0.73
Foxp2	0.884	1.06856	0.768	2.11591	0.968	0.408
Loxl1	0.883	0.961738	0.766	2.63529	0.906	0.29
Rrbp1	0.878	0.88698	0.756	1.53794	0.996	0.877
Fstl1	0.876	0.855291	0.752	1.41353	0.997	0.935
Rbms3	0.876	0.997345	0.752	1.65398	0.991	0.836
Col5a1	0.874	0.990844	0.748	2.22117	0.943	0.379
Smoc2	0.872	1.13401	0.744	4.35006	0.786	0.06
Tpm2	0.869	1.02502	0.738	2.30441	0.93	0.545
Csrp2	0.867	0.853675	0.734	1.39041	0.999	0.922
Myh10	0.866	0.949503	0.732	1.62202	0.988	0.886
Mmp16	0.865	1.24109	0.73	3.12621	0.849	0.217
Lox	0.863	0.916164	0.726	3.90594	0.786	0.094
Ccdc80	0.863	1.23035	0.726	2.53658	0.941	0.614
Rarres2	0.86	0.926468	0.72	3.07407	0.823	0.157
Serpinh1	0.859	0.690563	0.718	1.1189	1	0.969
Ntrk3	0.859	1.41318	0.718	5.65626	0.739	0.036
Selenom	0.858	0.780382	0.716	1.61501	0.966	0.753
Pde1a	0.858	1.0129	0.716	2.19287	0.915	0.225
Alcam	0.857	1.23366	0.714	2.65027	0.903	0.443
Mfap2	0.85	0.891155	0.7	1.59605	0.992	0.587
Antxr1	0.849	0.987156	0.698	2.52051	0.863	0.248
Col6a3	0.849	0.962976	0.698	2.76877	0.829	0.196
Fhl1	0.847	0.853695	0.694	2.14147	0.889	0.506
Meis1	0.846	0.891706	0.692	1.80707	0.949	0.702
Adamts5	0.845	1.02918	0.69	3.57063	0.772	0.128
Socs3	0.845	1.02065	0.69	2.22168	0.889	0.374
Pde3a	0.844	1.02067	0.688	1.85105	0.957	0.659
Myl6	0.839	0.677573	0.678	1.04648	1	0.995
Sulf1	0.839	1.39347	0.678	3.5185	0.763	0.134
Ppib	0.837	0.625641	0.674	1.05121	1	0.974
Pde5a	0.836	0.931446	0.672	3.52335	0.761	0.186
Thbs2	0.835	0.859956	0.67	3.11176	0.774	0.15
Mmp23	0.835	0.759629	0.67	2.40982	0.836	0.278
Cst3	0.832	0.705247	0.664	1.16375	0.996	0.964
Egr1	0.83	0.763926	0.66	1.27153	0.973	0.83
Synpo2	0.83	1.14035	0.66	3.04088	0.814	0.369
Timp2	0.829	0.690079	0.658	1.51354	0.942	0.671
Mdk	0.829	0.81924	0.658	1.3548	0.999	0.828
Rbp1	0.828	0.84751	0.656	1.44777	0.989	0.514
S100a11	0.827	0.683131	0.654	1.17212	0.992	0.891
Tagln	0.826	1.47934	0.652	2.65322	0.863	0.407
Fndc3b	0.826	0.708394	0.652	1.32731	0.965	0.848
Igfbp7	0.825	0.82635	0.65	2.09465	0.841	0.257
Gata6	0.824	0.672881	0.648	1.26683	0.976	0.841
Tanc2	0.824	0.808205	0.648	1.35414	0.982	0.88
Nfix	0.824	0.683988	0.648	1.52121	0.942	0.491
Tgfb2	0.823	0.800355	0.646	1.59285	0.939	0.647
Brinp1	0.822	1.35027	0.644	5.85286	0.666	0.038
Ckap4	0.82	0.627976	0.64	1.25626	0.966	0.832
Ssr2	0.819	0.622161	0.638	1.20594	0.984	0.882
Abi1	0.819	0.996088	0.638	2.01765	0.889	0.614
Pcdh9	0.818	1.30598	0.636	2.5857	0.799	0.231
Ror1	0.818	1.09134	0.636	2.01279	0.895	0.583
Fam114a1	0.816	0.662284	0.632	1.83209	0.872	0.45
Tsc22d1	0.815	0.65309	0.63	1.21289	0.974	0.887
Dkk3	0.815	0.765524	0.63	2.16228	0.799	0.234
Ogn	0.814	0.87176	0.628	3.51524	0.701	0.123
Nfib	0.814	0.565093	0.628	0.899816	0.999	0.967
Fos	0.812	0.861092	0.624	1.33951	0.973	0.878
Cdon	0.812	1.03878	0.624	2.62703	0.806	0.394
Il6st	0.81	0.799324	0.62	1.90699	0.875	0.586
Meis2	0.809	0.829554	0.618	1.34007	0.981	0.863
Clmp	0.807	0.650507	0.614	1.53772	0.867	0.24
Flna	0.805	0.691252	0.61	1.58603	0.904	0.576
Bgn	0.804	0.724645	0.608	1.34153	0.958	0.414
Pdgfrl	0.804	0.778915	0.608	2.88409	0.717	0.157
Nupr1	0.804	0.907844	0.608	4.34849	0.648	0.053
Fam110b	0.804	0.775663	0.608	1.93906	0.846	0.399
Rcn1	0.804	0.624648	0.608	1.36844	0.933	0.759
Cdh11	0.801	0.601382	0.602	1.11246	0.964	0.406
Junb	0.801	0.823013	0.602	1.45856	0.934	0.7
Tns3	0.799	0.746162	0.598	2.18098	0.803	0.448
Akap12	0.798	1.05889	0.596	2.17717	0.845	0.399
Gpx8	0.797	0.571742	0.594	1.53853	0.88	0.58
Pkdcc	0.795	0.744094	0.59	2.37112	0.772	0.352
Egfr	0.794	0.815957	0.588	3.22176	0.67	0.101
Unc5c	0.794	0.904676	0.588	1.7618	0.814	0.247
Lmod1	0.794	0.750716	0.588	6.74397	0.597	0.014
Prickle1	0.793	0.802911	0.586	1.47202	0.942	0.791
Arid5b	0.793	0.709121	0.586	1.39255	0.938	0.77
Islr	0.793	0.67805	0.586	3.64967	0.646	0.078
Adgrl3	0.793	1.06869	0.586	2.2579	0.817	0.404
Maged2	0.792	0.599279	0.584	1.08931	0.977	0.842
Rerg	0.792	0.893127	0.584	3.31924	0.662	0.098
Tmsb4x	0.791	0.378559	0.582	0.556607	1	0.999
Adamts17	0.791	0.878654	0.582	3.18604	0.694	0.206
Pls3	0.79	0.791677	0.58	2.17259	0.805	0.443
Sec24d	0.79	0.67621	0.58	1.74701	0.845	0.551
Ltbp1	0.789	0.698609	0.578	1.30799	0.945	0.754
Prss35	0.788	0.685564	0.576	2.11717	0.726	0.162
Gpx7	0.788	0.62548	0.576	1.82877	0.84	0.469
Lman1	0.787	0.528012	0.574	1.15843	0.934	0.796
Dlk1	0.787	1.44129	0.574	3.21132	0.679	0.146
Eml4	0.786	0.61517	0.572	1.31196	0.931	0.73
Smim3	0.785	0.668127	0.57	2.81297	0.679	0.16
Bicc1	0.784	0.712651	0.568	1.37322	0.902	0.48
Peg3	0.784	0.725656	0.568	1.34127	0.945	0.758
Emp3	0.783	0.59234	0.566	1.3629	0.914	0.403
Eva1b	0.783	0.573629	0.566	1.5577	0.864	0.375
Sulf2	0.783	0.769533	0.566	1.85997	0.842	0.567
Ltbp3	0.782	0.54804	0.564	1.70425	0.809	0.352
Specc1	0.781	0.979095	0.562	2.39473	0.796	0.461
Dclk1	0.781	0.692299	0.562	2.03201	0.73	0.182
Arf4	0.779	0.50075	0.558	0.924682	0.987	0.933
Atrnl1	0.778	0.668355	0.556	1.48313	0.877	0.696
Fbn2	0.778	0.693128	0.556	1.13986	0.989	0.83
Cd63	0.778	0.478072	0.556	0.823713	1	0.954
Frmd4a	0.777	0.671699	0.554	1.59182	0.86	0.583
Lum	0.775	0.934412	0.55	1.94968	0.757	0.241
Zfhx3	0.775	0.656946	0.55	1.45636	0.899	0.666
Galnt17	0.775	0.866042	0.55	2.70667	0.685	0.205
Kdelr3	0.773	0.576078	0.546	2.02413	0.755	0.338
Adamts1	0.772	0.710694	0.544	1.72905	0.821	0.497
Robo1	0.771	1.38366	0.542	2.4123	0.863	0.586
Lmna	0.771	0.514241	0.542	1.05001	0.93	0.713
Rgs5	0.771	1.0365	0.542	4.0412	0.588	0.056
Pmepa1	0.768	0.57712	0.536	1.24607	0.895	0.672
Lrp1	0.765	0.531274	0.53	1.76168	0.757	0.288
Tmed3	0.765	0.558094	0.53	1.52735	0.84	0.561
P3h3	0.765	0.531012	0.53	1.79666	0.755	0.281
Cntn4	0.765	1.95081	0.53	6.06786	0.557	0.043
Id3	0.765	0.669641	0.53	1.16103	0.962	0.583
Runx1t1	0.764	0.647414	0.528	1.60252	0.842	0.557
Filip1l	0.763	0.683242	0.526	1.35067	0.906	0.734
Efemp2	0.761	0.494162	0.522	1.7011	0.765	0.322
Ltbp4	0.761	0.553957	0.522	1.4801	0.815	0.353
Ssr4	0.76	0.463767	0.52	0.907759	0.977	0.912
Gfra1	0.76	0.974859	0.52	4.15827	0.57	0.069
Chn2	0.76	0.652812	0.52	2.52897	0.66	0.194
Man1a2	0.76	0.606761	0.52	1.3996	0.899	0.729
Hdlbp	0.76	0.463156	0.52	0.90764	0.957	0.904
Aff2	0.759	0.82338	0.518	1.94258	0.787	0.477
Sdk2	0.759	0.624697	0.518	2.38117	0.674	0.23
Stat3	0.759	0.68549	0.518	1.34984	0.898	0.746
Pmp22	0.759	0.544004	0.518	1.67605	0.776	0.367
Vkorc1	0.758	0.533201	0.516	1.56677	0.809	0.514
Mpped2	0.758	0.753179	0.516	1.42276	0.91	0.644
Spats2l	0.758	0.551778	0.516	1.34421	0.853	0.522
Cebpd	0.757	0.909516	0.514	2.64065	0.689	0.275
Cdkn1c	0.757	0.493207	0.514	0.768651	0.96	0.827
Zfp36	0.756	0.757644	0.512	1.65317	0.803	0.487
Tshz2	0.756	1.03038	0.512	1.99299	0.801	0.505
Xkr4	0.756	1.15213	0.512	3.92933	0.581	0.098
Aebp1	0.755	0.494197	0.51	1.75445	0.72	0.275
Cd55	0.755	0.699548	0.51	3.50867	0.58	0.094
Arhgap6	0.754	0.656734	0.508	1.11326	0.958	0.775
Nxn	0.754	0.484172	0.508	1.04321	0.918	0.726
Skap2	0.754	0.496709	0.508	2.04867	0.673	0.218
Nrk	0.753	0.575575	0.506	1.22841	0.846	0.421
Psd	0.753	0.498292	0.506	3.3024	0.571	0.084
Kdelr2	0.753	0.466477	0.506	1.03901	0.927	0.773
Lrrc17	0.753	0.634791	0.506	3.89609	0.555	0.061
Ldlrad4	0.752	0.582237	0.504	1.06308	0.92	0.72
Lgi2	0.752	0.660487	0.504	4.415	0.55	0.082
Dhrs3	0.751	0.560805	0.502	2.66396	0.612	0.144
Sec61b	0.751	0.470122	0.502	0.871818	0.976	0.894
Notch2	0.751	0.53423	0.502	1.77367	0.744	0.4
Mast4	0.75	0.810329	0.5	1.34936	0.941	0.881
P4hb	0.75	0.460255	0.5	0.982048	0.923	0.809
H3f3b	0.75	0.451956	0.5	0.689701	1	0.995
Copz2	0.75	0.482001	0.5	1.40792	0.814	0.562
Ier2	0.749	0.605385	0.498	1.06241	0.951	0.818
Kcnab1	0.749	1.33039	0.498	5.33108	0.546	0.078
Olfr1033	0.749	0.66625	0.498	3.19312	0.577	0.103
Ssbp2	0.748	0.501174	0.496	1.09497	0.911	0.712
Plod2	0.748	0.584267	0.496	1.63253	0.779	0.476
Olfml3	0.748	0.52666	0.496	1.868	0.706	0.271
Fn1	0.748	0.493545	0.496	0.84458	0.961	0.714
Tmem158	0.747	1.12467	0.494	4.05396	0.565	0.114
Efnb2	0.747	0.529521	0.494	1.61572	0.732	0.303
Ptgis	0.747	0.464608	0.494	1.27191	0.778	0.274
Col6a1	0.746	0.606176	0.492	1.75885	0.71	0.261
Col16a1	0.746	0.505487	0.492	2.27355	0.632	0.16
Lhfp	0.746	0.500357	0.492	0.922393	0.954	0.807

[truncated: 7 more sheets: cluster 10, cluster 11, cluster 12, cluster 13, cluster 14, cluster 15, cluster 16]
