# Supplementary material for: Sox9 in the epicardium: Implications for cell invasion, differentiation, and coronary vascular development
Source: PLoS One. 2025 Jun 23;20(6):e0325852. doi: 10.1371/journal.pone.0325852 (PMC12185001; doi:10.1371/journal.pone.0325852)
Supplement: Table S2 — (XLSX) [file pone.0325852.s007.xlsx]

## Sheet: Epi_DEA
	p_val	avg_log2FC	pct.1	pct.2	BH_p_val_adj
Ost4	6.03254e-14	-0.813054	0.83	0.964	6.37519e-10
Sdhd	1.52007e-13	-1.14825	0.4	0.786	8.03204e-10
Mgst1	2.49042e-10	-0.697585	0.822	0.943	8.7729e-07
Hpgd	1.06666e-09	-1.09546	0.548	0.822	2.81813e-06
Mettl23	2.36805e-08	-1.24878	0.23	0.533	5.00512e-05
Cebpb	4.8277e-08	-0.716082	0.756	0.943	8.5032e-05
Lgals1	1.06209e-07	0.949989	0.963	0.94	0.000140302
H2bc4	9.31562e-08	-1.27431	0.43	0.702	0.000140639
Igfbp4	1.58e-07	-0.950825	0.644	0.822	0.000185528
Atn1	4.2395e-07	-1.22287	0.148	0.404	0.0004073
Rhob	4.94554e-07	-0.862175	0.489	0.723	0.000435537
Bnc1	4.15313e-07	-0.672675	0.489	0.777	0.000438903
Zfp36	5.41786e-07	-0.931403	0.637	0.798	0.00044043
Rps8	6.69258e-07	0.180613	1	1	0.000505194
Rhoc	8.17372e-07	0.628537	0.941	0.946	0.000575866
Npr3	1.76085e-06	-1.01832	0.333	0.572	0.00109463
Dcbld2	1.67108e-06	-0.790706	0.452	0.708	0.00110375
Rps27	2.49235e-06	-0.258479	1	1	0.00146329
Zfp277	3.81183e-06	-0.905527	0.267	0.518	0.00212018
Snrpf	4.65614e-06	-0.518238	0.844	0.925	0.0021394
Ldb1	5.15379e-06	-0.875737	0.252	0.518	0.00217861
Metrnl	4.98417e-06	-0.893291	0.237	0.497	0.0021947
Washc3	4.58617e-06	-0.772556	0.259	0.551	0.00220303
Emp3	4.24525e-06	0.584137	0.926	0.922	0.00224319
Rpa3	4.55807e-06	-1.15913	0.178	0.413	0.00229379
Efemp1	5.6535e-06	-0.795518	0.378	0.651	0.00229793
Csrp1	7.75594e-06	0.520177	0.852	0.747	0.00303573
Marchf3	8.6645e-06	-0.741288	0.415	0.657	0.00327023
Cd164	9.91016e-06	-0.618364	0.415	0.678	0.00349102
Gata6	1.06045e-05	0.507298	0.956	0.931	0.00350213
Adk	9.84131e-06	-0.574562	0.6	0.78	0.00358631
Txnip	1.05821e-05	-0.695454	0.689	0.849	0.00360746
Dipk2a	1.18671e-05	-0.609942	0.563	0.771	0.00380035
Twsg1	1.35296e-05	-0.639391	0.541	0.777	0.00420531
Spon1	1.4713e-05	-0.760241	0.415	0.66	0.00431907
Nr4a1	1.44769e-05	-1.08698	0.437	0.611	0.0043712
Eif4a2	1.596e-05	-0.439122	0.859	0.946	0.00455852
Prxl2a	1.79773e-05	-0.827514	0.504	0.696	0.0048714
Ogn	1.78462e-05	-0.560733	0.474	0.711	0.00496311
mt-Atp6	1.95419e-05	-0.293821	1	1	0.00516296
Il1rap	2.12437e-05	-1.00953	0.119	0.322	0.0054757
Synm	2.48095e-05	-1.17954	0.207	0.419	0.00624254
Tagln2	2.71567e-05	1.05645	0.726	0.669	0.00652254
Rps12	2.68139e-05	0.176759	1	1	0.00658999
Vwa5a	2.96855e-05	-0.924988	0.252	0.479	0.00697147
Piezo1	3.16187e-05	-0.603303	0.533	0.774	0.00726406
Mgat3	3.80653e-05	-0.882251	0.215	0.44	0.00788772
Hbb-bs	3.7712e-05	-0.474451	0.948	0.997	0.0079708
Nap1l1	3.66123e-05	0.299365	0.978	0.982	0.00806081
Timp3	4.04445e-05	-0.690632	0.659	0.792	0.00806447
Jpt1	3.59753e-05	0.674075	0.837	0.816	0.00808909
Rpl41	3.76518e-05	0.183871	1	1	0.00812049
Ypel3	4.02599e-05	-0.448167	0.593	0.828	0.00818205
Mxra8	4.27256e-05	-0.646989	0.422	0.657	0.00820953
Prdx2	4.26389e-05	0.259998	0.993	0.997	0.00834459
Pdk1	4.84934e-05	-0.952126	0.2	0.413	0.0091514
Ssr4	5.41664e-05	0.372729	0.985	0.946	0.0100426
Dock4	5.71798e-05	-0.666225	0.363	0.59	0.0104186
Bambi	5.82941e-05	-0.497332	0.726	0.873	0.0104416
Nfkbiz	6.32782e-05	-0.900679	0.496	0.66	0.0111454
Rida	6.61778e-05	-0.894036	0.141	0.343	0.011465
Apoe	6.837e-05	-0.597134	0.644	0.828	0.0116538
Simc1	7.30755e-05	-1.28847	0.104	0.28	0.0122581
Krt10	7.60779e-05	-0.862117	0.17	0.377	0.0125624
Fkbp14	8.05639e-05	-0.972685	0.2	0.407	0.0130985
Tcf21	9.23127e-05	-0.785933	0.289	0.515	0.0147812
Grid2	9.90849e-05	-0.863108	0.481	0.66	0.0156288
Rpf1	0.00010436	-1.30285	0.089	0.253	0.0162188
Eci1	0.000110247	-0.780944	0.259	0.491	0.0168853
Slc40a1	0.000131775	-0.648319	0.141	0.334	0.0174074
Rnf5	0.000133639	-0.905999	0.244	0.452	0.0174357
Colec12	0.000130414	-0.442564	0.756	0.898	0.0174457
Plagl1	0.000130236	-0.445119	0.844	0.925	0.0176453
Msrb2	0.000137622	-0.776041	0.23	0.437	0.0177364
Map3k5	0.000142917	-0.730542	0.489	0.66	0.0177688
Mmp23	0.000117742	0.578539	0.8	0.738	0.0177757
Uba52	0.000122794	-0.396147	0.956	0.982	0.0177766
Arhgap29	0.000119659	-0.380806	0.8	0.919	0.0178106
Rab11fip1	0.000129959	-0.915835	0.215	0.422	0.0178364
Cldn3	0.000141799	1.68513	0.311	0.172	0.0178397
Tubb2b	0.000121913	0.883869	0.652	0.548	0.0178942
Hprt	0.000141137	-0.575388	0.237	0.467	0.0179703
Zbtb1	0.000129812	-1.10185	0.163	0.343	0.0180508
Mgp	0.000128987	-0.359233	0.941	0.985	0.0181751
Capn6	0.000149981	-0.451566	0.748	0.907	0.0182183
Zdbf2	0.000128342	-0.58784	0.689	0.843	0.0183286
Mknk2	0.000149859	-0.76552	0.244	0.452	0.0184152
Actb	0.000155445	0.261667	1	1	0.0184577
mt-Nd5	0.000157563	-0.430923	0.807	0.907	0.0185014
Erc2	0.000154881	-0.790209	0.252	0.461	0.0185998
Qpct	0.00016206	-1.32991	0.067	0.214	0.0186158
Tubb6	0.000162059	1.34661	0.311	0.175	0.0188202
Aqp1	0.000167712	-0.661464	0.356	0.575	0.0190579
Rgmb	0.000171778	-1.10896	0.148	0.325	0.0193123
Myrip	0.000181751	-1.6091	0.096	0.25	0.0202184
Gfod1	0.000186262	-1.43246	0.104	0.265	0.0205043
Tns2	0.000195761	-1.07871	0.119	0.286	0.0211102
Pabpc1	0.000202048	-0.349148	0.956	0.979	0.021141
Rspo1	0.000198653	-0.391074	0.793	0.91	0.0212057
Sh3d19	0.000200885	-0.667987	0.341	0.554	0.0212295
mt-Nd2	0.00019553	-0.275531	1	1	0.0213027
Srsf2	0.000216304	-0.571055	0.622	0.789	0.0224108
Sulf1	0.000222513	-0.479542	0.904	0.946	0.0228303
Socs3	0.000234207	-0.782833	0.607	0.738	0.0237991
Crtc2	0.000240974	-1.93849	0.03	0.151	0.0240246
Id3	0.000239148	0.674805	0.8	0.717	0.0240696
Hlcs	0.000244046	-0.876892	0.23	0.425	0.0241035
Gja1	0.000247056	-0.616152	0.459	0.636	0.0241749
Reln	0.000256739	-3.17704	0.007	0.108	0.0246656
Col4a5	0.000256513	-0.473015	0.704	0.828	0.02487
Ppl	0.000278783	-0.569747	0.23	0.449	0.0260724
Grina	0.000281656	0.803369	0.822	0.783	0.02611
Polr2i	0.000278605	0.583279	0.719	0.633	0.0262884
Tubb5	0.00027747	0.399953	0.985	0.991	0.0264172
Rbm15b	0.000292271	-0.661887	0.133	0.313	0.0268584
Clca3a1	0.000314377	-0.7677	0.252	0.449	0.0286409
Hbb-y	0.00032507	-2.78845	0.378	0.59	0.0288684
Npc1	0.000322667	-0.919921	0.119	0.289	0.0288978
Ccn1	0.000322207	-0.765734	0.593	0.738	0.0291033
Tek	0.000343123	-0.53571	0.585	0.756	0.0297224
Ephb1	0.000338223	-0.752004	0.163	0.346	0.0297862
Me3	0.000342906	-0.961911	0.163	0.337	0.0299491
Dpp4	0.000357181	-0.458507	0.57	0.744	0.0306885
Hbb-bt	0.000363045	-0.699752	0.644	0.831	0.0306933
Klf6	0.000360181	-0.741509	0.681	0.783	0.0306967
Tubb2a	0.000369081	0.761282	0.696	0.599	0.0309559
Bmp6	0.000396455	-0.567411	0.511	0.681	0.0312667
Hba-x	0.000403143	-3.53083	0.03	0.145	0.0313266
Usf1	0.00038026	-0.825617	0.178	0.361	0.0313952
Nup210l	0.000401172	-0.69489	0.281	0.509	0.0314044
Mindy2	0.00039524	-0.446365	0.348	0.566	0.0314053
Srf	0.000377411	-1.5578	0.052	0.181	0.0314053
Galnt11	0.000387492	-0.592036	0.296	0.521	0.0315001
Lvrn	0.000394072	-0.80172	0.178	0.358	0.0315496
Fbln2	0.000385228	0.315658	0.985	1	0.0315588
Ltbp1	0.000393277	0.941726	0.741	0.654	0.0317264
Trim6	0.000412459	-1.1578	0.133	0.292	0.0318166
Sox6	0.000435063	-0.453044	0.785	0.895	0.033317
Nkain2	0.000441529	-1.16431	0.244	0.425	0.0335689
4921524J17Rik	0.000458286	-0.46874	0.333	0.563	0.0343487
Rmc1	0.000455467	-0.907966	0.119	0.283	0.0343812
Ifi27	0.000480954	-0.640097	0.4	0.599	0.0355435
Prr15	0.000479478	-0.633594	0.237	0.431	0.0356839
Megf6	0.000488644	-0.474531	0.578	0.738	0.0358611
Sp1	0.000503233	-0.455079	0.259	0.47	0.036677
Col6a6	0.000510294	-0.653288	0.356	0.551	0.0369369
Itpr1	0.000526486	-0.434748	0.541	0.732	0.0378497
Gucy1b1	0.000535019	1.35781	0.326	0.19	0.0382032
Cldn15	0.000562898	-0.563005	0.281	0.491	0.0383788
Hipk3	0.000559302	-0.58298	0.363	0.554	0.0383812
Sft2d1	0.000553185	-0.670063	0.156	0.328	0.0384609
Irf3	0.000557136	-0.761894	0.267	0.464	0.0384825
Wdr19	0.000568924	-1.06763	0.037	0.157	0.0385409
Rabggtb	0.000543586	-0.572367	0.348	0.56	0.0385545
Pdap1	0.000552638	0.304369	0.941	0.922	0.0386773
Zmym4	0.000549668	-0.410053	0.556	0.738	0.0387259
Sestd1	0.000586066	-0.646034	0.311	0.503	0.0394493
Acaa2	0.000590123	-0.437308	0.867	0.934	0.039471
Hif3a	0.000609556	-0.755484	0.222	0.416	0.0400111
Sat1	0.000602094	-0.852343	0.281	0.473	0.0400184
G3bp1	0.000609469	-0.361886	0.622	0.816	0.0402554
Il13ra1	0.000635769	-0.839666	0.23	0.413	0.0414741
Adam9	0.000643775	-0.745989	0.2	0.38	0.0417387
Tgif2	0.000653471	-0.799037	0.126	0.289	0.0418538
Gstt1	0.000651648	-0.969864	0.119	0.274	0.0419916
Sptlc2	0.000670905	-0.525618	0.496	0.687	0.0427116
Rab40b	0.000695991	-0.911031	0.089	0.238	0.043013
Ahcy	0.000690624	-0.661249	0.148	0.331	0.0431865
Vps13a	0.000695039	-0.695926	0.304	0.506	0.0432069
Col4a2	0.000686921	-0.384357	0.615	0.795	0.0432106
Lpcat4	0.000685111	-1.47849	0.052	0.175	0.0433548
Thsd7a	0.00074006	-1.08419	0.244	0.398	0.0444372
Zfp395	0.000739313	-0.741896	0.237	0.422	0.0446461
Hsp90ab1	0.000752749	0.120747	1	1	0.0446913
Isca2	0.000749433	-0.581978	0.356	0.554	0.0447458
Impact	0.000758356	-0.703298	0.289	0.476	0.0447727
Btg2	0.000737239	-0.569076	0.881	0.892	0.0447767
Mical2	0.000735109	0.54974	0.822	0.768	0.0449054
Tpbgl	0.000766389	-1.23204	0.059	0.187	0.0449956
Arhgap18	0.000732437	-0.480984	0.511	0.708	0.0450023
Itm2b	0.000771557	-0.269202	0.978	1	0.0450487
Med30	0.000783731	-0.562582	0.311	0.518	0.0452594
Mafg	0.000779884	-0.559706	0.259	0.467	0.0452847
Magi2	0.000801462	-0.502625	0.911	0.925	0.0460318
Nefl	0.000820624	6.27934	0.044	0.003	0.0468776
B4galt1	0.000849131	-0.59191	0.607	0.756	0.0469823
Rpl4	0.000847772	-0.190836	1	1	0.047154
Hnrnpa2b1	0.000837384	-0.268874	0.963	0.982	0.0473234
Arhgef26	0.000843028	-0.194441	0.259	0.464	0.0473889
1810055G02Rik	0.000865536	-0.876516	0.23	0.395	0.0473937
Adora2b	0.000847642	1.69134	0.089	0.021	0.0473962
Fads6	0.000836828	-0.934506	0.141	0.292	0.0475462
Cgref1	0.000864202	3.0189	0.044	0.003	0.0475671
Myadm	0.000878884	-0.670409	0.437	0.593	0.0478765
Patl1	0.000889143	-0.796611	0.148	0.307	0.048187
Ndufa2	0.00091716	0.250694	0.97	0.991	0.0489522
Sec62	0.000916128	-0.293339	0.889	0.964	0.0491454
Wasf2	0.000927028	0.489431	0.807	0.768	0.0492303
Bsg	0.000914699	-0.304942	1	1	0.0493191
Man1a	0.000939996	-0.639989	0.489	0.648	0.0494223
Ptgis	0.000939818	0.434224	0.933	0.904	0.04966
Fgfrl1	0.0009548	-0.720228	0.096	0.247	0.0499521
Cebpd	0.000961141	-0.67209	0.289	0.473	0.0500362
Junb	0.000970644	-0.698609	0.659	0.765	0.0502832
Creb3l1	0.000977791	-0.293884	0.63	0.828	0.0504063
Prkar2b	0.000985189	-1.12778	0.133	0.28	0.0505412
Dram2	0.00101484	-0.686662	0.163	0.328	0.0518109
Maff	0.00102079	-0.633728	0.207	0.386	0.0518637
Bahd1	0.00105014	-1.95548	0.015	0.105	0.0531001
Tpm1	0.00106063	0.338288	1	1	0.0531222
Trmt12	0.00105651	-2.54922	0.007	0.09	0.0531678
Creg1	0.00108975	-0.425383	0.556	0.738	0.0543228
Fgf2	0.0011234	-0.636271	0.252	0.446	0.054459
1110032F04Rik	0.00110286	-1.32614	0.044	0.157	0.0544626
Inhba	0.00109887	1.71743	0.185	0.084	0.0545202
Tgm2	0.0011231	-0.388853	0.763	0.873	0.0546953
4930453N24Rik	0.00111889	-0.62752	0.215	0.398	0.0547426
Acox1	0.00111877	-0.522701	0.244	0.437	0.0549917
Lonrf1	0.00115	-1.13804	0.074	0.199	0.0552419
Snta1	0.00115809	-0.558875	0.356	0.548	0.0553788
Hdlbp	0.00114777	0.305463	0.956	0.937	0.0553865
Vps13c	0.00117311	-0.886029	0.089	0.226	0.0555938
Lrp2	0.00117057	-0.48586	0.422	0.623	0.0557232
Negr1	0.00121074	-1.59756	0.104	0.238	0.0571209
Rnmt	0.0012236	-0.601885	0.23	0.407	0.0574711
Adam33	0.00124492	-0.471006	0.415	0.617	0.0582138
Selenop	0.0012531	-0.37794	0.511	0.714	0.0583379
Arl6ip4	0.00126103	0.628205	0.593	0.515	0.0584499
Birc2	0.00129344	-0.649461	0.244	0.428	0.0586657
Tctex1d2	0.00131803	-0.72369	0.2	0.373	0.0587719
Kat8	0.00127406	-0.888738	0.111	0.259	0.0587957
Map1b	0.00128582	0.708598	0.652	0.563	0.0588247
Tvp23b	0.0012925	-0.62428	0.363	0.554	0.0588758
Hcfc1r1	0.00137114	0.476114	0.852	0.831	0.0589034
Srp68	0.00128371	-0.502388	0.296	0.503	0.0589837
Cryzl2	0.00134534	-0.802501	0.163	0.322	0.0589941
Rph3al	0.00131764	-0.930478	0.096	0.229	0.0590036
Lamtor3	0.00136844	-0.583326	0.378	0.566	0.0590273
Vps50	0.00135746	-0.796163	0.096	0.235	0.0590356
Syne2	0.0013519	-0.277475	0.97	0.988	0.0590365
Etv3	0.00130829	-0.82287	0.089	0.226	0.0590855
Myrf	0.00134387	-0.322922	0.815	0.913	0.0591749
Kdm7a	0.00133883	-0.538495	0.244	0.419	0.0591997
Naif1	0.00136693	-2.76099	0	0.072	0.0592039
Lrrcc1	0.00131678	-0.458646	0.341	0.557	0.059216
Esco1	0.00133466	-0.780767	0.2	0.37	0.0592635
Mfap5	0.00138694	1.75848	0.215	0.111	0.0593409
Gm28051	0.00140086	1.85552	0.096	0.027	0.0596948
Apba3	0.00140998	-1.27522	0.044	0.154	0.0598421
Rpl9	0.00142846	-0.155382	1	1	0.0599047
Bcl2l2	0.00141882	-1.35451	0.022	0.117	0.0599764
Svep1	0.00142468	-0.502904	0.319	0.509	0.0599842
H3f3b	0.00144537	-0.275546	1	1	0.0603743
Spry2	0.00146232	-0.785929	0.222	0.395	0.060603
Olfr1033	0.00146213	-0.684059	0.2	0.364	0.0608336
Map3k8	0.0015003	-1.65481	0.037	0.139	0.061454
Pcsk5	0.001498	-0.317346	0.704	0.87	0.0615987
Phf10	0.00149418	-0.382482	0.378	0.596	0.0616816
Ten1	0.00152931	0.64167	0.63	0.551	0.0616859
Ndrg2	0.00154396	-0.674104	0.267	0.443	0.061805
Nrbp1	0.00153845	0.51204	0.689	0.645	0.0618187
F3	0.00151523	-0.727922	0.119	0.268	0.061826
Mrc2	0.00152801	-0.440587	0.385	0.602	0.0618697
Eif2s3y	0.00152766	0.872554	0.407	0.271	0.0620936
Fam49a	0.00156799	-0.366868	0.244	0.425	0.0625303
Csf1r	0.00158093	-0.646616	0.341	0.518	0.0628092
Etfbkmt	0.00158909	-0.993527	0.148	0.292	0.0628968
Scara3	0.00160804	1.46595	0.126	0.045	0.0634096
Nkiras2	0.00164315	-0.890703	0.148	0.295	0.0640767
Ddx3y	0.00163756	0.746194	0.459	0.343	0.0640955
Ddit3	0.00163742	-0.562051	0.252	0.422	0.064328
Pex6	0.00167139	-0.735559	0.178	0.34	0.0644644
Kalrn	0.00167019	0.679665	0.652	0.569	0.0646542
Snx29	0.00167005	-0.659168	0.178	0.343	0.0648863
Inpp4a	0.00169382	-1.02745	0.081	0.208	0.0650921
Ctnnbip1	0.00172088	0.54876	0.681	0.645	0.0658923
Rusc2	0.00175422	-0.96285	0.104	0.238	0.0659738
Ttyh3	0.00174937	-0.507704	0.259	0.446	0.0660263
Trim17	0.0017433	-1.50334	0.104	0.232	0.0660331
Tmem123	0.00173084	-0.536474	0.17	0.331	0.0660343
Rorc	0.00174062	-0.737882	0.163	0.322	0.0661684
Cxcl1	0.00177648	-2.28668	0.022	0.111	0.0665739
Ccnq	0.00179818	-0.756114	0.156	0.31	0.0666779
Pdpn	0.00179668	-0.576438	0.63	0.747	0.0668567
Angpt1	0.00179483	-1.37829	0.074	0.19	0.067024
Letm2	0.00182449	-0.916036	0.052	0.166	0.0671821
Plekhb2	0.0018216	-0.69648	0.126	0.283	0.0673099
Fam120a	0.00189339	-0.373825	0.511	0.702	0.0689978
Ndufb1-ps	0.00189033	-0.262165	0.674	0.861	0.0691246
Zfyve16	0.00188463	-0.683297	0.215	0.389	0.0691554
Lsamp	0.00192257	-0.714167	0.133	0.268	0.0698205
Kctd5	0.00194089	-0.610353	0.2	0.373	0.0700047
Mcee	0.00194871	-0.501137	0.363	0.581	0.0700474
Mzt2	0.00194015	-0.821888	0.185	0.343	0.0702176
Tmem108	0.00200288	-0.3037	0.941	0.979	0.0710284
Slc4a4	0.00199738	-0.422395	0.711	0.846	0.0710716
Cyp4f13	0.00199069	-1.21054	0.052	0.16	0.0710731
Mif	0.00198543	0.254376	1	0.985	0.0711256
Sar1b	0.00204229	-0.472232	0.437	0.627	0.0721838
Actg1	0.00205745	0.180481	1	1	0.0724771
Nod1	0.0020684	-0.640078	0.148	0.298	0.0726209
Elk4	0.00209657	-0.789394	0.2	0.355	0.0731238
Galns	0.00209648	-0.819115	0.141	0.286	0.0733629
Mal2	0.00212003	-1.60651	0.03	0.123	0.0736989
Narf	0.00214646	-0.619322	0.296	0.476	0.074373
Ube4b	0.00217123	-0.363493	0.659	0.819	0.0747413
Baiap2l1	0.00220047	-0.4053	0.452	0.642	0.0747734
Aamdc	0.0022083	-0.478876	0.319	0.503	0.0747991
Lingo1	0.00218004	-1.49815	0.044	0.148	0.0748009
Ppp1r1a	0.00222366	1.68385	0.126	0.048	0.0748396
Wnt6	0.00216858	-1.50417	0.03	0.12	0.074894
2610002M06Rik	0.00219821	-0.645194	0.222	0.395	0.0749378
Dad1	0.00221985	0.255535	0.978	0.991	0.0749502
Cops7a	0.00219596	-0.530596	0.348	0.542	0.0751033
Pclo	0.00224917	-1.20625	0.052	0.16	0.0752189
Rdx	0.00224805	0.327851	0.874	0.867	0.0754202
Ppp4c	0.00227687	-0.470129	0.459	0.645	0.0754292
Fam180a	0.00226717	-1.01896	0.074	0.193	0.075582
Arhgap1	0.00227474	-0.376059	0.4	0.63	0.0755958
Zc3h7b	0.00229767	-0.657618	0.244	0.419	0.075644
Rhou	0.00229442	0.489352	0.807	0.741	0.0757733
Dtd1	0.00234935	-0.555632	0.274	0.455	0.0768667
Anapc5	0.00235697	0.304522	0.889	0.858	0.0768779
Sun1	0.00234576	-0.644757	0.2	0.367	0.0769875
Tfpi	0.00238116	-0.373614	0.615	0.777	0.0774281
Stom	0.00240643	-0.477304	0.452	0.627	0.0780096
Smdt1	0.00242944	0.297982	0.963	0.958	0.0785148
Megf9	0.00246095	-0.548629	0.104	0.238	0.0792906
Celf2	0.00246944	-0.35511	0.956	0.964	0.0793222
Mrpl45	0.00247835	-0.545109	0.215	0.38	0.0793673
Anxa11	0.00249342	-0.633883	0.23	0.392	0.0793689
Grsf1	0.00248975	0.681023	0.496	0.404	0.0794914
Nedd4	0.0025169	-0.1583	0.985	1	0.0796364
Mettl25	0.00250967	-0.788873	0.215	0.373	0.0796461
Eif2s3x	0.00254149	-0.435469	0.319	0.512	0.0799358
Mob1a	0.00253759	-0.591854	0.252	0.428	0.0800514
Zfp688	0.0025571	-0.837418	0.089	0.211	0.0801883
Fbn2	0.00263721	0.364296	0.896	0.807	0.080317
Ecrg4	0.00260256	-0.413514	0.393	0.572	0.0804207
Fbxl5	0.00263533	-0.460448	0.304	0.485	0.0804919
Rex1bd	0.00261249	0.389188	0.763	0.684	0.0804921
Rtraf	0.00262814	0.232688	0.97	0.952	0.0805048
Lifr	0.00259319	-0.524212	0.193	0.346	0.0806023
Tns3	0.00260123	-0.398396	0.607	0.78	0.0806152
E2f4	0.00258623	-0.536935	0.244	0.404	0.0806234
P3h3	0.00262513	-0.41011	0.489	0.669	0.0806465
Trp53rkb	0.00266349	1.38867	0.193	0.096	0.0806526
C77080	0.00258274	-0.94571	0.178	0.325	0.0807526
Lix1l	0.00265964	-0.480264	0.281	0.47	0.0807674
Fbln1	0.00268218	0.467157	0.8	0.738	0.0809865
Ccdc62	0.00271462	-0.866587	0.044	0.148	0.0810398
Tet1	0.00270697	-0.562714	0.17	0.328	0.0810404
Trnp1	0.0027229	-1.32493	0.044	0.145	0.0810579
Fam174c	0.0027011	-1.20463	0.059	0.166	0.0810944
Gucy1a2	0.00269349	-0.527766	0.319	0.488	0.0810963
Brms1l	0.00273712	-0.859295	0.148	0.289	0.0812525
Rbm39	0.00275279	-0.207918	0.978	0.997	0.0814887
Ccdc8	0.00276392	-0.797364	0.193	0.343	0.0815897
Krt17	0.00278826	1.72874	0.185	0.093	0.0818509
Gnai2	0.00278675	0.265091	0.97	0.97	0.0820344
Zxdb	0.00282838	-1.71289	0.03	0.117	0.0827988
Lrrc56	0.00283689	-2.67821	0	0.063	0.0828184
Alkbh5	0.00285691	-0.51439	0.378	0.551	0.0831731
Golim4	0.00287949	0.400444	0.874	0.855	0.0836
Pld1	0.00293934	-0.431713	0.244	0.419	0.0851041
Serbp1	0.00295005	0.224021	1	0.991	0.0851806
Col26a1	0.00296664	-0.484207	0.259	0.422	0.0854263
Ifitm1	0.00302151	-0.521665	0.081	0.205	0.0863009
1810030O07Rik	0.00300903	-0.717105	0.178	0.325	0.0864114
Abca6	0.00301879	-1.68527	0.037	0.13	0.0864567
Ssbp1	0.00304686	-0.380106	0.533	0.726	0.0867904
Aldoa	0.00307979	0.223735	0.978	0.997	0.0867927
Lars2	0.00307261	-0.464512	0.452	0.633	0.0868216
Snrpd3	0.0030569	0.423121	0.815	0.804	0.0868424
Cfap53	0.00307187	3.06102	0.037	0.003	0.0870335
Islr	0.00310474	-1.17809	0.03	0.12	0.087263
Alkbh8	0.00313815	-0.544809	0.17	0.331	0.0872737
Per1	0.00315527	-0.617437	0.2	0.343	0.0872903
Thnsl1	0.00314738	-1.0918	0.074	0.184	0.0873004
Flcn	0.00313689	-0.878525	0.059	0.166	0.0874687
Sprr1a	0.00313558	3.56826	0.059	0.012	0.0876636
Pdxk	0.00313385	-0.886871	0.037	0.133	0.0878475
Ifnar2	0.00318837	-0.383114	0.504	0.663	0.0879756
Dlg3	0.00324913	-0.799601	0.119	0.253	0.0884969
Rps26	0.00324236	0.120076	1	1	0.0885406
Mthfs	0.0032394	-0.645713	0.23	0.401	0.0886892
Zc3h18	0.00331038	-0.423183	0.281	0.47	0.0887922
Kctd12	0.00333601	-0.79532	0.17	0.319	0.0888033
G0s2	0.00323617	-0.597715	0.133	0.265	0.0888309
Dpm1	0.00322782	-0.563621	0.215	0.38	0.0888322
Top1mt	0.00332436	-1.51675	0.03	0.117	0.0889414
Pgpep1	0.00333349	-0.659764	0.237	0.398	0.0889603
Sdf2	0.00330942	-0.400835	0.593	0.765	0.0889923
Fam120b	0.00327594	-0.502939	0.215	0.395	0.0889977
mt-Co2	0.0032862	-0.178877	1	1	0.0890477
Atp6v0a2	0.00329762	-0.57717	0.17	0.322	0.0891285
Ccdc85a	0.00330872	-0.321825	0.304	0.476	0.0892003
Ccdc92	0.00339834	-0.521554	0.244	0.416	0.0902354
Srsf12	0.00342827	-2.05802	0.015	0.09	0.090802
Atxn2l	0.00349008	-0.639026	0.244	0.407	0.0917492
Tmem260	0.00348214	-0.890624	0.148	0.28	0.0917687
Dnajb1	0.00348078	-0.745656	0.37	0.545	0.0919623
Col20a1	0.003511	-2.04679	0.037	0.123	0.0920701
Hspa1b	0.00354423	-1.97593	0.015	0.09	0.0922546
Pabpc4l	0.00361853	-0.835831	0.133	0.259	0.0923686
Aard	0.00356657	-1.21401	0.037	0.13	0.0923811
Mtmr4	0.00354041	-1.75903	0.03	0.114	0.0923828
Ipo7	0.00353271	-0.563117	0.311	0.494	0.0924101
Pdcd11	0.00362906	-0.506294	0.17	0.328	0.0924141
Rdh14	0.00360539	-0.720915	0.267	0.416	0.0924801
4930430F08Rik	0.00364075	-1.63506	0.022	0.102	0.092489
Ccrl2	0.0036174	-2.429	0	0.06	0.0925634
Erap1	0.00356648	-0.758328	0.067	0.178	0.0926057
Snrpd1	0.00360412	0.346408	0.948	0.931	0.0926723
Pdgfa	0.0035868	-0.324434	0.63	0.771	0.092678
H2ac6	0.00367563	-1.54948	0.089	0.202	0.0927066
Abat	0.00360326	-0.631524	0.119	0.247	0.0928762
Camk2n2	0.0036922	2.55427	0.052	0.009	0.0929027
Dlk1	0.00370112	-0.352713	0.948	0.988	0.0929061
Alk	0.00367532	-1.27903	0.044	0.142	0.0929206
Vasp	0.00366802	-0.374114	0.356	0.545	0.0929583
Tmem161b	0.00372418	-0.835849	0.133	0.262	0.0932634
Tmem17	0.00378214	-0.710971	0.089	0.208	0.0933871
Ezh2	0.00376484	0.670174	0.585	0.524	0.0933962
Lrig1	0.00375798	-0.708645	0.126	0.25	0.0934455
Rarres1	0.00374184	2.52606	0.044	0.006	0.093484
Ptar1	0.00377773	-0.550339	0.281	0.461	0.0934966
Ccn4	0.00375399	1.1012	0.267	0.16	0.0935664
H3c4	0.00380869	-1.87166	0.03	0.114	0.0938234
H2az1	0.00387941	0.375644	1	0.991	0.0946827
Pold4	0.00387403	-0.426658	0.319	0.494	0.0947703
Tmem259	0.00385945	-0.395262	0.274	0.449	0.0948527
Mrpl44	0.00392308	-0.795879	0.148	0.277	0.0948721
Trip10	0.00387226	-0.675962	0.126	0.256	0.0949467
Ppp3cc	0.00391905	-0.791763	0.089	0.205	0.094992
Tiparp	0.00391564	-0.593194	0.541	0.687	0.0951274
St3gal6	0.00391524	-0.304852	0.178	0.334	0.095337
Gm11627	0.00395583	-1.14255	0.059	0.16	0.0954457
Lamp2	0.00399627	-0.355708	0.756	0.892	0.0962017
Gm10130	0.00402117	-1.20833	0.059	0.16	0.0965812
Cdkn1c	0.00403613	-0.276663	1	0.994	0.0967207
Wnt5a	0.00404772	-0.580664	0.467	0.614	0.0967789
Atp6v1a	0.00406609	-0.31854	0.504	0.687	0.0969987
Mmp2	0.00409235	0.483903	0.704	0.645	0.0974052
Tmbim1	0.00415678	-0.853392	0.133	0.259	0.0980555
Ctdsp2	0.0041391	-0.40274	0.526	0.702	0.0980763
Lpcat1	0.00413038	0.988751	0.296	0.196	0.0980895
Dennd4c	0.00417681	-0.528603	0.452	0.633	0.0980901
Tsnax	0.00416949	-0.605304	0.319	0.485	0.0981361
H2-Q4	0.00415112	-1.18916	0.067	0.172	0.0981411
Mylip	0.00419426	-0.602302	0.215	0.37	0.0982814
Fbxo33	0.00425821	-0.803359	0.415	0.56	0.0995593
Gmpr	0.00427733	-0.287391	0.452	0.617	0.0997854
H3f3a	0.00429477	-0.134358	1	1	0.0999717
Ice1	0.00431355	-0.416165	0.319	0.491	0.100188
Ncam1	0.00435524	0.6742	0.637	0.536	0.100275
Gm14326	0.00437427	-1.20453	0.044	0.136	0.100276
Thbs1	0.00436919	-0.369326	0.556	0.708	0.100377
Utp4	0.00435498	-0.735596	0.148	0.289	0.100488
0610030E20Rik	0.00433754	-0.660915	0.163	0.301	0.100524
Prpf3	0.0043542	-0.630399	0.148	0.286	0.10069
Icam1	0.00451284	-1.01146	0.193	0.322	0.100828
Hmgb3	0.00446814	0.463954	0.704	0.654	0.100896
Polr1c	0.0044978	0.687594	0.474	0.383	0.100919
Rspry1	0.00450771	-0.395955	0.296	0.497	0.100927
Bmpr1a	0.00441483	-0.24378	0.822	0.91	0.100987
Rps15	0.00453062	0.156054	1	1	0.101012
Maf	0.00445679	-0.215476	0.637	0.831	0.101071
4932438A13Rik	0.00446693	-0.483072	0.407	0.566	0.101085
Ercc6l2	0.00444818	-0.548498	0.222	0.377	0.101093
C1qtnf6	0.00448664	-0.564619	0.244	0.401	0.101098
Mief1	0.00449774	-0.749487	0.119	0.244	0.101132
Gm26992	0.00444178	-1.2309	0.067	0.169	0.101165
Fgl2	0.00444167	-0.924941	0.119	0.241	0.101381
Lats1	0.00460913	-0.352585	0.215	0.377	0.10233
Gpr108	0.00460418	-0.672294	0.119	0.244	0.102436
Tasp1	0.00464337	-0.541157	0.333	0.5	0.102874
Trmt11	0.00468291	-0.730071	0.119	0.247	0.103533
Pdgfd	0.00471234	-0.249975	0.43	0.623	0.103967
Wdr81	0.00473441	-1.75126	0.015	0.087	0.104236
Rpl37a	0.00485761	0.122189	1	1	0.10434
Kctd14	0.00483192	1.64318	0.096	0.033	0.104425
Dcaf12	0.00482364	-0.506423	0.259	0.425	0.104459
Wfdc18	0.00485538	1.25829	0.133	0.057	0.104504
Plxna1	0.00484556	-1.3027	0.059	0.157	0.104506
Chst2	0.00478632	-0.920206	0.067	0.169	0.104508
Pdlim3	0.00475811	0.820922	0.378	0.268	0.10454
Pdxdc1	0.00493887	-0.275968	0.6	0.789	0.104597
Pgam1	0.00481185	0.211992	0.97	0.982	0.104633
Car4	0.0048224	-1.828	0.022	0.099	0.104647
Acadsb	0.00497109	-0.501782	0.326	0.488	0.10465
Hsp90aa1	0.00478378	0.222781	1	0.994	0.104669
Plscr2	0.00477504	-0.429642	0.37	0.524	0.104694
Smarcad1	0.004924	-0.442391	0.511	0.678	0.104702
Caprin2	0.004956	-0.794712	0.104	0.22	0.10475
Rps6ka1	0.00480794	-1.01919	0.074	0.178	0.104764
Frrs1	0.00491834	-0.457644	0.274	0.44	0.104792
H2aw	0.00498823	-0.458467	0.4	0.578	0.104802
Abhd18	0.00493874	-0.640463	0.096	0.217	0.104804
Tmod2	0.00496901	1.96299	0.119	0.048	0.104815
Mtfr1l	0.00489216	0.53052	0.644	0.557	0.104869
Fuca2	0.00491741	-0.638776	0.2	0.346	0.104984
Map1lc3a	0.00500847	0.276983	0.941	0.934	0.105019
2610021A01Rik	0.00491101	-0.861959	0.052	0.151	0.10506
Iqck	0.00504083	-1.03929	0.015	0.087	0.105072
Patz1	0.00506456	-0.598995	0.163	0.307	0.105152
Manbal	0.00505525	0.578974	0.585	0.536	0.105165
Oxr1	0.00507568	-0.448739	0.393	0.569	0.105176
Phf20	0.00503891	-0.392785	0.489	0.66	0.105239
Fam117a	0.00503181	-0.565737	0.141	0.28	0.105299
Syvn1	0.00509576	-1.09289	0.081	0.187	0.105386
Spats2l	0.00513063	-0.3867	0.837	0.861	0.105899
Gpm6a	0.00523659	-0.358473	0.8	0.886	0.106219
Rnd1	0.00515945	-0.712871	0.141	0.274	0.106287
Pigv	0.00525114	-1.29868	0.059	0.154	0.10631
Ociad2	0.00523143	-0.727138	0.089	0.205	0.106319
Brat1	0.0051844	-1.05254	0.044	0.136	0.106386
Serf2	0.00520581	0.155663	1	1	0.106412
Cep350	0.0051795	-0.443274	0.481	0.651	0.106492
Cryl1	0.00523092	-0.327471	0.548	0.768	0.106513
Mterf3	0.00522204	-0.526715	0.119	0.247	0.106538
Thoc2	0.00528383	-0.381548	0.667	0.789	0.106564
Zbtb7c	0.00520384	-0.445955	0.563	0.711	0.106578
Nav1	0.00527581	1.09746	0.4	0.313	0.106606
Ubp1	0.00539623	-0.42465	0.341	0.512	0.106793
Fdps	0.00540818	1.07002	0.289	0.19	0.106829
Traf3ip1	0.00531759	-0.956459	0.067	0.169	0.106837
Abhd17c	0.00533082	-0.503248	0.378	0.551	0.1069
Unc5b	0.00539225	0.636765	0.481	0.392	0.106914
Dpf2	0.00534171	-0.548735	0.304	0.455	0.106915
Nfya	0.00543676	-0.448849	0.111	0.238	0.106994
mt-Co1	0.00531645	-0.161431	1	1	0.107018
Higd1a	0.00538818	0.42548	0.815	0.807	0.107034
Tpp1	0.00537907	-0.374453	0.407	0.587	0.107055
Erbb4	0.00543027	-0.53042	0.667	0.759	0.107066
Rps11	0.00537255	0.111885	1	1	0.107127
Dclk2	0.00536646	-0.908396	0.044	0.136	0.107208
Itgbl1	0.00547076	-0.352832	0.081	0.19	0.107263
Myl12b	0.00546735	-0.313168	0.741	0.813	0.107396
Mmgt1	0.00549083	-0.705341	0.081	0.19	0.107458
Hspa1a	0.00559432	-1.34103	0.111	0.223	0.109079
Chchd7	0.00559353	-0.44605	0.474	0.687	0.109265
Cds1	0.00561765	-1.20321	0.052	0.145	0.109332
Tpgs1	0.00565143	-0.542644	0.207	0.355	0.109787
Lrrc51	0.00567466	-0.792802	0.044	0.136	0.109835
Fam110c	0.0056665	-0.779274	0.156	0.286	0.109878
Ptpn23	0.00581089	-0.384327	0.178	0.325	0.111451
Mxd1	0.00580267	-0.9623	0.104	0.214	0.111496
Col14a1	0.00577348	-0.426787	0.207	0.34	0.111543
Plxna4	0.00580262	-0.299441	0.904	0.958	0.111698
Ski	0.00579894	-0.318141	0.681	0.786	0.111831
Men1	0.0058555	-0.630666	0.148	0.286	0.112103
Tmem175	0.00596884	-0.525437	0.207	0.367	0.113655
Popdc3	0.00596555	1.04044	0.23	0.136	0.113798
Zfp975	0.00595675	-0.610104	0.119	0.238	0.113835
Gtpbp2	0.00599051	-0.677866	0.163	0.292	0.113863
mt-Nd4l	0.00600666	-0.372658	0.37	0.56	0.113965
Rbm7	0.00603115	-0.377004	0.333	0.509	0.114224
Epha4	0.00605145	-0.999148	0.052	0.145	0.114404
Inpp5f	0.00610159	-0.653009	0.178	0.313	0.115146
B4galt6	0.00612975	-0.551741	0.296	0.464	0.115471
Dchs2	0.0061941	-0.862548	0.148	0.274	0.116475
Nrxn3	0.00620606	-0.808874	0.126	0.244	0.116493
Aldoc	0.00629021	-0.702327	0.111	0.232	0.116828
Ppp1r2	0.00628968	-0.394273	0.437	0.633	0.117024
Dpep1	0.00628466	2.15639	0.067	0.018	0.117136
Zcchc24	0.00626445	-0.32938	0.378	0.584	0.117173
Npm1	0.00625922	-0.150454	1	1	0.117283
Smco3	0.00628448	-1.50453	0.03	0.108	0.11734
Carmil3	0.00659864	-0.95946	0.044	0.133	0.117398
Rbsn	0.00655445	-0.590308	0.126	0.253	0.117402
Eif3e	0.00654866	-0.232245	0.904	0.964	0.117498
Atf2	0.00634908	-0.336299	0.504	0.684	0.117508
Fam8a1	0.00634019	-0.634781	0.2	0.343	0.117549
AI597479	0.00659864	-1.08233	0.044	0.133	0.117596
Lratd2	0.00654652	-0.701255	0.126	0.247	0.117659
Mthfsl	0.00658011	-0.553297	0.237	0.392	0.117663
Atf1	0.00636925	-0.445409	0.274	0.44	0.117675
Kctd3	0.00666015	-0.571121	0.207	0.349	0.1177
8030462N17Rik	0.0066527	-0.708143	0.119	0.241	0.117765
Rab11fip3	0.00663184	-0.501932	0.296	0.443	0.11779
4933434E20Rik	0.0065984	-0.537463	0.304	0.467	0.11779
Wdr72	0.00654426	-1.75972	0.007	0.069	0.117819
Lnpep	0.00664616	-0.330214	0.444	0.623	0.117847
Casp7	0.00639504	-0.773616	0.067	0.169	0.117945
Cirbp	0.00640762	0.605953	0.622	0.563	0.117972
Spem1	0.00654194	2.94636	0.022	0	0.117978
Arid1b	0.00672688	-0.438914	0.615	0.744	0.118089
Usp20	0.00674063	-0.776851	0.104	0.217	0.118134
Atcay	0.00654194	2.95466	0.022	0	0.11818
Muc16	0.00672203	-0.357249	0.556	0.717	0.1182
Hivep1	0.00672104	-0.508866	0.378	0.551	0.11838
Gm44503	0.00654194	3.59269	0.022	0	0.118382
Nphp4	0.00671741	-1.97898	0.015	0.081	0.118513
Ano2	0.00654194	2.82568	0.022	0	0.118585
Tafa1	0.00654194	3.49175	0.022	0	0.118789
Ddx58	0.00679069	-0.702098	0.126	0.244	0.118815
Slc9a1	0.0068118	-0.726531	0.126	0.25	0.118987
Asic3	0.00654194	3.17915	0.022	0	0.118993
Fbn1	0.00647625	0.440854	0.726	0.723	0.119028
Slc17a5	0.00648796	-0.676473	0.163	0.289	0.119036
Fam53c	0.00683428	-0.687305	0.126	0.244	0.119183
Pou3f1	0.00654194	2.74811	0.022	0	0.119199
Mb21d2	0.00685623	-0.531029	0.193	0.331	0.119368
Atad2b	0.00691428	-0.357586	0.496	0.684	0.119396
Tcf15	0.00654194	3.11101	0.022	0	0.119404
Smarcc2	0.00693962	-0.27442	0.489	0.678	0.119443
Sirt3	0.00690878	-0.556777	0.119	0.244	0.119496
mt-Nd6	0.006887	-0.944962	0.111	0.22	0.11951
Aldh4a1	0.00693746	-1.19209	0.03	0.108	0.1196
Zfp661	0.00654194	3.10295	0.022	0	0.119611
Tm4sf5	0.00688393	-0.357259	0.711	0.849	0.119654
Gid4	0.00690754	-0.581541	0.222	0.364	0.11967
Cpa6	0.00654194	4.14714	0.022	0	0.119818
Ctnnal1	0.00700743	-0.53962	0.304	0.464	0.120414
Pappa2	0.00703114	0.850543	0.356	0.25	0.120625
2010300C02Rik	0.00710154	-0.508195	0.304	0.458	0.121242
Zfp449	0.00711334	-0.682858	0.104	0.217	0.121248
Fam83g	0.00708574	-0.539446	0.089	0.202	0.121365
Cmtm6	0.0070982	-0.917271	0.133	0.247	0.121382
Tmem104	0.00716829	-0.845514	0.03	0.108	0.121596
Lrmda	0.00718624	-0.185629	0.348	0.488	0.121706
Ctf1	0.00716361	-0.660708	0.244	0.392	0.121712
Rprd1a	0.0071583	-0.465347	0.311	0.491	0.121818
Tbx18	0.00720591	-0.177148	0.644	0.828	0.121843
Gypc	0.00725729	-0.605867	0.281	0.428	0.122516
Cpne8	0.0072976	-0.272168	0.452	0.657	0.122804
Tpcn1	0.00728969	-1.16732	0.059	0.151	0.122867
Pura	0.00741154	-0.241361	0.548	0.723	0.124129
Rps3	0.00739155	-0.148642	1	1	0.124187
Cnnm2	0.00740865	-0.885762	0.067	0.166	0.124277
Heph	0.00746858	-0.508616	0.148	0.277	0.124492
Gm17660	0.00744662	-1.60256	0.015	0.081	0.124519
Oxnad1	0.00746768	-0.847959	0.289	0.422	0.124674
Usp31	0.00750245	-1.04189	0.096	0.199	0.12486
Hba-a1	0.00753637	-1.06476	0.719	0.828	0.125227
Hs6st1	0.00757827	-0.617051	0.326	0.461	0.125332
Zfp982	0.00757165	-1.23326	0.044	0.13	0.125419
Ghr	0.00759578	-0.336235	0.881	0.904	0.125425
Lrrc45	0.0076084	-1.09597	0.089	0.19	0.125438
Pard6b	0.00762174	-0.44156	0.237	0.386	0.125462
Nadk	0.00766056	-0.456018	0.274	0.431	0.125514
Arhgap23	0.00757005	-0.460203	0.348	0.488	0.125589
Acrbp	0.00764472	-1.45818	0.03	0.105	0.125644
Ppme1	0.00765781	-0.409342	0.274	0.434	0.125664
Fhod1	0.00770548	-0.812359	0.111	0.223	0.12586
Crlf3	0.00773201	-0.501033	0.215	0.361	0.125904
Rundc1	0.00778098	-0.953279	0.074	0.172	0.125926
Sync	0.00774664	-1.03935	0.037	0.12	0.125948
Opa1	0.00769926	-0.49981	0.333	0.488	0.125953
Nkain1	0.00777302	1.84724	0.081	0.027	0.12599
Elmo1	0.00772647	-0.700852	0.193	0.328	0.126008
Zbtb16	0.0077997	-1.36624	0.022	0.093	0.126035
Pik3r4	0.00782979	-0.447415	0.163	0.307	0.126136
Rnf103	0.00777273	-0.432085	0.259	0.413	0.126179
Arf2	0.00782301	-0.480027	0.274	0.425	0.126219
Zfp568	0.00787862	-0.592116	0.311	0.461	0.126537
Nup153	0.00787285	-0.458393	0.304	0.461	0.126637
Arl13b	0.00799552	-0.436229	0.259	0.422	0.126872
Rab12	0.00796092	-0.321365	0.593	0.726	0.126894
Hipk1	0.00793949	-0.602945	0.274	0.41	0.126936
Lama5	0.00797573	-0.445206	0.378	0.524	0.126939
Rpgrip1l	0.00798817	-0.799133	0.111	0.223	0.126946
Exd2	0.00801323	-1.24336	0.044	0.127	0.126962
Pou6f1	0.00795888	-0.757551	0.126	0.244	0.127054
Il6st	0.00803103	-0.374335	0.496	0.666	0.127054
Mto1	0.00805672	-0.68226	0.104	0.214	0.12708
Cbx8	0.0079365	-1.29106	0.03	0.105	0.12708
Xkr6	0.00792538	-0.520665	0.074	0.175	0.127095
Tmbim6	0.00804952	-0.207437	0.726	0.855	0.127156
Whrn	0.00808765	-0.836606	0.119	0.229	0.127188
Uqcrq	0.00808092	0.265997	0.941	0.943	0.127272
Cnbd2	0.00810737	-1.7501	0.007	0.066	0.127309
Stk26	0.00816017	-0.321813	0.741	0.867	0.127381
Tpra1	0.00813148	-1.04009	0.052	0.139	0.127498
Calcrl	0.00815587	-1.8199	0.007	0.066	0.127502
Klhl9	0.00814934	-0.294283	0.393	0.596	0.127588
Bicc1	0.00819626	-0.217844	0.993	0.997	0.127755
Mrpl9	0.00824203	-0.41047	0.356	0.524	0.127903
Polr2l	0.00821866	-0.408192	0.193	0.331	0.127916
Kif3b	0.00823548	-0.698679	0.104	0.217	0.127989
Ckap4	0.00830525	0.311571	0.867	0.867	0.128319
Ddah2	0.00829642	0.320353	0.911	0.901	0.12837
Pkhd1l1	0.00828443	-0.263014	0.496	0.675	0.128372
Ctdspl	0.00840209	-0.26963	0.615	0.777	0.128686
Ccdc174	0.00834131	-0.474317	0.267	0.443	0.128688
Creb5	0.00835687	0.410867	0.822	0.759	0.12874
Akt2	0.00839692	-0.424302	0.533	0.672	0.128793
Ttc13	0.00842178	-0.585349	0.156	0.28	0.128801
Tet2	0.00844861	-0.547155	0.267	0.416	0.128838
Tmf1	0.00858825	-0.368523	0.356	0.53	0.128921
Tyw5	0.00844204	-0.815688	0.067	0.16	0.128924
Enpp4	0.00838324	-0.511078	0.156	0.283	0.128958
Hlf	0.00839668	-0.63681	0.193	0.322	0.128977
Uck1	0.00858552	-0.703608	0.126	0.241	0.129064
Dab1	0.00848334	-0.972281	0.044	0.13	0.129181
Rpl39	0.00856997	-0.112118	1	1	0.129197
Dtx4	0.00858223	-0.575006	0.052	0.142	0.129198
Pcx	0.00879098	-1.15352	0.03	0.105	0.129212
Dld	0.00862097	-0.387926	0.407	0.572	0.129229
Rpl6	0.00855093	0.121536	1	1	0.129279
Ppargc1b	0.0085676	-0.547772	0.141	0.262	0.129346
Ankrd9	0.00879067	-0.633162	0.052	0.142	0.129387
Pacs1	0.00865717	-0.293122	0.393	0.584	0.129404
Irs1	0.00864538	-0.426214	0.296	0.464	0.129411
Psma7	0.00855076	0.190827	0.985	0.982	0.129462
Slc16a10	0.00851408	-0.690015	0.237	0.364	0.129463
Mkrn1	0.00852982	-0.499906	0.37	0.548	0.129516
Rprd2	0.00854324	-0.496542	0.385	0.53	0.129534
Lsm6	0.00882652	0.496818	0.63	0.581	0.129554
Tmem128	0.00879065	-0.40127	0.281	0.443	0.129567
Nmt1	0.0087221	-0.208807	0.311	0.5	0.129642
D430042O09Rik	0.00869889	-0.427527	0.326	0.488	0.129661
Mob3b	0.00873801	-0.876004	0.081	0.184	0.129696
Stx18	0.00878772	0.687076	0.459	0.389	0.129705
Dgkd	0.0087201	-0.647171	0.215	0.352	0.129794
Rnf167	0.00876933	-0.428859	0.274	0.437	0.129796
Atp5j2	0.00878182	0.226642	0.985	0.985	0.129799
Rbm47	0.00869682	-0.834301	0.089	0.193	0.129814
Fign	0.00887078	-0.402447	0.341	0.494	0.129843
Crppa	0.00876455	-0.630003	0.156	0.277	0.129907
Xlr3b	0.00887012	1.45804	0.059	0.015	0.130013
Chd3	0.00893351	0.705263	0.563	0.497	0.13022
Fbl	0.00890928	0.305235	0.77	0.738	0.130226
Med12	0.0089223	-0.689103	0.111	0.229	0.130236
Akr1b10	0.00896855	-0.780441	0.104	0.211	0.13055
Tspan2	0.00898139	1.8494	0.156	0.081	0.130557
Acsf3	0.00899629	-0.950756	0.03	0.105	0.130595
Brcc3	0.00910039	-0.433664	0.185	0.316	0.130848
Ints8	0.00909911	-0.411098	0.222	0.37	0.131007
Kbtbd4	0.00908939	-1.22323	0.052	0.136	0.131046
Tjp2	0.00908817	-0.275493	0.341	0.527	0.131207
Zfp711	0.00908071	-0.656281	0.119	0.226	0.131279
Rnf187	0.00907112	0.291586	0.844	0.84	0.13132
Spink10	0.00907104	-1.71884	0.015	0.078	0.131499
Zfp248	0.00915943	-0.681059	0.052	0.139	0.131517
Wdr45	0.00926737	-0.753873	0.156	0.271	0.132527
Fzd7	0.00924713	-0.91702	0.059	0.151	0.132597
Usp19	0.00926524	-0.499522	0.363	0.524	0.132676
Nubpl	0.00929502	-0.520358	0.2	0.328	0.132743
Cox17	0.0093785	-0.37171	0.43	0.617	0.133574
Atg9a	0.00937182	-1.35697	0.074	0.163	0.133659
Bex3	0.00942536	0.28709	0.97	0.994	0.134061
Lrrc59	0.00945307	0.394968	0.719	0.681	0.134274
Klhl42	0.00949168	-1.05425	0.022	0.09	0.134642
Gpd1l	0.0095066	-0.801938	0.03	0.105	0.134673
Adgrf3	0.00952276	2.46379	0.052	0.012	0.134721
Zbtb37	0.00955819	-0.568336	0.096	0.205	0.134861
Polr3k	0.00955443	-0.380447	0.378	0.551	0.134988
Selenof	0.00959631	-0.254817	0.911	0.955	0.135038
Zbtb4	0.00959425	-0.440159	0.17	0.298	0.135189
Eif4h	0.00968943	-0.212379	0.741	0.861	0.136167
Larp4	0.00972834	-0.281599	0.407	0.578	0.136171
Mylk	0.0097194	-0.381433	0.526	0.672	0.136226
Cc2d1a	0.00971892	-0.730317	0.104	0.208	0.1364
2810459M11Rik	0.00976459	2.26115	0.052	0.012	0.136498
Twnk	0.00983115	-1.34647	0.044	0.123	0.136525
1700001K19Rik	0.00980679	-2.3924	0.007	0.063	0.136546
Ctdsp1	0.00978181	-0.664359	0.237	0.367	0.136558
Cd59a	0.00979564	-1.31945	0.067	0.154	0.13657
Lipa	0.00982474	-0.319367	0.363	0.536	0.136616
Kcnh7	0.00986184	-0.43328	0.37	0.536	0.136772
Nfkb2	0.00993257	-0.589228	0.111	0.226	0.137392
Sec61b	0.00992445	0.213481	0.985	0.997	0.137459
B2m	0.00995222	-0.399544	0.644	0.804	0.137484
Upk1b	0.00999399	-0.260999	0.756	0.901	0.137701
Actn1	0.010026	0.484291	0.593	0.584	0.137783
Gm10563	0.0100173	-0.824954	0.096	0.199	0.137842
Ensa	0.00999354	-0.451735	0.296	0.455	0.137874
Rsrp1	0.0100555	-0.325893	0.8	0.861	0.138008
Fras1	0.0100825	-0.180659	0.859	0.949	0.13802
Abt1	0.0100785	-0.671378	0.126	0.232	0.138144
Abca1	0.0101141	-0.524581	0.207	0.349	0.138273
Nceh1	0.0101917	-0.660397	0.133	0.253	0.139155
Jph1	0.0102285	-0.520843	0.141	0.262	0.139477
Dynlt1f	0.0102628	-0.480053	0.23	0.38	0.139585
Ilk	0.010259	0.417093	0.719	0.711	0.139713
Gm42906	0.0103363	-1.49852	0.037	0.111	0.140403
Zfp157	0.0103642	-0.563196	0.207	0.343	0.140601
Ppp1r3f	0.0104701	-1.6554	0.007	0.063	0.141493
Ccdc120	0.0104697	-2.01651	0.015	0.075	0.141669
Ell2	0.0104967	-0.602879	0.237	0.367	0.141673
Xiap	0.0105118	-0.324144	0.474	0.636	0.141695
Uhrf1bp1l	0.0104645	-0.295129	0.459	0.642	0.141781
Morf4l1	0.0105726	0.140509	0.993	0.994	0.141971
Nox4	0.010587	-1.016	0.052	0.136	0.141984
Npnt	0.0105689	-0.363782	0.593	0.762	0.142101
Rgs7bp	0.01056	-0.573399	0.237	0.37	0.142163
Cpt1a	0.0106348	-0.719751	0.141	0.253	0.142444
Plscr4	0.01067	-0.502718	0.459	0.581	0.142555
Plscr1	0.0106686	-0.274139	0.356	0.548	0.142716
Smyd3	0.0107083	-0.304975	0.585	0.723	0.142885
Gsta4	0.0107668	-0.381708	0.541	0.699	0.143124
Dipk1a	0.0107467	-0.512156	0.237	0.386	0.143216
Cmtm7	0.010763	0.394065	0.756	0.684	0.143253
Lamtor2	0.0108504	-0.253362	0.748	0.87	0.143873
H2aj	0.0108371	0.446922	0.719	0.804	0.143878
Baz1b	0.0109064	0.31762	0.689	0.614	0.144434
Cplane2	0.0109291	-1.75723	0.015	0.075	0.144554
Selenom	0.0109484	0.209617	0.933	0.94	0.144629
Mcoln1	0.0109895	-1.40678	0.037	0.111	0.14499
Pimreg	0.011177	1.67741	0.111	0.048	0.145466
Ecm2	0.0111707	2.87907	0.03	0.003	0.145563
Zc3hav1l	0.0112064	-0.700075	0.178	0.298	0.145669
Prrg3	0.0111678	-0.42392	0.333	0.5	0.145705
D8Ertd738e	0.011159	0.193256	0.933	0.973	0.145771
Ccdc121	0.011156	2.78283	0.044	0.009	0.145912
Txndc5	0.0112577	-0.28588	0.719	0.819	0.145978
Gstz1	0.0111547	-0.204668	0.215	0.364	0.146076
Gm17655	0.0112577	2.52016	0.044	0.009	0.146156
Arsa	0.0111127	-0.653397	0.104	0.208	0.14625
Dync2li1	0.0111544	-0.738008	0.156	0.274	0.146253
mt-Nd3	0.0111275	-0.217723	0.911	0.922	0.146263
Myl12a	0.0111484	0.269326	0.963	0.976	0.146356
Acp1	0.0111099	-0.239392	0.696	0.855	0.146396
Rnf38	0.0113667	-0.266628	0.341	0.518	0.146492
Fcho2	0.0113541	-0.350464	0.481	0.663	0.146508
Ssna1	0.0113325	0.318476	0.689	0.636	0.146587
Cdon	0.0113215	-0.289601	0.815	0.867	0.146624
Eci2	0.0113522	-0.393987	0.504	0.705	0.146663
Cyp4f39	0.0114444	2.44943	0.03	0.003	0.146777
Cenpx	0.0114634	0.381927	0.674	0.581	0.146842
Atxn7l1	0.0114401	-0.368358	0.2	0.34	0.146901
Noc3l	0.011436	-0.560103	0.126	0.247	0.147026
Nmi	0.0114264	-0.828519	0.096	0.196	0.147081
Hspb11	0.0114963	-0.26708	0.481	0.657	0.147086
Fam207a	0.0115556	0.839237	0.333	0.247	0.147665
Mettl7b	0.0115835	2.17527	0.03	0.003	0.147665
Pip4k2a	0.0115761	-0.41874	0.274	0.428	0.147749
Gm10135	0.0116726	2.09671	0.044	0.009	0.148086
Zmat5	0.0116627	0.837319	0.311	0.223	0.148139
Fkbp1b	0.0116958	1.2041	0.237	0.157	0.148203
Cdk2ap2	0.0116538	-0.383965	0.23	0.377	0.148204
A730046J19Rik	0.0116497	-0.689342	0.119	0.226	0.14833
Gdf10	0.0117241	1.56993	0.03	0.003	0.148384
Parm1	0.011754	-0.143775	0.467	0.651	0.148406
Rab9	0.0117506	-0.306524	0.637	0.798	0.148541
Entr1	0.0117825	-0.511577	0.133	0.25	0.148589
Acyp1	0.0119824	-0.390408	0.341	0.533	0.149328
Zfp933	0.0118601	-0.919524	0.074	0.166	0.149389
Tbxa2r	0.0118787	-0.784635	0.081	0.178	0.149445
Zfp57	0.0118962	-0.461987	0.333	0.491	0.149488
Cd2ap	0.0119812	-0.28723	0.948	0.973	0.149489
Taf4b	0.012025	-1.01234	0.067	0.154	0.149506
Ttc39c	0.0119158	-0.418049	0.222	0.364	0.149555
Man2b2	0.0119755	-1.28731	0.03	0.099	0.149595
Cadm1	0.0120206	-0.2018	0.615	0.735	0.149628
Nme3	0.0120926	-1.1617	0.015	0.075	0.149643
Cbx5	0.0120677	-0.218783	0.763	0.931	0.149685
Seh1l	0.0119441	-0.551216	0.244	0.373	0.149733
Kank3	0.0120872	-0.735019	0.096	0.196	0.14975
Usp38	0.0119738	-0.463142	0.126	0.241	0.149751
Tube1	0.0119652	-1.37999	0.015	0.075	0.14982
Prmt9	0.0120666	-0.57512	0.133	0.25	0.149847
AK157302	0.0121498	-1.90486	0.007	0.06	0.150175
Gnpda1	0.0121894	-0.537011	0.178	0.31	0.150488
Ikbkg	0.0122494	-0.959725	0.059	0.145	0.151053
Sp140	0.0123004	-1.05645	0.037	0.111	0.151505
Mgat1	0.0125519	-0.570338	0.17	0.292	0.151771
Id4	0.0125242	1.09772	0.185	0.102	0.151784
Nomo1	0.0125175	-0.564078	0.185	0.316	0.151877
Pex1	0.0123774	-0.93011	0.074	0.166	0.151922
Gcdh	0.0125502	-0.454971	0.148	0.268	0.151925
Ddx42	0.0123639	-0.204597	0.578	0.735	0.151932
Strip1	0.0124124	-0.561446	0.133	0.253	0.151998
Acadvl	0.0123573	-0.460308	0.215	0.364	0.152027
Vcpkmt	0.0125168	-1.74458	0.007	0.06	0.152043
Ppp1r14b	0.0124076	0.232542	0.926	0.958	0.152115
Tceal1	0.0125116	-0.486598	0.163	0.292	0.152155
Nit2	0.0124881	-0.474687	0.244	0.392	0.152219
Pdzrn4	0.0124594	-0.249191	0.17	0.289	0.15222
Kcnk6	0.0124822	-1.02518	0.015	0.075	0.152323
Higd2a	0.0125112	0.337818	0.8	0.822	0.152326
Pfdn6	0.0124584	0.403754	0.726	0.69	0.152385
Ppp1r15a	0.0126741	-0.49987	0.415	0.56	0.152551
Zfp512	0.0127046	-0.389671	0.289	0.437	0.15257
Ctsf	0.0126902	-0.288408	0.556	0.756	0.152571
Zfp59	0.0126663	1.85367	0.081	0.03	0.152631
Slc30a1	0.0126633	-0.615895	0.133	0.244	0.152769
Efnb2	0.0126571	-0.342196	0.319	0.494	0.152869
Rps29	0.0127487	-0.121364	1	1	0.152927
Stard13	0.0127863	-0.400056	0.2	0.334	0.15303
Zfp715	0.012813	-1.08179	0.059	0.142	0.153176
Irf2bp2	0.0127858	-0.307248	0.593	0.729	0.153197
B3galt2	0.01284	-0.8002	0.052	0.136	0.153325
Atf6	0.0129312	-0.4965	0.407	0.551	0.15424
Vps41	0.0129753	-0.420331	0.459	0.611	0.154418
Lmtk2	0.0129627	-0.390912	0.178	0.313	0.154442
Meis2	0.013035	0.25507	0.956	0.973	0.154954
Gch1	0.0131243	-1.76325	0.007	0.06	0.15584
3300002I08Rik	0.0131404	-0.714101	0.141	0.253	0.155856
Rnf146	0.0132314	-0.438542	0.289	0.44	0.156409
Szt2	0.0132293	-0.929562	0.052	0.133	0.156559
Ppp1ca	0.0132163	0.216667	0.948	0.979	0.15658
Kcnk5	0.0133554	-0.769467	0.067	0.157	0.156648
Gtf2ird2	0.0132929	-0.768388	0.104	0.205	0.156785
Faap24	0.0133554	-0.555274	0.067	0.157	0.156822
Cox7a2	0.0133159	0.18655	0.993	1	0.156881
2510009E07Rik	0.0132869	-0.306032	0.111	0.226	0.156889
Ppp1r16b	0.0133477	-1.05531	0.044	0.12	0.156906
Hibadh	0.0133474	-0.220499	0.356	0.524	0.157078
Mtmr2	0.0134587	-0.560636	0.267	0.392	0.157162
Bst2	0.0134584	-0.685647	0.133	0.244	0.157332
Phc1	0.0134447	-0.67952	0.178	0.298	0.157346
Ptbp3	0.0134906	-0.318182	0.541	0.69	0.15736
Mfap2	0.0134429	-0.235468	0.956	0.988	0.1575
Adam17	0.0135445	-0.156968	0.215	0.352	0.157642
Pan2	0.0135323	-0.583546	0.081	0.178	0.157673
Taok2	0.0135925	-0.377325	0.126	0.244	0.157852
Dusp18	0.0135783	-0.595484	0.141	0.256	0.157861
Khdrbs2	0.0136889	-0.506984	0.541	0.639	0.158797
Pik3c2g	0.0137449	-0.829405	0.148	0.259	0.159271
Trir	0.0138482	0.269313	0.889	0.864	0.159594
Tfam	0.013789	-0.316934	0.274	0.422	0.159608
Poc5	0.0138371	-0.772126	0.044	0.123	0.15964
Unkl	0.0138691	-0.748025	0.059	0.145	0.159661
Psmd9	0.0138246	-0.351393	0.348	0.524	0.15967
Jag1	0.0138218	-0.423322	0.052	0.136	0.159812
Mecom	0.0139	0.89777	0.326	0.226	0.159842
Bgn	0.0139263	-0.33533	0.696	0.84	0.159971
Fbxl20	0.0139563	-0.323517	0.385	0.551	0.160141
Tnnc1	0.014138	0.373921	0.719	0.666	0.16205
Smpd3	0.0142454	0.599302	0.474	0.377	0.162928
Ankrd12	0.0142308	-0.404144	0.719	0.795	0.162937
Fut8	0.0142655	-0.34014	0.341	0.497	0.162982
Stard7	0.0142949	-0.572615	0.2	0.325	0.163141
Dap3	0.0143564	0.467708	0.63	0.62	0.163666
Vps54	0.0144372	-0.332391	0.422	0.566	0.164056
Erp29	0.0144233	0.2635	0.852	0.877	0.164075
Mfap1b	0.0144078	-0.27151	0.222	0.37	0.164075
Ptpdc1	0.0145111	1.09891	0.178	0.102	0.164719
Hs3st5	0.0145729	-0.462496	0.311	0.446	0.165066
Set	0.0145641	0.252728	0.926	0.937	0.165143
Tamm41	0.0146329	-0.698284	0.096	0.19	0.165568
Zfp36l1	0.0146988	-0.203645	0.919	0.982	0.165604
Pgghg	0.0146867	-0.37339	0.178	0.31	0.165645
Tenm4	0.0146811	-0.191109	0.474	0.627	0.165758
Mertk	0.0147291	-0.231585	0.37	0.512	0.165769
Ier2	0.0146675	-0.443477	0.859	0.873	0.165782
Ssx2ip	0.0147487	-0.380811	0.244	0.392	0.165813
Slc2a1	0.0148188	-0.312997	0.437	0.614	0.166424
Dstn	0.0148627	0.349589	0.867	0.886	0.166563
Ankrd46	0.0148891	-0.413932	0.215	0.352	0.166683
Tmcc3	0.0148582	-0.362035	0.363	0.512	0.166689
Wdr26	0.0149692	-0.331044	0.711	0.798	0.167048
Drg2	0.0149629	-0.308451	0.185	0.319	0.167154
Ndufa11	0.0150206	0.300825	0.874	0.895	0.167269
Ermard	0.0149621	-0.68837	0.037	0.111	0.167322
Rassf1	0.0150436	-0.223282	0.519	0.684	0.167348
Ppp2cb	0.0150147	-0.468111	0.37	0.503	0.167379
Eif2s2	0.0151497	0.216498	0.941	0.922	0.167471
Xab2	0.0150936	-0.34287	0.133	0.244	0.167552
Purg	0.0151424	-0.391052	0.259	0.41	0.167566
Bnip3	0.0151127	-0.618853	0.215	0.34	0.167587
Gramd3	0.0150816	-0.63145	0.23	0.361	0.167594
Trappc2	0.0151414	-0.781587	0.081	0.172	0.167729
Cys1	0.0151966	-0.697717	0.111	0.211	0.167814
Zfp993	0.0152347	-2.44882	0.007	0.057	0.168058
Cpeb3	0.0152733	-0.778073	0.096	0.193	0.168134
Fmr1	0.0152711	-0.343188	0.504	0.645	0.168284
Rbm20	0.0153283	-0.696309	0.074	0.166	0.168564
Qtrt2	0.0154758	-0.815908	0.074	0.163	0.169304
Pmfbp1	0.0154167	-1.96258	0.007	0.057	0.169359
Arid3a	0.0154377	-0.548208	0.081	0.178	0.169414
Kctd13	0.0154751	-0.502454	0.089	0.19	0.169472
Large2	0.0154671	-1.16626	0.03	0.096	0.16956
Rab30	0.0155529	-0.552577	0.185	0.304	0.169972
Pcdhga5	0.0155935	-2.31593	0	0.042	0.170239
Gabrb1	0.015623	-0.339324	0.252	0.389	0.170386
Hs2st1	0.0156392	-0.420571	0.504	0.66	0.170387
Shb	0.0157221	-0.520637	0.422	0.542	0.170586
Kif26b	0.0156739	-0.244163	0.437	0.605	0.170589
Gca	0.0156974	-0.441108	0.17	0.289	0.170669
Inpp4b	0.0157142	0.828734	0.326	0.241	0.170676
Gpn3	0.0157627	-0.607079	0.17	0.286	0.170676
Gas1	0.0157576	-0.291001	0.948	0.949	0.170796
Gm21992	0.0158014	-0.524347	0.185	0.307	0.17092
Ccndbp1	0.0158396	-0.313392	0.185	0.322	0.171159
Tnfrsf12a	0.0158783	1.02929	0.319	0.235	0.171401
Tm2d1	0.0159023	-0.374505	0.459	0.62	0.171485
Arl16	0.0159274	-0.592921	0.185	0.307	0.171581
Klhl24	0.0159472	-0.363879	0.548	0.714	0.171619
Syngap1	0.015989	-1.21369	0.022	0.084	0.171894
Nhlrc1	0.0160689	-2.07995	0.007	0.057	0.172053
Slc46a1	0.016066	-0.913763	0.022	0.084	0.172196
Pdhx	0.0160997	-0.33876	0.119	0.232	0.172208
Amotl2	0.0160354	-0.36565	0.459	0.596	0.172217
Fxr1	0.0161521	-0.314984	0.726	0.837	0.172246
Camk2n1	0.0160608	-0.413085	0.222	0.358	0.172316
Fgf9	0.0161482	-0.515929	0.259	0.389	0.172378
Cd63	0.016145	0.224754	1	0.991	0.172518
Tmem246	0.0162001	-0.285286	0.474	0.672	0.172584
Klf5	0.0163101	-0.493846	0.089	0.187	0.173232
Rhox5	0.0163722	-1.91755	0.044	0.114	0.173368
Shld2	0.01631	1.35611	0.193	0.117	0.173405
Zyg11b	0.016366	-0.443098	0.244	0.383	0.173476
Tbp	0.0163025	-0.676633	0.074	0.163	0.1735
Mok	0.0163643	-1.04953	0.044	0.117	0.173632
Aurkb	0.0164849	1.67071	0.111	0.051	0.173691
Vrk2	0.0164402	-0.554801	0.185	0.307	0.17374
Notch3	0.0164822	-0.880984	0.059	0.139	0.173836
Ctbs	0.0164333	-0.513987	0.148	0.262	0.173841
Cog3	0.0164794	-0.278349	0.148	0.262	0.173981
Ccdc126	0.0165866	-0.718955	0.074	0.163	0.174415
Sema3c	0.0165844	0.624988	0.593	0.518	0.174566
Nsg1	0.0168147	1.40031	0.222	0.139	0.175591
Slc16a4	0.0168041	-0.756044	0.074	0.16	0.175654
Myl6	0.0167738	0.258743	0.993	1	0.175685
Zfp597	0.0167422	-0.624065	0.052	0.133	0.175702
Rnf138	0.0167306	-0.393529	0.333	0.5	0.175754
Cep295	0.016849	0.859068	0.333	0.256	0.175775
Tspan12	0.0168008	-0.789799	0.089	0.181	0.175793
Stoml1	0.0167733	-0.790759	0.059	0.142	0.175854
Sall2	0.0169435	-0.612476	0.104	0.202	0.176239
Rgs9bp	0.016943	-1.0745	0.007	0.057	0.176408
Ankle2	0.0169386	-0.393833	0.156	0.277	0.176535
Il16	0.0170091	-0.788974	0.133	0.235	0.176747
Rbm15	0.0170888	-0.642799	0.119	0.223	0.177401
Srpr	0.0171162	0.38132	0.711	0.693	0.177512
Pex12	0.0171495	-1.32297	0.037	0.105	0.177682
Kcnh2	0.0172187	-0.832875	0.03	0.096	0.178225
Polr3b	0.0172696	-0.739179	0.126	0.223	0.178576
Slc25a11	0.0172913	-0.2809	0.533	0.675	0.178626
Sox5	0.0173099	-0.307877	0.689	0.777	0.178643
Psma5	0.0173909	-0.261844	0.8	0.931	0.179304
Plekhm3	0.0175199	-0.331175	0.17	0.301	0.17941
Mtr	0.0175078	-0.184403	0.163	0.292	0.179459
Nup98	0.0174616	-0.486081	0.467	0.593	0.179508
Cry1	0.0175067	-0.309195	0.319	0.473	0.179622
Shcbp1	0.0174567	1.19139	0.156	0.084	0.179632
Rfx1	0.017496	-0.404104	0.067	0.154	0.179686
Ubox5	0.0174517	-0.981746	0.044	0.117	0.179756
Slc39a11	0.0176562	-0.256006	0.111	0.217	0.18063
Yae1d1	0.0177617	-0.234009	0.252	0.395	0.181008
Kif4	0.0178646	1.13622	0.156	0.084	0.18101
Rdm1	0.0177798	-0.582707	0.23	0.346	0.181018
Mzt1	0.0177509	-0.539921	0.296	0.425	0.181073
Snapin	0.0178881	-0.385864	0.259	0.413	0.181074
Pear1	0.0178405	-0.532519	0.185	0.304	0.181113
Dok4	0.0178078	-0.715974	0.104	0.202	0.181129
Lcp1	0.0178602	-0.282728	0.356	0.518	0.181139
Bok	0.017947	1.1976	0.193	0.117	0.18115
Col6a2	0.0178296	0.790009	0.519	0.443	0.181177
Cybrd1	0.017918	-0.335378	0.289	0.434	0.181203
Slc7a8	0.0177296	-0.613662	0.067	0.151	0.181205
Txlng	0.0179373	-0.607621	0.133	0.241	0.181225
Mras	0.017749	-0.296685	0.422	0.551	0.181228
Tead3	0.018006	-0.486163	0.17	0.289	0.181572
Socs1	0.0180717	-1.15589	0.052	0.127	0.18206
Crip1	0.0181456	0.714044	0.763	0.726	0.182457
Ndufc2	0.018132	-0.192575	0.948	0.982	0.182494
Trmt10a	0.0181787	-0.577209	0.133	0.238	0.182616
Tcn2	0.0182253	-0.37591	0.452	0.599	0.182911
Erbb2	0.0182473	-0.311443	0.148	0.265	0.182958
Acad8	0.0183944	-0.461699	0.126	0.235	0.183562
Plch1	0.0183825	1.72736	0.074	0.027	0.183616
Actn3	0.018332	-0.643277	0.163	0.274	0.183633
Asap3	0.0183678	-0.503765	0.126	0.235	0.183643
H1f3	0.0183621	-0.922588	0.104	0.193	0.18376
Mrpl27	0.0185101	-0.299479	0.467	0.636	0.184368
Ints10	0.0186215	-0.478592	0.119	0.226	0.184435
Cited2	0.0186054	-0.604112	0.504	0.669	0.184448
Lrrc8d	0.0185007	1.54102	0.089	0.036	0.184448
Mrps17	0.0185438	-0.164628	0.585	0.738	0.18453
Fam13b	0.0185994	0.42496	0.637	0.584	0.184561
Stk40	0.0186573	-0.635919	0.185	0.301	0.184617
Thoc3	0.0185934	0.549339	0.526	0.503	0.184676
Mmut	0.0186906	-0.240947	0.193	0.319	0.184773
Gnpnat1	0.0185899	-0.48439	0.163	0.28	0.184815
Pdlim1	0.0187707	0.439571	0.681	0.672	0.185218
Zfp60	0.0187654	-0.448317	0.141	0.253	0.185339
Rpl31	0.0188293	0.11831	1	1	0.185623
Dmtf1	0.0188545	-0.442603	0.341	0.491	0.185698
Nsrp1	0.0188764	0.466247	0.585	0.53	0.185741
Sgms1	0.0189088	-0.450515	0.43	0.563	0.185886
Pim3	0.0189618	-0.25556	0.289	0.452	0.186235
Sgce	0.0190028	-0.294583	0.563	0.705	0.186291
Eif2b1	0.0189979	0.701378	0.348	0.268	0.186415
Mars1	0.0190873	0.802616	0.267	0.184	0.186946
Atg3	0.0191051	-0.327308	0.393	0.536	0.186947
Smim22	0.0191649	-1.26684	0.044	0.114	0.187359
Cmbl	0.0192178	-0.904371	0.119	0.211	0.187702
Spcs3	0.0194407	-0.428959	0.185	0.304	0.187968
Map3k12	0.019412	-0.65334	0.119	0.217	0.188035
Srebf2	0.0192932	0.576783	0.541	0.47	0.188091
Ntn1	0.0192763	1.55219	0.074	0.027	0.188099
Sec23a	0.0194387	-0.281626	0.63	0.756	0.188121
B3gnt5	0.0193174	-0.73622	0.126	0.223	0.188153
Agk	0.0194099	-0.357773	0.17	0.295	0.188187
Tle1	0.0193989	-0.286842	0.126	0.238	0.188253
Il11ra1	0.0193472	-0.261974	0.793	0.907	0.18827
Oasl2	0.0193832	-0.57931	0.089	0.181	0.188274
Nabp1	0.0193808	-0.712388	0.059	0.139	0.188423
Adpgk	0.0195842	-0.69094	0.133	0.238	0.18901
Stat2	0.0195827	-0.942864	0.089	0.175	0.189168
Ddx10	0.0199441	-0.333696	0.304	0.455	0.1892
Nrk	0.0199367	-0.220506	0.881	0.937	0.1893
Dglucy	0.0199273	-2.09465	0	0.039	0.189381
Mcrip1	0.0200988	0.279192	0.889	0.886	0.189478
Rpl22l1	0.0196874	-0.116403	1	1	0.189486
Slc38a4	0.0197238	0.6969	0.578	0.509	0.189492
Srp54a	0.0196726	-0.605573	0.119	0.217	0.189517
Cdkl1	0.0199273	-1.87693	0	0.039	0.189551
Ube2h	0.0200531	-0.353638	0.793	0.864	0.189554
Septin10	0.0200398	-0.37688	0.237	0.367	0.189598
Mtpap	0.0197175	-0.530647	0.185	0.295	0.189604
Jrkl	0.0200954	-0.596236	0.081	0.169	0.189614
Suox	0.0196656	-1.06867	0.015	0.069	0.189622
Rfx5	0.02001	-0.922789	0.03	0.093	0.189656
Slc25a42	0.0199273	-2.0039	0	0.039	0.189722
Fbxo28	0.020093	-0.450616	0.274	0.413	0.189761
9530068E07Rik	0.0200398	-0.345512	0.6	0.753	0.189768
Dpysl3	0.0197748	1.04804	0.474	0.41	0.189809
Bfsp2	0.0201519	-1.18849	0.022	0.081	0.189809
Dusp19	0.0198109	-0.140997	0.163	0.286	0.189811
Irgm1	0.0197956	-1.93728	0.007	0.054	0.189836
Tigd2	0.0201737	-0.391434	0.356	0.509	0.189844
Hopx	0.019834	-1.01495	0.03	0.093	0.18986
Itpka	0.0199273	-2.01076	0	0.039	0.189893
Med21	0.0199105	-0.210377	0.481	0.672	0.189904
Wdr34	0.0198686	-0.619371	0.156	0.262	0.190019
Myl3	0.0198883	0.183035	0.874	0.798	0.190036
Sbds	0.0199093	-0.390149	0.333	0.482	0.190065
Ddx6	0.0202568	-0.244415	0.711	0.828	0.190119
Ppp2r1a	0.0202289	-0.303004	0.659	0.813	0.190194
Tshz3	0.0204165	-0.886043	0.096	0.184	0.190266
Plcd3	0.0202565	-0.674414	0.2	0.307	0.190285
Sec11a	0.0203699	0.159268	0.889	0.943	0.190335
Pnpt1	0.0202991	-0.577276	0.17	0.28	0.190347
mt-Nd1	0.0204146	-0.125757	1	1	0.190416
Igsf10	0.020327	-0.810017	0.067	0.148	0.19044
Mettl7a1	0.0203662	-0.962762	0.03	0.093	0.190469
Ring1	0.0204039	-0.426782	0.222	0.358	0.190484
Rras	0.0203545	0.385661	0.644	0.584	0.190529
Plekhh3	0.0204702	-0.325871	0.089	0.181	0.190598
Paics	0.0205709	-0.353284	0.615	0.75	0.190696
Efcab14	0.0205643	-0.300242	0.281	0.434	0.190802
Trpc4ap	0.0205323	-0.233617	0.474	0.708	0.19084
Cct8	0.020519	0.261541	0.896	0.904	0.190884
Trmt2a	0.0205634	-0.45429	0.133	0.241	0.190961
Fbxl6	0.0206486	-0.425085	0.2	0.331	0.191081
Sparcl1	0.0206344	-1.08496	0.022	0.081	0.191117
Ippk	0.0206927	-0.921863	0.089	0.175	0.191155
Ints12	0.0206773	-0.749405	0.111	0.205	0.191179
Sugct	0.0207184	-0.343468	0.37	0.494	0.191225
Nudt2	0.0207576	-0.331576	0.237	0.377	0.191419
Caap1	0.0208498	-0.547596	0.222	0.343	0.191435
Zkscan3	0.0208381	-0.398065	0.519	0.687	0.191493
Tmco1	0.0208065	-0.309395	0.578	0.729	0.191535
Arl6	0.0208003	-0.788674	0.156	0.247	0.191646
Gpat3	0.0208375	-0.609763	0.119	0.217	0.191654
Eif4ebp2	0.0208997	-0.393517	0.378	0.53	0.191726
Dennd4a	0.0210495	-0.669297	0.341	0.473	0.192765
Armc9	0.0210315	-0.304205	0.237	0.377	0.192767
Ccdc117	0.0210831	-0.487181	0.23	0.355	0.192906
Bbx	0.0212125	-0.260952	0.667	0.825	0.19292
Sik1	0.0212391	-0.363065	0.304	0.446	0.192997
Tapt1	0.0212082	-0.689548	0.119	0.214	0.193048
Rhbdd1	0.0212016	-0.535199	0.089	0.181	0.193154
Gpbp1	0.0211874	-0.262355	0.422	0.587	0.193191
Atp6v1h	0.0212815	-0.144787	0.296	0.452	0.193215
Rara	0.0213116	-0.579272	0.156	0.265	0.193323
Plk3	0.0211856	-0.578338	0.044	0.117	0.193341
Aldh9a1	0.0211639	-0.445521	0.23	0.367	0.193478
Tulp3	0.0211852	-0.350116	0.17	0.295	0.193505
Prpf39	0.0213628	-0.42228	0.326	0.452	0.193621
Acta2	0.0213934	1.74155	0.43	0.37	0.193733
Ch25h	0.0214395	-0.734491	0.052	0.127	0.193983
Sema3d	0.0214673	-0.317681	0.807	0.904	0.194069
Slc2a10	0.02149	-1.19726	0.007	0.054	0.194108
Zc3h12b	0.0215584	-0.547412	0.193	0.307	0.194393
Kcnd2	0.021552	-0.42558	0.311	0.443	0.194502
Ube2w	0.0216344	-0.316848	0.504	0.63	0.194913
Gfra1	0.0216831	1.61526	0.111	0.054	0.195019
Tgfbr2	0.021674	-0.412442	0.37	0.515	0.195103
Fastkd3	0.0219411	-1.06339	0.037	0.102	0.19667
Car13	0.0219239	-0.854118	0.126	0.217	0.196683
Lemd2	0.0219697	-0.390762	0.185	0.307	0.196759
Thrb	0.0219173	-0.536745	0.304	0.425	0.19679
Ccdc88a	0.0219124	-0.200863	0.6	0.78	0.196914
Ero1lb	0.0220141	-1.6044	0.022	0.078	0.19699
Cers6	0.0220648	-0.364165	0.378	0.518	0.197109
Lrba	0.0221004	-0.235866	0.378	0.53	0.197261
Usp5	0.0220647	-0.337282	0.289	0.416	0.197276
Tpm4	0.022232	0.302208	0.896	0.907	0.197435
Abhd8	0.0221386	-0.440776	0.319	0.455	0.197435
Tmem64	0.0222272	-0.229026	0.23	0.367	0.197559
Dennd6a	0.0221758	-0.309618	0.341	0.515	0.1976
Apaf1	0.0221947	-0.474292	0.237	0.358	0.197602
Mef2b	0.0222737	-0.118441	0.074	0.163	0.197639
Itgb8	0.0223111	-0.557133	0.4	0.515	0.197639
Zbtb41	0.0222229	-0.549271	0.17	0.286	0.197687
Nppb	0.0223082	-1.15335	0.037	0.102	0.197779
Srebf1	0.0223654	-0.894457	0.044	0.114	0.197954
Rbks	0.0224057	-0.232677	0.067	0.151	0.197979
Hgs	0.022426	-0.347418	0.244	0.38	0.197993
Actg2	0.0223982	2.01687	0.052	0.015	0.198078
Cdc42bpg	0.0224717	-1.42709	0.015	0.066	0.198231
Epc1	0.0225875	-0.569384	0.667	0.798	0.198425
Carm1	0.0225549	-0.458365	0.378	0.512	0.198468
Tuft1	0.0225201	-0.511363	0.207	0.325	0.198493
Snx30	0.0225791	-0.442479	0.185	0.301	0.198516
1600012H06Rik	0.0225445	-0.210703	0.37	0.545	0.198542
Scyl1	0.0229283	-0.460979	0.319	0.452	0.198938
Rbbp5	0.0229128	-0.75909	0.059	0.133	0.198967
Scrn3	0.0228969	-0.739542	0.044	0.114	0.198992
Dnajc24	0.0228782	-0.405056	0.215	0.34	0.198993
Zfp120	0.022878	-0.448557	0.059	0.139	0.199155
Amer1	0.0228034	-0.240991	0.341	0.497	0.199162
Gpc6	0.0228237	0.503809	0.504	0.413	0.199175
Hilpda	0.0229751	-0.610071	0.156	0.265	0.19918
Atp1b1	0.0228441	0.510888	0.726	0.714	0.199188
Rnf181	0.022794	-0.413408	0.23	0.358	0.199245
Mrpl30	0.0228763	0.265518	0.874	0.886	0.199305
Bmper	0.0227278	1.0272	0.341	0.253	0.199326
Nav3	0.0230131	-0.443637	0.215	0.334	0.199347
Smim27	0.0227883	-0.434825	0.2	0.322	0.19936
Pank3	0.0227517	-0.435053	0.215	0.337	0.19937
Trappc5	0.0230731	0.599189	0.504	0.458	0.199375
Ttc30b	0.0230583	-1.01467	0.037	0.102	0.199411
Senp8	0.0227234	-0.870694	0.067	0.145	0.199453
Dlg4	0.023049	-0.386216	0.141	0.25	0.199494
Snrnp25	0.0227851	-0.368385	0.111	0.211	0.199497
Serinc2	0.0231084	2.17316	0.067	0.024	0.199518
Zyx	0.0231728	0.43619	0.889	0.88	0.199585
Tspan18	0.0231623	1.17348	0.267	0.187	0.199657
Paqr8	0.0231536	-0.975451	0.037	0.102	0.199744
Acvr1c	0.0232228	1.80948	0.052	0.015	0.199852
Anp32b	0.0233771	0.184388	1	0.973	0.200365
Zc3hc1	0.0233664	-0.43108	0.141	0.25	0.200435
Foxo4	0.0233101	-0.540481	0.074	0.157	0.200441
Aspn	0.0233583	2.15885	0.119	0.06	0.200528
Mettl24	0.0233452	-0.926869	0.037	0.102	0.200579
Ptges2	0.023447	-0.511049	0.156	0.271	0.2008
Fbxl8	0.023543	-1.25366	0.015	0.066	0.201459
Vav2	0.023584	-0.415617	0.133	0.241	0.201647
Wrap53	0.0236056	-0.540955	0.067	0.148	0.201669
Gstm1	0.0236423	-0.325368	0.2	0.319	0.201819
Eif4a3	0.0236937	0.401523	0.652	0.645	0.202095
Bloc1s3	0.023787	-1.30916	0.015	0.066	0.202726
Tceanc2	0.0238065	-0.693086	0.111	0.202	0.20273
Nynrin	0.0239232	-0.275169	0.459	0.639	0.203559
Psen2	0.0239561	-0.444511	0.311	0.434	0.203675
Mdm4	0.0240692	-0.452403	0.356	0.491	0.204144
Tnfsf9	0.0240331	-1.15905	0.015	0.066	0.204166
Pepd	0.0240938	-0.356725	0.274	0.41	0.204189
Cdkal1	0.0241413	-0.27657	0.378	0.53	0.204264
A130010J15Rik	0.0241246	-0.547641	0.059	0.136	0.204286
Plekhh2	0.0240671	-0.231816	0.504	0.666	0.20429
Btaf1	0.0241835	0.269896	0.733	0.654	0.204294
Mmd	0.0241826	-0.408014	0.356	0.479	0.204449
Traf6	0.0242239	-0.300045	0.193	0.319	0.204471
Cstf3	0.0243592	-0.637316	0.504	0.627	0.205122
Slc35d1	0.0243309	-0.588889	0.163	0.265	0.205211
Zfp866	0.0243572	-0.738368	0.067	0.145	0.205268
Cherp	0.0266898	-0.313528	0.252	0.386	0.205282
Abcf3	0.0266581	-0.358466	0.185	0.295	0.205337
Nup50	0.0267377	-0.364856	0.23	0.352	0.205352
Shisa8	0.0266842	-0.736691	0.089	0.175	0.205389
Recql5	0.0267236	-0.774349	0.067	0.145	0.205393
Osbp	0.0266463	-0.322598	0.311	0.44	0.205396
Wfdc2	0.024437	0.895882	0.126	0.063	0.205449
Il13ra2	0.0266362	2.89306	0.015	0	0.205468
Gtf3c1	0.0245038	-0.18192	0.4	0.59	0.205521
Prrc2c	0.0244296	0.201302	0.978	0.943	0.205551
Chm	0.0268042	-0.281068	0.289	0.431	0.205564
Milr1	0.0245321	-1.12888	0.015	0.066	0.205595
Fam222a	0.02679	-1.40113	0.007	0.051	0.205604
Trpc5	0.0266362	2.53628	0.015	0	0.205618
S100a3	0.0245003	-0.859559	0.081	0.163	0.205655
Herc4	0.0268799	-0.250224	0.259	0.398	0.205697
Fmod	0.0244907	-0.254211	0.489	0.636	0.205738
Gal3st3	0.0266362	2.90376	0.015	0	0.205769
Washc4	0.0268729	-0.317146	0.311	0.452	0.205792
Wdsub1	0.0246147	-0.407311	0.319	0.455	0.205797
Gemin6	0.0246351	-0.805594	0.081	0.166	0.205805
Kdelr3	0.0246809	0.796607	0.415	0.349	0.205863
Wdr89	0.0246616	0.404264	0.667	0.654	0.205864
Hook2	0.0269242	-0.40348	0.163	0.28	0.205887
Pigt	0.0268659	-0.262321	0.378	0.539	0.205887
Tmem151b	0.0266362	2.55932	0.015	0	0.205919
Glis2	0.0246132	-0.357847	0.511	0.642	0.205948
Zfp738	0.0269989	-0.79586	0.096	0.181	0.20601
Elavl1	0.0246013	0.268185	0.741	0.69	0.206011
Retnlb	0.0266362	2.69177	0.015	0	0.20607
Arc	0.0269945	-1.37347	0.03	0.087	0.206125
Pet100	0.0269758	-0.348029	0.252	0.377	0.206132
Fbxo40	0.0266362	2.60227	0.015	0	0.206221
Dars	0.0247495	-0.232902	0.333	0.491	0.206272
Cstdc5	0.0266362	2.63612	0.015	0	0.206372
Mterf1a	0.0248294	-2.18452	0.007	0.051	0.206449
Dcaf17	0.0270991	-0.304371	0.23	0.361	0.206476
Krt19	0.0248567	0.363183	0.889	0.895	0.206514
Meltf	0.0266362	2.79353	0.015	0	0.206523
Scarf2	0.0248804	-0.344558	0.415	0.548	0.206549
Fbrs	0.0249009	-0.356241	0.17	0.286	0.206557
Ginm1	0.0271317	-0.291414	0.341	0.5	0.206576
Fam126b	0.0248289	-0.153931	0.193	0.301	0.206608
Hspe1	0.027098	-0.157547	0.978	0.991	0.206618
Scrt1	0.0266362	2.32849	0.015	0	0.206675
Vtcn1	0.0248218	-0.853348	0.081	0.163	0.206712
Krr1	0.0249504	-0.397814	0.111	0.211	0.206805
Col22a1	0.0266362	2.77853	0.015	0	0.206827
Zfp317	0.0250093	-0.749721	0.096	0.184	0.206969
Gucy1b2	0.0266362	2.67459	0.015	0	0.206979
Mrrf	0.0249952	-0.151124	0.393	0.575	0.207013
Lrrn2	0.0250403	1.01968	0.17	0.099	0.207062
Ltb4r1	0.0266362	2.92145	0.015	0	0.207131
Slc41a1	0.0272636	-1.13793	0.044	0.108	0.207133
Kif24	0.0273132	1.35753	0.119	0.06	0.207212
Mrpl50	0.0272972	-0.358254	0.341	0.473	0.207239
Lyrm7	0.0272609	-1.06916	0.007	0.051	0.207261
Gm10767	0.0266362	2.2663	0.015	0	0.207284
Ngly1	0.0272536	-0.284428	0.281	0.416	0.207355
Serpinb9b	0.0266362	2.9107	0.015	0	0.207437
Kcnk10	0.0266362	3.24259	0.015	0	0.20759
Fam53b	0.0251238	-0.881262	0.022	0.078	0.20759
Gpcpd1	0.0252461	-0.365589	0.415	0.548	0.207627
Atp6v1c2	0.0266362	2.89931	0.015	0	0.207743
Tfpi2	0.0252415	-1.12832	0.022	0.078	0.207751
Serping1	0.0274444	-0.283479	0.733	0.846	0.20776
Pawr	0.0251862	-0.31506	0.644	0.753	0.207781
Dapk3	0.0274373	0.461292	0.533	0.515	0.207855
Lrp6	0.0251778	-0.323347	0.444	0.596	0.207874
Pkm	0.0252392	0.176314	0.97	0.979	0.207894
Stard3	0.027423	-0.473188	0.156	0.262	0.207896
Klhl10	0.0266362	2.96862	0.015	0	0.207896
Tmem237	0.0252232	-0.37434	0.267	0.407	0.207924
Zmiz1	0.0253169	0.35578	0.77	0.738	0.208047
Fbxo48	0.0266362	2.28335	0.015	0	0.20805
Ccdc38	0.0266362	2.90399	0.015	0	0.208204
Akr1b8	0.0275664	-0.451499	0.185	0.304	0.208236
Pdzk1ip1	0.0276107	-1.63662	0.015	0.063	0.208272
Usp22	0.0255049	-0.365489	0.452	0.605	0.208297
Tbc1d2b	0.027597	-0.390578	0.081	0.169	0.208318
Matn4	0.0275586	2.16264	0.044	0.012	0.208326
Pibf1	0.0256681	-0.192655	0.333	0.479	0.208341
Xrra1	0.0254913	-1.62273	0	0.036	0.208347
Chst3	0.0266362	2.76602	0.015	0	0.208358
Naa20	0.0276422	-0.348356	0.43	0.572	0.208361
Tmem242	0.0253954	-0.295946	0.222	0.343	0.208369
Cabcoco1	0.0256322	-0.71156	0.096	0.184	0.20837
Mtus1	0.0254155	-0.506858	0.23	0.352	0.208371
Irf1	0.0256144	-0.512185	0.319	0.437	0.208385
Fbxw11	0.0256541	-0.279518	0.363	0.5	0.208388
Wdr44	0.025386	-0.337031	0.141	0.25	0.208454
Tob1	0.0275564	-0.416174	0.356	0.488	0.208458
Egfl6	0.0255465	-0.196047	0.681	0.813	0.208475
Chrdl2	0.0255682	-1.78375	0.007	0.051	0.208492
Il17re	0.0255886	-0.509583	0.074	0.157	0.208497
Tcf19	0.0276799	1.16347	0.178	0.108	0.208497
Grm3	0.0254913	-1.81976	0	0.036	0.208508
Vgll2	0.0266362	2.58134	0.015	0	0.208512
Clpb	0.0256132	-0.320776	0.193	0.313	0.208536
Trf	0.0257209	-0.378726	0.333	0.452	0.20861
Eomes	0.0266362	2.50391	0.015	0	0.208667
Creb3l4	0.0254913	-2.1655	0	0.036	0.208669
Znhit3	0.0257748	-0.497408	0.163	0.268	0.208727
Ubap1l	0.0266362	2.51828	0.015	0	0.208822
Iqca	0.0254913	-1.87403	0	0.036	0.208831
Tep1	0.0257744	-0.4761	0.081	0.166	0.208883
Olfm2	0.0266362	3.11536	0.015	0	0.208977
Lrrc23	0.0266362	2.4311	0.015	0	0.209132
Ndufaf8	0.0277936	-0.262681	0.474	0.636	0.209204
Efcc1	0.0266362	2.83871	0.015	0	0.209287
Samhd1	0.0278326	-0.325083	0.126	0.226	0.209348
Tapbp	0.0258975	-0.351047	0.304	0.443	0.209399
Ppfia4	0.0259207	-0.466215	0.03	0.09	0.209426
Fh1	0.0258814	-0.343729	0.363	0.524	0.209429
Pon1	0.0266362	2.6369	0.015	0	0.209443
Ipo8	0.0279928	-0.403484	0.2	0.322	0.20951
Tlcd4	0.0259943	-0.557106	0.059	0.136	0.20954
Cytl1	0.0266362	2.44582	0.015	0	0.209599
Tril	0.0279654	-0.768709	0.096	0.181	0.209602
Slc9a6	0.0279483	-0.401995	0.096	0.187	0.209623
Insig2	0.0279883	0.758232	0.533	0.512	0.209624
Akr1e1	0.025989	-0.407453	0.133	0.235	0.209658
Naa30	0.0279346	-0.688979	0.111	0.199	0.209668
Usp24	0.0259769	-0.305055	0.356	0.476	0.20972
Diras2	0.0279225	1.31056	0.126	0.066	0.209726
Safb2	0.0280614	-0.291411	0.363	0.515	0.209726
Ndfip1	0.0260401	-0.183208	0.97	0.985	0.20975
Fut10	0.0279062	1.24868	0.207	0.142	0.209753
Gm21969	0.0266362	2.62057	0.015	0	0.209755
Ints13	0.0280461	-0.696847	0.119	0.208	0.209761
Cdh6	0.0260754	1.01566	0.133	0.069	0.209874
Smarcd2	0.0262381	-0.310104	0.23	0.364	0.209904
Adam30	0.0266362	2.93319	0.015	0	0.209912
Prkn	0.026279	-0.617907	0.133	0.232	0.209915
Atp1b3	0.0262625	-0.392243	0.407	0.53	0.209941
Mrpl39	0.0281123	-0.346496	0.156	0.262	0.209958
Erlin1	0.0261081	-0.60235	0.081	0.166	0.209978
Taf15	0.0262101	-0.232523	0.556	0.69	0.209999
Itga6	0.0262325	-1.06162	0.104	0.19	0.210019
Stmn3	0.0266362	4.64498	0.015	0	0.210068
Nckap5l	0.0262065	-0.620632	0.133	0.232	0.210129
Dock8	0.0261506	-0.677983	0.148	0.247	0.21016
Hif1a	0.0261776	-0.31012	0.652	0.807	0.210217
Mmp24	0.0266362	3.14166	0.015	0	0.210225
Dcaf15	0.0281888	-0.946429	0.059	0.13	0.210233
Ramp1	0.0262004	-0.199367	0.311	0.476	0.21024
Tpcn2	0.0282101	-0.941185	0.037	0.099	0.210242
Gtf2e1	0.0283712	-0.32463	0.104	0.199	0.210257
Itgb3bp	0.0282719	-0.241191	0.252	0.383	0.210258
Irgm2	0.0282363	-0.948425	0.074	0.151	0.21029
Nid2	0.0283399	-0.188199	0.711	0.877	0.210321
Lsm1	0.0281808	-0.331097	0.467	0.605	0.210321
Kif27	0.0283249	-0.929492	0.037	0.099	0.210356
Lrrn4	0.0283673	-0.262887	0.659	0.789	0.210376
Scn1a	0.0266362	2.79078	0.015	0	0.210382
Plekhg1	0.0283099	0.978893	0.2	0.13	0.210393
Fam229b	0.0282702	-0.380443	0.067	0.148	0.210394
Nrbf2	0.028444	-0.375159	0.289	0.422	0.210501
Fam91a1	0.0284268	-0.283728	0.452	0.614	0.210522
Gm11099	0.0266362	3.00979	0.015	0	0.21054
Galnt13	0.0266362	2.39277	0.015	0	0.210697
Sgcb	0.0286107	-0.339079	0.2	0.319	0.210703
Fnip1	0.0264803	-0.30622	0.467	0.611	0.210726
Rpap1	0.0264688	-0.417591	0.089	0.178	0.210793
Enpep	0.028609	-0.617063	0.57	0.642	0.210837
Kcnt1	0.0266362	2.62634	0.015	0	0.210855
Clybl	0.0265169	-0.163117	0.267	0.401	0.210859
Ranbp2	0.0264623	-0.350964	0.541	0.693	0.2109
Col3a1	0.0286025	-0.218156	0.993	0.997	0.210936
Sass6	0.0285248	0.954933	0.207	0.136	0.210952
Tmem42	0.0264315	-0.28212	0.252	0.383	0.210973
Ifi211	0.0266362	2.87676	0.015	0	0.211013
Calcoco1	0.0264589	-0.355228	0.304	0.446	0.211032
Dkk3	0.0285999	1.56568	0.163	0.099	0.211064
Naa80	0.0285924	-0.956701	0.059	0.13	0.211157
Rnaseh1	0.0285726	-0.679597	0.119	0.208	0.211158
Mettl21c	0.0266362	2.98196	0.015	0	0.211171
Rnd2	0.0265899	-0.734733	0.104	0.19	0.21128
Lyz2	0.0266345	-1.65226	0.007	0.051	0.211317
Dcc	0.0266228	-0.379308	0.244	0.37	0.211382
Plekha2	0.0287603	-0.592308	0.074	0.154	0.211656
Shmt1	0.0287977	-0.462321	0.059	0.133	0.211785
Poli	0.0288432	-0.864211	0.044	0.108	0.211972
Igfbp7	0.0289484	-0.150456	0.444	0.554	0.212154
Kcnq1	0.0289372	-0.224838	0.304	0.449	0.21222
Nr3c1	0.0289305	-0.334802	0.585	0.69	0.212318
Rpap3	0.028915	-0.396146	0.326	0.47	0.212351
Kdm5c	0.0290038	-0.353033	0.481	0.63	0.212413
Gprc5c	0.0291523	-0.267827	0.23	0.352	0.213353
Col27a1	0.0292241	-0.286363	0.319	0.473	0.21373
Wdr35	0.0292811	-0.555323	0.215	0.322	0.213851
Zfp704	0.029264	0.41159	0.711	0.696	0.213874
Wwc1	0.0294515	-0.351374	0.622	0.726	0.21406
Lmnb1	0.0294439	-0.269262	0.756	0.846	0.214152
Rrbp1	0.0293499	0.231161	0.948	0.973	0.214205
Bmp4	0.0294311	-0.36488	0.533	0.66	0.214206
Vasn	0.0294117	-0.227289	0.363	0.503	0.214213
Thyn1	0.0293928	-0.282572	0.259	0.383	0.214223
Trmt1l	0.0293729	-0.395592	0.156	0.265	0.214225
Galnt16	0.0295076	1.72051	0.074	0.03	0.21432
4931406C07Rik	0.0296415	-0.451978	0.178	0.28	0.214409
Gbf1	0.0295485	-0.258588	0.593	0.708	0.21447
Gm4869	0.0295894	-1.3243	0.022	0.075	0.214473
Pom121	0.0296356	-0.438208	0.363	0.497	0.214513
Diaph2	0.0295872	-0.328839	0.474	0.66	0.214603
Gga1	0.0296297	-0.366688	0.23	0.352	0.214617
Atp6v1d	0.0297331	-0.242994	0.467	0.636	0.214925
Cdh11	0.0297766	-0.139089	0.956	0.988	0.214945
Ppp4r3b	0.0298123	-0.207904	0.511	0.705	0.215056
Ttc6	0.0297717	-0.69046	0.104	0.193	0.215056
Metap2	0.0298517	0.233601	0.867	0.861	0.215193
Hs1bp3	0.0299258	-0.853281	0.067	0.142	0.21558
Ppp4r1	0.0300033	-0.487637	0.37	0.479	0.215697
Zfp942	0.0299954	-0.439842	0.148	0.253	0.215787
Med18	0.0302843	-1.15918	0.022	0.075	0.215809
Pitpnc1	0.0302655	-0.640833	0.415	0.515	0.21582
Ints6l	0.0302553	-0.563968	0.119	0.211	0.215894
Itpkc	0.0302171	-0.805768	0.037	0.099	0.215913
Anxa7	0.0302378	-0.325331	0.415	0.566	0.215914
Sh3bgrl2	0.0299951	-0.720469	0.17	0.268	0.215932
Psip1	0.0301589	0.238797	0.889	0.928	0.215935
Fignl2	0.030122	-1.1473	0.015	0.063	0.215963
Wdr6	0.0302101	-0.248107	0.333	0.488	0.216009
Top3a	0.0301515	1.17139	0.133	0.072	0.216028
Enpp6	0.0300801	-1.16437	0.03	0.087	0.216102
Vegfa	0.0303465	-0.461887	0.207	0.316	0.216106
Nabp2	0.0301218	-0.316167	0.319	0.467	0.216108
Mgat4a	0.0302042	-0.511739	0.111	0.205	0.216112
Ralgapb	0.0301141	-0.322735	0.281	0.41	0.216199
Mbip	0.0304001	-0.480714	0.156	0.256	0.216342
Dnajc11	0.0304483	-0.321885	0.222	0.352	0.216539
Peli1	0.0305361	-0.422468	0.496	0.645	0.217018
Klhl3	0.0305841	-0.617963	0.044	0.111	0.217067
Rassf2	0.0305788	-0.345272	0.096	0.187	0.217175
Yy1	0.0307447	-0.191024	0.526	0.681	0.217622
Bud23	0.0306857	-0.299202	0.267	0.404	0.217642
Rims2	0.0307079	2.09089	0.096	0.045	0.217653
Far1	0.0307761	-0.209416	0.37	0.518	0.217699
Ror2	0.0307392	-0.179292	0.348	0.497	0.217729
Psph	0.0308111	-0.334523	0.163	0.274	0.217801
Zcchc14	0.0308857	-0.412224	0.289	0.434	0.218182
Skp1a	0.0309552	-0.167341	0.748	0.867	0.218527
Atp5g1	0.0310229	0.178418	0.993	0.985	0.218858
Acsl4	0.0310759	-0.325488	0.252	0.373	0.219086
Xpo7	0.031139	-0.290141	0.467	0.633	0.219238
Fdxacb1	0.0311366	-0.919527	0.022	0.075	0.219368
Tk2	0.0312037	-0.501126	0.074	0.154	0.219547
Mybpc2	0.0312338	-0.46272	0.133	0.229	0.219613
Hypk	0.0312798	0.277431	0.815	0.75	0.219791
Trpc6	0.0313691	-0.783896	0.074	0.151	0.219979
Ildr2	0.0313496	-0.264272	0.548	0.723	0.219988
D130040H23Rik	0.0313302	-0.949235	0.044	0.108	0.219999
Nipbl	0.0314029	-0.23406	0.748	0.895	0.22007
Efl1	0.0315044	-0.348068	0.23	0.346	0.220635
Gpr155	0.0315293	-0.871418	0.015	0.063	0.220664
Sclt1	0.0315826	-0.35697	0.289	0.425	0.220744
Tgfb2	0.031565	-0.249744	0.741	0.873	0.220767
Enoph1	0.0317131	-0.182246	0.074	0.154	0.221364
Pheta1	0.0317048	-0.62072	0.089	0.172	0.221452
Nhlrc3	0.0318846	-0.615714	0.074	0.151	0.22212
Yap1	0.0319066	-0.29085	0.319	0.446	0.222127
Tshz2	0.0318477	0.692828	0.785	0.771	0.222156
Gstm2	0.0319339	-0.309753	0.37	0.518	0.222171
Pclaf	0.0318726	1.04092	0.244	0.169	0.222183
Scly	0.031961	-0.768198	0.037	0.099	0.222213
Tub	0.0320092	1.71336	0.074	0.03	0.222402
Ctsa	0.0320838	-0.253484	0.6	0.738	0.222774
Creld2	0.0321128	-0.316736	0.252	0.386	0.222829
Anpep	0.0321377	-0.732952	0.126	0.217	0.222855
Sgtb	0.032217	-0.173805	0.037	0.099	0.222966
Gata3	0.0321966	1.98006	0.059	0.021	0.222971
Tmem38b	0.0321927	-0.529019	0.052	0.12	0.22309
Elmod2	0.0323094	-0.694195	0.052	0.12	0.22346
Nae1	0.0326863	-0.364995	0.267	0.401	0.223869
Mtcl1	0.0328145	-0.559611	0.096	0.181	0.223876
Rad51c	0.0327132	-0.767692	0.067	0.139	0.223908
Banp	0.0326551	-0.505823	0.2	0.307	0.223945
Rnf225	0.0327417	2.46329	0.037	0.009	0.223957
Ankrd52	0.0328098	-0.391464	0.185	0.301	0.223988
Pdlim5	0.0328524	-0.404294	0.415	0.551	0.22399
Sdhaf3	0.0326847	-0.509752	0.119	0.208	0.224003
Srpx2	0.0326513	-1.87008	0	0.033	0.224064
Setdb1	0.0324218	-0.317668	0.319	0.449	0.22409
Mier1	0.0328035	-0.212917	0.622	0.771	0.22409
Homer1	0.0327981	-0.310436	0.511	0.633	0.224198
Catsperd	0.0326513	-1.9625	0	0.033	0.22421
Hebp2	0.0329099	-0.801429	0.059	0.13	0.224237
Lcat	0.0326513	-1.86289	0	0.033	0.224356
Slc25a12	0.0324874	-0.358389	0.215	0.331	0.224397
Foxj2	0.0325556	-0.461924	0.126	0.223	0.224428
Camsap3	0.0326513	-2.05343	0	0.033	0.224502
Capns1	0.0331643	0.263764	0.956	0.943	0.224523
Zfp825	0.0325528	-0.311466	0.067	0.142	0.224555
Dpy19l4	0.0325332	-0.269582	0.185	0.31	0.224566
Spg7	0.0330446	-0.334167	0.193	0.307	0.224576
Cnksr3	0.0330702	-0.524436	0.156	0.253	0.224605
Myo1d	0.0329862	-0.200064	0.793	0.849	0.224612
Mycn	0.0331567	-0.566266	0.067	0.139	0.224616
Prss23	0.0330944	-0.11286	0.415	0.575	0.224625
Ctf2	0.0326513	-1.88986	0	0.033	0.224648
Plpp2	0.033035	-0.540605	0.126	0.217	0.224655
Syde2	0.0326113	-0.151092	0.222	0.349	0.224665
Trim25	0.0331228	-0.998899	0.052	0.117	0.224674
Agfg1	0.0331547	-0.311773	0.593	0.738	0.224746
Irgq	0.0326493	-0.662142	0.081	0.16	0.224781
Meis1	0.033035	0.390934	0.8	0.777	0.2248
Abca3	0.0332559	-0.194816	0.17	0.286	0.224999
Zfp985	0.0332951	2.33091	0.037	0.009	0.22512
Erich1	0.0333955	-0.504292	0.163	0.265	0.225654
Gmppb	0.0334846	0.650825	0.385	0.316	0.225967
Zmym6	0.0334657	-0.62959	0.119	0.211	0.225984
Rptor	0.0335302	-0.346963	0.363	0.488	0.226131
Capn11	0.0335748	2.24704	0.037	0.009	0.226288
Cab39l	0.0336037	-0.122954	0.207	0.334	0.226338
Wdr77	0.0336515	-0.275684	0.2	0.319	0.226371
Col1a1	0.033649	-0.219298	0.993	0.997	0.226498
Cyb561d2	0.0338121	0.955559	0.244	0.178	0.22673
Bmt2	0.0337541	-0.487371	0.415	0.557	0.226773
Stk36	0.0338001	-1.46269	0.007	0.048	0.226793
Parva	0.0337813	-0.191474	0.926	0.937	0.226811
Tomm40l	0.0338761	-0.879438	0.067	0.136	0.226871
Ttn	0.0339235	0.551343	0.511	0.482	0.226901
Hdac9	0.0339452	0.593149	0.222	0.145	0.226902
Igsf9	0.0337523	-0.708604	0.119	0.205	0.226905
Larp6	0.0339962	-1.34747	0.007	0.048	0.226956
Nanos3	0.0338704	1.41574	0.111	0.057	0.226977
Lzic	0.0339167	-0.685625	0.215	0.307	0.226999
Dvl2	0.0339901	-0.451323	0.156	0.259	0.227059
Nfe2l2	0.0340938	-0.299359	0.459	0.614	0.227321
D5Ertd579e	0.0341438	-0.322727	0.356	0.515	0.227367
Zfp511	0.034083	-0.411105	0.17	0.277	0.227392
Plscr3	0.0341396	-0.259388	0.452	0.587	0.227482
Zfp617	0.0341895	-0.670316	0.133	0.22	0.227528
Bud13	0.0342932	-0.535784	0.096	0.178	0.227931
Sft2d3	0.0342801	-0.26344	0.222	0.358	0.227987
Padi4	0.0343912	-1.31754	0.007	0.048	0.228439
D630023F18Rik	0.0344261	2.0221	0.037	0.009	0.228527
C1qbp	0.0344813	0.341413	0.733	0.702	0.22875
Zfp469	0.0345485	-0.459521	0.222	0.331	0.229052
Hacl1	0.0345868	-0.887464	0.037	0.096	0.229162
Dock9	0.0346248	-0.535574	0.089	0.169	0.22927
Fam220a.1	0.0347955	-0.583053	0.074	0.151	0.229538
Ribc1	0.0347901	-1.03065	0.007	0.048	0.229645
4930523C07Rik	0.0348595	1.8961	0.089	0.042	0.229673
Chst1	0.0347305	-0.46061	0.089	0.169	0.229682
Nrde2	0.0348466	-0.539246	0.052	0.12	0.229731
Mrps22	0.0347654	-0.524374	0.148	0.244	0.229769
Zfp72	0.0347901	-0.965252	0.007	0.048	0.229789
Cdk15	0.0347252	-0.789552	0.037	0.096	0.229791
Fam162a	0.0349038	0.268232	0.904	0.858	0.229822
Bcas3	0.0349308	-0.484393	0.385	0.506	0.229856
Edaradd	0.0350038	1.82084	0.037	0.009	0.229907
Acer2	0.0349607	-0.801845	0.081	0.157	0.229909
Trmt10b	0.0349894	-0.360062	0.126	0.217	0.229955
Qtrt1	0.0351019	-0.43583	0.178	0.283	0.230408
Exoc1	0.0352239	-0.704525	0.096	0.178	0.230922
Arfrp1	0.0352076	0.607321	0.444	0.41	0.230958
Myo10	0.0353516	-0.246361	0.222	0.346	0.231329
Gm8797	0.0353088	-0.391509	0.267	0.386	0.231335
Gcnt2	0.0353436	-0.41445	0.17	0.28	0.23142
Flrt2	0.0354744	-0.273222	0.8	0.916	0.231702
Tmsb10	0.0354592	0.110888	1	1	0.231746
Acp2	0.0354432	-0.31177	0.104	0.193	0.231785
Parp6	0.0355459	-0.414417	0.17	0.277	0.231882
Plekho1	0.0355245	0.520867	0.452	0.386	0.231885
1700009N14Rik	0.0355897	1.44336	0.037	0.009	0.232025
Dnmbp	0.0357215	-0.264316	0.17	0.277	0.23274
mt-Nd4	0.0357911	-0.150038	1	1	0.232763
Afdn	0.035771	0.3002	0.748	0.756	0.232776
Uchl1	0.0357641	0.53127	0.637	0.651	0.232874
Txnrd3	0.0358689	-0.689664	0.052	0.117	0.233126
Rpl36	0.0359915	0.122977	1	1	0.233492
Cflar	0.0360273	-0.275693	0.304	0.437	0.23358
Syngr1	0.0359839	1.04604	0.185	0.12	0.233586
Ppih	0.0359796	0.654705	0.37	0.313	0.233702
Eya4	0.0360693	0.501046	0.207	0.133	0.23371
Ddx19a	0.036105	-0.181377	0.267	0.404	0.233798
Lrwd1	0.0361577	-0.37488	0.133	0.232	0.233995
Exoc3l4	0.036235	-1.28436	0.015	0.06	0.234352
Cuedc1	0.0362647	0.499045	0.444	0.383	0.234401
Lsm4	0.0363547	-0.198108	0.719	0.837	0.234839
Rimkla	0.0364188	-1.24155	0.015	0.06	0.234966
Col6a3	0.0363968	1.01896	0.178	0.111	0.234967
Ddx20	0.0364601	-0.43632	0.089	0.169	0.235089
Myo1h	0.0367888	-1.11417	0.015	0.06	0.23577
Pold2	0.0368172	-0.456626	0.133	0.226	0.235809
S100pbp	0.0367777	-0.339262	0.267	0.392	0.235841
Mef2d	0.0366301	-0.383753	0.4	0.536	0.235897
0610012G03Rik	0.0369219	0.320258	0.793	0.834	0.235907
Surf1	0.0367671	-0.302504	0.237	0.37	0.235917
Cep57l1	0.0369459	-0.597582	0.133	0.223	0.235918
Sft2d2	0.0366602	-0.24183	0.281	0.425	0.235947
Fam241b	0.036975	-1.18744	0.015	0.06	0.235961
Hells	0.0369092	0.842698	0.296	0.223	0.235969
Pofut2	0.036893	-0.197811	0.585	0.72	0.236008
Wt1	0.0367599	-0.184585	0.948	0.958	0.236014
Cep131	0.036626	-0.573013	0.089	0.169	0.236014
Togaram1	0.0366989	-0.271469	0.319	0.461	0.236052
Zdhhc4	0.0367503	-0.461339	0.17	0.271	0.236096
Isg20l2	0.0368919	-0.481108	0.104	0.193	0.236144
Inpp5k	0.0367496	-0.418112	0.156	0.256	0.236234
Lman2	0.037056	-0.314257	0.526	0.663	0.236336
Hand2	0.0370946	0.250987	0.667	0.645	0.236439
Zfp964	0.037158	-1.08147	0.022	0.072	0.236558
Thap3	0.0371566	-0.27496	0.244	0.364	0.236691
Wrn	0.0372716	-0.181098	0.148	0.25	0.237138
Lrch2	0.0373042	-0.251235	0.111	0.199	0.237203
Apbb2	0.0373288	-0.146947	0.563	0.717	0.237216
Zfp952	0.0374477	-0.784341	0.059	0.127	0.237829
Bahcc1	0.0375812	-0.649557	0.052	0.117	0.238533
Nacad	0.037664	1.84565	0.067	0.027	0.238915
Gab1	0.0377618	-0.346459	0.474	0.642	0.239392
Rflnb	0.0377993	-0.457393	0.326	0.452	0.239486
Ephb4	0.0378263	-0.194804	0.163	0.277	0.239513
Sav1	0.0380332	-0.198918	0.141	0.241	0.239532
Sdhaf2	0.0379885	-0.292662	0.267	0.398	0.239536
Ssc5d	0.0381092	-0.823045	0.015	0.06	0.239583
Smim26	0.0379801	-0.31331	0.215	0.343	0.239626
Pomgnt2	0.0380289	-1.10961	0.037	0.093	0.239648
Ptpru	0.0378731	2.03588	0.067	0.027	0.239667
Emc7	0.0379414	-0.241727	0.481	0.636	0.239668
Gpr45	0.0381092	-0.983282	0.015	0.06	0.239725
Dynlt3	0.0379739	0.451734	0.6	0.617	0.23973
Haus7	0.0379331	0.900774	0.23	0.16	0.239759
Vps11	0.0380938	-0.428604	0.148	0.241	0.239771
Gm7694	0.0379275	-0.454036	0.081	0.16	0.239867
Tbc1d8b	0.0381873	-0.234406	0.252	0.367	0.239931
Cct7	0.0382209	0.301379	0.8	0.88	0.239999
Scd2	0.0382818	-0.238891	0.667	0.753	0.240096
Llgl2	0.0382591	-0.693198	0.089	0.166	0.240096
Smarcal1	0.0383749	-0.746684	0.089	0.166	0.240395
Prokr2	0.0383678	-0.638659	0.2	0.292	0.240493
Mettl3	0.0384904	-0.365418	0.148	0.244	0.240975
Nupr1	0.0385164	-0.279754	0.452	0.569	0.240995
H2bc6	0.0385617	-1.10536	0.111	0.187	0.241136
Fn3krp	0.0396861	2.1909	0.03	0.006	0.241175
Ipmk	0.0387772	-0.466112	0.074	0.148	0.241199
Mapk8	0.0387385	-0.295984	0.333	0.473	0.241242
Dcaf7	0.0387701	-0.222482	0.289	0.422	0.241297
Icmt	0.0397294	-0.203561	0.089	0.175	0.241299
1700020L24Rik	0.0396861	2.12834	0.03	0.006	0.241313
Iah1	0.0389595	-0.322408	0.378	0.518	0.241339
Mcur1	0.0389861	-0.803968	0.067	0.136	0.241362
Stau2	0.0387379	-0.276138	0.393	0.518	0.241381
Cyb561	0.0387159	-1.08514	0.022	0.072	0.241386
Plxdc2	0.0395155	-0.25266	0.733	0.84	0.241387
Agtpbp1	0.0394939	-0.678857	0.119	0.202	0.241395
Nipa2	0.0389478	-0.353006	0.422	0.536	0.241408
Cgas	0.0396861	2.03073	0.03	0.006	0.241452
Zfp442	0.0398325	-0.699902	0.059	0.127	0.241509
Unk	0.038714	-0.401923	0.252	0.38	0.241517
Gabarapl1	0.039492	-0.257991	0.556	0.702	0.241523
Ifnlr1	0.0394697	-0.7665	0.015	0.06	0.241526
Abcd2	0.0389461	2.68639	0.03	0.006	0.241539
Aldh1a2	0.0394491	-0.189086	0.741	0.864	0.24154
Col18a1	0.0395648	-0.27769	0.726	0.84	0.241549
Zfp664	0.0393385	-0.287509	0.548	0.684	0.241563
Gpx1	0.0386534	-0.136442	0.889	0.949	0.241567
Arl4d	0.0394309	-0.110285	0.259	0.38	0.241568
Ubr3	0.0393639	-0.295061	0.511	0.642	0.241578
Ift122	0.039387	-0.20928	0.133	0.229	0.24158
Fam129c	0.0396861	2.33827	0.03	0.006	0.241591
Nek9	0.0392981	-0.242545	0.281	0.416	0.241595
Plekhm2	0.039048	-0.332286	0.237	0.361	0.241604
Runx1t1	0.0399861	0.359735	0.793	0.768	0.241609
Ssrp1	0.0398265	0.317541	0.726	0.717	0.241611
Rasgrf1	0.0394154	-1.2186	0.037	0.093	0.241613
Npcd	0.0386873	-0.687029	0.015	0.06	0.241636
Vamp5	0.0387108	-0.229056	0.667	0.822	0.241639
Rsl1d1	0.0393297	0.255432	0.763	0.726	0.241649
Vdr	0.0399032	-0.517998	0.074	0.148	0.24166
Prkca	0.0390801	0.72183	0.504	0.443	0.241661
Gm7879	0.0389461	2.48726	0.03	0.006	0.241681
Sec14l1	0.0399766	-0.163845	0.341	0.494	0.241689
Rnf166	0.0391313	-0.341314	0.207	0.325	0.241695
Id2	0.0392921	0.534611	0.563	0.509	0.241699
Suclg2	0.039637	-0.178012	0.63	0.786	0.24171
Med25	0.0399353	-0.34867	0.459	0.581	0.241716
Inha	0.0398224	-0.831333	0.044	0.105	0.241725
Rab43	0.0396861	2.55719	0.03	0.006	0.241731
Stk11ip	0.0396655	-0.611345	0.067	0.139	0.241745
Ulk1	0.0396219	-0.32471	0.215	0.325	0.241758
Stim1	0.0399003	-0.147993	0.333	0.464	0.241781
Slc2a13	0.039126	-0.292098	0.578	0.696	0.241803
Elavl2	0.0400886	0.174087	0.267	0.401	0.241813
Abi3bp	0.0400661	-0.458005	0.156	0.247	0.241815
Ppp1r10	0.0399749	-0.302781	0.533	0.681	0.241817
Dkk2	0.0389461	3.11917	0.03	0.006	0.241823
Ubqln4	0.0392913	-0.145915	0.185	0.304	0.241835
Ahr	0.0389057	-0.369193	0.111	0.202	0.241856
Adamts7	0.0392735	-0.594892	0.133	0.223	0.241866
Gm48551	0.0400606	2.22381	0.03	0.006	0.24192
Tmem35b	0.0389452	-0.526369	0.052	0.117	0.241959
Prdm16	0.0392729	-0.296991	0.015	0.06	0.242003
Bmpr1b	0.0392618	-0.21268	0.511	0.636	0.242076
Sv2b	0.0392473	-0.456706	0.022	0.072	0.242128
Armcx1	0.0392444	-0.234005	0.533	0.669	0.242252
Ercc3	0.040295	-0.608469	0.067	0.136	0.242781
Trim3	0.0403442	-0.28761	0.163	0.268	0.242801
Tcaim	0.0402802	-0.688403	0.03	0.084	0.24283
Frem3	0.0403332	-0.137792	0.111	0.199	0.242873
Atp8b5	0.0405165	-1.14851	0.044	0.102	0.243699
Zfp292	0.0405684	-0.19257	0.733	0.864	0.243733
Nanp	0.0405574	-0.415253	0.111	0.199	0.243806
Rai2	0.0408785	2.59153	0.022	0.003	0.243932
Gulp1	0.0409097	-0.293168	0.585	0.726	0.243981
F830016B08Rik	0.0408785	3.11481	0.022	0.003	0.24407
Ralgps2	0.0409691	-0.345196	0.385	0.512	0.244197
Nefm	0.0408785	4.44617	0.022	0.003	0.244208
Sf3a1	0.0410096	-0.271512	0.393	0.53	0.244301
3110009E18Rik	0.0410341	-0.397893	0.096	0.178	0.244309
Glp2r	0.0408785	2.40963	0.022	0.003	0.244346
Slc35g2	0.0408785	2.55043	0.022	0.003	0.244485
Med4	0.0408345	-0.116932	0.274	0.407	0.244498
Kif2c	0.0407241	1.12284	0.133	0.075	0.24453
Spa17	0.0408218	-0.463371	0.037	0.096	0.24456
Cd40	0.0408785	2.21678	0.022	0.003	0.244623
Sgpp2	0.0408185	2.06885	0.03	0.006	0.24468
Desi1	0.0411219	-0.294479	0.319	0.44	0.244694
Aagab	0.040798	-0.264993	0.074	0.148	0.244695
Magt1	0.0412172	-0.146452	0.556	0.72	0.24471
Fos	0.0407793	-0.247017	0.911	0.958	0.244722
Hsh2d	0.041202	1.32594	0.03	0.006	0.244757
Cox15	0.0411795	-0.588946	0.044	0.105	0.244761
Map2k3	0.041393	-0.262195	0.319	0.458	0.244791
Dclk3	0.0413766	1.963	0.052	0.018	0.244831
Eif5a	0.0411701	0.214019	1	0.979	0.244843
Tex11	0.0413482	2.16672	0.022	0.003	0.244937
Zfp622	0.0413748	0.436361	0.504	0.464	0.244958
Dclk1	0.0413131	1.21627	0.17	0.105	0.245004
Akap5	0.0413447	-0.357097	0.126	0.217	0.245054
Mlycd	0.0413091	-0.477847	0.126	0.214	0.245118
Mrs2	0.0419364	-0.293683	0.089	0.172	0.245124
Ppp2ca	0.0419154	0.235131	0.904	0.889	0.245137
Psmd13	0.0418941	0.287817	0.674	0.717	0.245147
Map3k20	0.0419709	0.826132	0.193	0.127	0.24519
Jmjd1c	0.0414944	-0.128456	0.533	0.717	0.245253
Ttr	0.041892	-1.72945	0	0.03	0.245271
Zmym5	0.0420107	-0.208913	0.333	0.485	0.245287
A2m	0.0421753	-1.60281	0.007	0.045	0.245299
Zkscan8	0.0420633	-0.342849	0.067	0.139	0.245323
Rnase4	0.0421008	-0.323231	0.467	0.605	0.245406
Epyc	0.041892	-1.81477	0	0.03	0.245407
Tlcd2	0.0421726	-0.50031	0.222	0.322	0.245418
Ifngr2	0.0420587	-0.311049	0.533	0.651	0.245431
Mmadhc	0.0421415	-0.230629	0.422	0.557	0.245508
Rabl2	0.041656	-0.623419	0.126	0.208	0.245522
Irx3	0.041892	-1.50964	0	0.03	0.245543
Gtpbp8	0.042171	-0.558705	0.104	0.181	0.245545
Pkdcc	0.0416882	-0.236869	0.689	0.792	0.245575
Rbm34	0.0416468	-0.399209	0.163	0.268	0.245605
P2rx7	0.041892	-1.91881	0	0.03	0.245679
Tgfbr3	0.0415928	-1.20055	0.081	0.151	0.245697
Med15	0.0422681	-0.401896	0.304	0.431	0.245704
Atp13a3	0.0416447	-0.360376	0.452	0.572	0.245729
Spp1	0.0423013	1.90909	0.022	0.003	0.245762
Mlec	0.0416294	-0.200494	0.704	0.807	0.245776
Pla2g2c	0.041892	-1.56367	0	0.03	0.245816
Ddx24	0.0418063	0.235926	0.785	0.795	0.245859
Cystm1	0.0424174	-0.293095	0.57	0.687	0.245895
Plekhh1	0.0417665	-0.731598	0.096	0.175	0.245899
Xkr5	0.0424461	1.76912	0.052	0.018	0.245927
Taldo1	0.0424007	0.342271	0.681	0.69	0.245933
Cavin1	0.0423778	-0.178285	0.644	0.798	0.245935
Usp33	0.042588	-0.281443	0.37	0.509	0.24594
Gm14322	0.041892	-1.61524	0	0.03	0.245952
Garnl3	0.041801	0.612447	0.459	0.434	0.245965
Cemip	0.0425026	-0.30834	0.178	0.271	0.245985
Kcnt2	0.0424799	-0.36116	0.2	0.307	0.245988
Tagln	0.0425848	1.61092	0.4	0.37	0.246056
Parl	0.0423777	-0.277664	0.304	0.425	0.24607
Dapl1	0.041892	-1.49547	0	0.03	0.246089
Als2	0.0427538	-0.486753	0.17	0.271	0.24609
Pcgf2	0.0425697	-0.423911	0.178	0.283	0.246103
Sfta2	0.0427408	-1.29942	0.022	0.069	0.24615
Pla2g12a	0.0426974	0.44844	0.652	0.657	0.246168
Uqcc2	0.0425583	0.236236	0.815	0.798	0.246172
Urm1	0.0426768	-0.251757	0.252	0.37	0.246183
Ston2	0.0418883	-0.868465	0.096	0.175	0.246205
Espl1	0.0427307	1.47953	0.067	0.027	0.246226
Vcan	0.0426729	0.603269	0.289	0.217	0.246295
Plekha8	0.042829	-0.297649	0.141	0.235	0.246389
Mkx	0.0429099	-1.46206	0.007	0.045	0.246452
Tiprl	0.0428683	-0.246818	0.407	0.539	0.246481
Crym	0.0428922	-0.214292	0.141	0.238	0.246484
Spata13	0.0430124	-0.332403	0.23	0.34	0.246773
Dnaja3	0.0430703	-0.517556	0.2	0.307	0.246836
Tmem87a	0.0430016	-0.551686	0.244	0.343	0.246845
Pdcl	0.043068	-0.363626	0.193	0.304	0.246958
Gsap	0.0431572	-1.47777	0.007	0.045	0.2472
Snx8	0.0431858	-0.337983	0.296	0.422	0.24723
Cpeb2	0.0432801	-0.254372	0.156	0.256	0.247368
Kars	0.0432704	-0.454275	0.296	0.41	0.247447
Ccdc86	0.0432526	-0.308178	0.356	0.488	0.247479
Cdadc1	0.0433297	-0.443516	0.148	0.238	0.247518
Il6ra	0.0433884	-1.17424	0.052	0.111	0.24772
Sfxn3	0.0434349	0.756052	0.311	0.253	0.247851
Ttc9c	0.0435424	-0.258013	0.156	0.259	0.247929
Sema6d	0.0434985	-0.405767	0.533	0.642	0.247946
Slc23a2	0.0434756	-0.402615	0.096	0.178	0.247949
Lats2	0.0435254	-0.159245	0.348	0.503	0.247966
Dph3	0.0439134	0.285028	0.778	0.756	0.248435
Scn8a	0.0436553	-1.05719	0.007	0.045	0.248438
Hagh	0.0439645	-0.24937	0.185	0.292	0.248458
Arf4	0.0439452	-0.166926	0.926	0.985	0.248482
Sh3gl2	0.0439062	-0.865294	0.007	0.045	0.248527
Eif4a1	0.0438694	0.1813	0.985	0.994	0.248585
Myoz2	0.0440115	-0.608704	0.044	0.105	0.248591
Clcn7	0.0439056	-0.254399	0.104	0.19	0.248657
Osbpl5	0.0440706	-0.163291	0.222	0.343	0.248659
Fkbp7	0.0437201	-0.279837	0.659	0.72	0.248673
Chkb	0.044099	-0.34816	0.163	0.262	0.248686
Sp3	0.0438672	-0.21443	0.585	0.738	0.248706
Dynlt1a	0.0438499	-0.491882	0.044	0.105	0.248742
Naa40	0.0440625	-0.486427	0.237	0.343	0.248746
Trmo	0.0438343	-0.973814	0.03	0.081	0.248787
Abcg2	0.0438327	0.514497	0.526	0.497	0.248911
Slc35a5	0.0438168	-0.694373	0.052	0.114	0.248955
Slc25a32	0.0441782	-0.716309	0.037	0.093	0.249
St7l	0.0438126	-0.483048	0.281	0.398	0.249065
Tmem199	0.0442325	-0.115505	0.163	0.265	0.249173
Tsc22d2	0.0443001	-0.316004	0.481	0.627	0.249421
Ccdc102a	0.0446082	-0.310912	0.356	0.494	0.249825
Stard5	0.0444055	-0.326421	0.244	0.367	0.249882
Cep164	0.0446033	-0.226417	0.437	0.599	0.24993
Cdca4	0.0446523	-0.145923	0.089	0.169	0.249939
Pus3	0.0444503	-0.482582	0.089	0.163	0.25
Lgals7	0.0446028	0.118596	0.652	0.614	0.250059
Dnajb9	0.0447841	-0.254055	0.356	0.494	0.250147
Megf8	0.0445983	-0.198548	0.148	0.247	0.250167
Hoxb2	0.0445087	-0.351335	0.237	0.334	0.250196
Serpinf1	0.044748	0.465369	0.474	0.404	0.25021
Atp5d	0.0445871	0.15759	0.993	1	0.250237
Spindoc	0.0447789	-0.292886	0.289	0.419	0.25025
Prdx3	0.0447375	-0.383315	0.348	0.47	0.250284
Golm1	0.0445793	-0.15671	0.719	0.852	0.250326
Kansl1l	0.044855	-0.558738	0.378	0.47	0.250411
Emb	0.0445757	-0.890505	0.059	0.123	0.250439
Pirt	0.0449383	1.48656	0.052	0.018	0.250743
Lancl1	0.0450889	-0.346788	0.341	0.467	0.250921
Klhl28	0.0450737	-0.434385	0.163	0.262	0.250969
Tmem47	0.0450661	-0.357357	0.141	0.235	0.251059
Afap1l2	0.0452575	-1.29476	0.037	0.09	0.251066
Letmd1	0.0450527	-0.382584	0.193	0.292	0.251116
Arrdc1	0.0452439	-0.286063	0.104	0.187	0.251122
Dclre1b	0.0451492	-1.31396	0.015	0.057	0.251125
Ep300	0.0451868	-0.31413	0.422	0.554	0.251202
Lig1	0.045049	0.565987	0.481	0.419	0.251228
Nme4	0.0452426	-0.218709	0.43	0.581	0.251247
Atxn2	0.0452241	-0.139042	0.6	0.72	0.251277
Cxcl10	0.0453757	-2.0395	0.015	0.057	0.251326
Chp1	0.0453587	-0.249997	0.348	0.503	0.251364
Nsfl1c	0.0453551	0.369861	0.607	0.611	0.251476
Usp49	0.0455114	-0.589097	0.03	0.081	0.251551
Dipk1b	0.0454747	-0.557895	0.133	0.217	0.251611
Fcho1	0.0455085	1.35729	0.052	0.018	0.251666
Acat2	0.0454663	0.861684	0.244	0.178	0.251696
Zfp354a	0.0458914	-0.987226	0.03	0.081	0.253385
Copb1	0.04589	-0.209313	0.719	0.858	0.253511
Tuba1a	0.0461026	0.750462	0.8	0.843	0.253889
Fkbp9	0.0461004	-0.186898	0.785	0.855	0.254009
Col15a1	0.0460884	1.21783	0.067	0.027	0.254075
Tmem216	0.0463093	-0.396804	0.156	0.253	0.2541
Mettl22	0.0463341	-0.618683	0.089	0.163	0.254104
Slc1a4	0.0460496	1.26412	0.193	0.13	0.254126
Chrm2	0.0462911	1.8529	0.074	0.033	0.254132
Wipf1	0.0461961	-0.322522	0.43	0.554	0.254139
Cdc25c	0.0463967	1.27621	0.096	0.048	0.254184
Sapcd2	0.0460849	1.47593	0.052	0.018	0.254189
Slc4a8	0.0463754	1.30644	0.052	0.018	0.254199
Glmp	0.0462824	-0.175771	0.459	0.614	0.254216
Mdk	0.0462589	-0.135775	0.993	1	0.254219
Gm3448	0.0461871	-0.548518	0.052	0.114	0.254222
Rexo5	0.0462518	1.36189	0.133	0.078	0.254313
Zfp367	0.0464524	-0.363339	0.133	0.226	0.254357
Nyap1	0.0465045	-0.608344	0.044	0.102	0.254511
Pag1	0.0465501	-0.197545	0.385	0.536	0.254628
Zfp275	0.0466021	-0.605081	0.119	0.199	0.254781
Ctnnd1	0.04671	-0.261362	0.296	0.428	0.254843
Tut7	0.0466677	-0.196281	0.556	0.687	0.254876
Yipf6	0.0467059	-0.344629	0.148	0.25	0.254953
P4htm	0.0466651	-0.262009	0.044	0.105	0.254993
Utp18	0.0467722	-0.499509	0.222	0.325	0.255051
Col4a6	0.0468959	-0.258653	0.252	0.367	0.255593
Gars	0.0470503	0.49845	0.504	0.473	0.256303
Hacd1	0.047529	-0.191038	0.296	0.437	0.256793
Tmem59	0.0475149	-0.165783	0.881	0.946	0.256848
Sh3rf3	0.0474572	-1.16741	0.015	0.057	0.25693
Zfp74	0.0472166	-0.545115	0.126	0.208	0.256944
Smarcd3	0.0475097	0.633688	0.489	0.476	0.256951
Zdhhc6	0.0475831	-0.285471	0.215	0.319	0.256953
Zmynd19	0.0474479	-0.316734	0.17	0.268	0.257011
Irak1	0.0475019	-0.142171	0.289	0.41	0.25704
AW146154	0.0472159	-1.31316	0.022	0.069	0.257073
Marf1	0.0474449	-0.37451	0.333	0.458	0.257127
Zhx3	0.047378	-0.339871	0.23	0.34	0.25716
Pdia4	0.0473069	-0.311147	0.504	0.648	0.25717
Mfsd1	0.0473591	-0.348679	0.185	0.289	0.257189
Ar	0.0472888	0.315884	0.059	0.13	0.257204
Zfp428	0.0476589	0.787157	0.393	0.355	0.257231
Ccdc90b	0.0474164	-0.184741	0.356	0.518	0.257237
Dnm1l	0.0474441	-0.253473	0.341	0.485	0.257255
Zfp830	0.0473591	-0.473833	0.193	0.286	0.257322
Ino80d	0.0477425	-0.335521	0.4	0.506	0.257551
Pdpr	0.047882	-0.538326	0.119	0.202	0.258172
Slc25a19	0.0480442	-0.658655	0.104	0.178	0.258519
Ttc30a1	0.0480706	-0.994524	0.022	0.069	0.258529
Cfap69	0.0480314	-0.543855	0.104	0.181	0.258581
Dnase2a	0.0480112	-0.459433	0.23	0.334	0.258605
Dennd2c	0.0479963	-1.09823	0.037	0.09	0.258656
Cdyl	0.0482216	0.617475	0.444	0.419	0.25921
Zfp607a	0.0482511	-0.318305	0.059	0.127	0.259236
Ash2l	0.0483526	0.465747	0.504	0.437	0.25965
Mfsd8	0.0484266	-0.619989	0.03	0.081	0.259651
2310011J03Rik	0.0484528	-0.225049	0.319	0.467	0.25966
Mctp1	0.0484173	-1.0052	0.052	0.111	0.259733
Nppa	0.0485243	0.590066	0.385	0.334	0.259779
Cyb5d2	0.0484078	-0.609484	0.015	0.057	0.259814
Mfsd5	0.0485159	-0.3132	0.133	0.226	0.259866
Trim65	0.048648	-0.703187	0.015	0.057	0.260046
Cd302	0.0486064	-0.632033	0.081	0.154	0.260087
Catsper2	0.048648	-0.758763	0.015	0.057	0.260178
Gm527	0.0488616	-0.901705	0.059	0.12	0.261056
Tbc1d10b	0.0489381	-0.428718	0.222	0.325	0.261333
Snrpa1	0.0490251	0.375878	0.578	0.515	0.261533
Sde2	0.0490046	-0.251708	0.474	0.617	0.261556
Zfp692	0.0490679	-0.365492	0.096	0.181	0.261629
Ica1	0.049195	-0.565496	0.081	0.154	0.262175
R3hdm2	0.0492503	-0.27115	0.548	0.657	0.262337
Tbc1d31	0.0494262	-0.469474	0.067	0.136	0.262744
Ppic	0.0494765	-0.223364	0.8	0.913	0.262747
Nutf2-ps1	0.049509	-0.375244	0.207	0.316	0.262788
Msrb1	0.0494676	-0.348563	0.289	0.395	0.262832
Glrx2	0.0494238	-0.192602	0.63	0.78	0.262864
Mpped2	0.0494191	0.606328	0.526	0.458	0.262971
Commd3	0.0494113	0.270512	0.77	0.744	0.263062
Spen	0.0496177	-0.309759	0.348	0.47	0.263101
Folr1	0.0496002	-0.250126	0.452	0.596	0.26314
Mtpn	0.049652	-0.26763	0.6	0.735	0.263151
Trim23	0.0496903	-0.252141	0.119	0.205	0.263221
Pcmtd2	0.0497761	-0.490107	0.193	0.295	0.263544
Mms22l	0.0498515	0.71393	0.237	0.166	0.263811
Ubfd1	0.0498922	-0.259583	0.407	0.554	0.263894
Zfp207	0.0499881	-0.191852	0.6	0.765	0.264137
[truncated: 1 more rows]

## Sheet: FB_DEA
	p_val	avg_log2FC	pct.1	pct.2	BH_p_val_adj
Srsf2	3.75955e-40	-1.01669	0.715	0.912	3.35765e-36
Rpa3	1.34587e-34	-1.68263	0.237	0.597	6.00997e-31
Ost4	4.47071e-34	-0.726795	0.878	0.962	1.33093e-30
Rps8	2.30527e-33	0.231325	1	1	5.14709e-30
Rps15	6.69458e-28	0.259117	1	1	1.19579e-24
Rpl41	3.15863e-27	0.235657	1	1	4.70162e-24
Rps12	1.37523e-26	0.210956	1	1	1.75459e-23
Tcf21	2.1609e-26	-0.981399	0.708	0.869	2.41237e-23
Rps9	1.20344e-24	0.213948	1	0.999	1.19421e-21
Sdhd	2.32777e-21	-0.972719	0.438	0.698	2.07893e-18
Rps11	4.8051e-19	0.18561	1	1	3.9013e-16
Snrpf	8.51873e-19	-0.492751	0.902	0.959	6.34007e-16
Rplp1	1.33428e-18	0.189436	1	1	9.16647e-16
Rps14	3.87447e-17	0.180954	1	1	2.47164e-14
Fau	1.84021e-16	0.189259	1	1	1.09566e-13
Rack1	1.23304e-15	0.194623	1	0.999	6.88267e-13
Rps15a	1.6443e-15	0.179731	1	0.999	8.63839e-13
Myadm	2.15676e-15	-0.65874	0.665	0.801	1.07011e-12
Sox9	4.35478e-15	-0.944445	0.452	0.655	2.04698e-12
Rpl13	5.54733e-15	0.145883	1	1	2.3592e-12
Rpl12	5.50003e-15	0.174551	1	1	2.45604e-12
Hbb-bs	8.02357e-15	0.127992	0.95	0.988	3.2572e-12
Rpl36	1.39916e-14	0.21789	1	0.999	5.43299e-12
Rpl18	2.46628e-14	0.172339	1	1	9.17765e-12
Abca6	2.60375e-14	-1.41665	0.098	0.291	9.30163e-12
Rps26	3.68768e-14	0.207293	1	1	1.26672e-11
Mettl23	4.3105e-14	-1.03652	0.273	0.502	1.42582e-11
Ctnnd1	6.55183e-14	-0.905268	0.28	0.512	2.0898e-11
Rpl28	7.61948e-14	0.162181	1	1	2.34654e-11
Rpl8	2.02701e-13	0.164997	1	1	6.03441e-11
Rplp2	6.91296e-13	0.160749	1	1	1.9916e-10
Rps25	8.68604e-13	0.174559	1	0.999	2.42422e-10
Rpl29	1.5843e-12	0.169405	1	1	4.2877e-10
Rpl23a	5.40847e-12	0.20006	1	0.998	1.38009e-09
mt-Atp6	5.39676e-12	-0.344302	1	0.999	1.4176e-09
Gm26992	5.9452e-12	-1.32516	0.127	0.304	1.43504e-09
Rpl6	5.89148e-12	0.166603	1	1	1.46158e-09
Rps16	7.99445e-12	0.132064	1	1	1.87891e-09
Rpl27a	1.23797e-11	0.157624	1	1	2.83496e-09
Rpl37	1.89856e-11	0.167227	1	0.999	4.239e-09
Rnf5	3.51614e-11	-0.954758	0.187	0.377	7.65919e-09
Rps20	5.13849e-11	0.146403	1	1	1.06725e-08
Hnrnpa2b1	5.06193e-11	-0.260176	0.988	0.993	1.07638e-08
Hbb-y	6.50623e-11	1.5305	0.397	0.591	1.32062e-08
Hsp90ab1	1.67066e-10	0.153048	1	1	3.31571e-08
Rpl10a	1.77023e-10	0.157063	1	0.999	3.43693e-08
Tmsb4x	3.6344e-10	-0.206697	1	1	6.90613e-08
Col6a6	4.29323e-10	-1.02728	0.184	0.357	7.98809e-08
Rps5	4.61894e-10	0.142174	1	1	8.41872e-08
Myl12b	7.65471e-10	-0.503188	0.591	0.756	1.36728e-07
Rpl18a	9.08633e-10	0.142005	1	0.999	1.59118e-07
Rps2	9.61047e-10	0.148469	1	1	1.6506e-07
Igfbp5	1.13335e-09	-1.13083	0.282	0.463	1.9098e-07
Col9a2	1.38352e-09	-1.10639	0.132	0.288	2.28819e-07
B2m	1.48654e-09	-0.468473	0.706	0.833	2.37077e-07
Gnas	1.47185e-09	-0.179002	1	1	2.39002e-07
Atn1	1.90285e-09	-0.865569	0.208	0.382	2.98147e-07
Hba-a2	2.06e-09	0.277705	0.746	0.846	3.17204e-07
Hbb-bt	3.22301e-09	0.279652	0.667	0.808	4.87876e-07
Myc	4.79558e-09	-0.872636	0.244	0.415	7.13822e-07
Atxn2l	5.16246e-09	-0.71647	0.323	0.493	7.43645e-07
Rpsa	5.1137e-09	0.12975	1	1	7.48696e-07
Hpse2	6.71735e-09	-0.772543	0.328	0.493	9.52265e-07
Rpl21	6.9152e-09	0.134855	1	0.999	9.64994e-07
Heg1	7.78257e-09	-0.575914	0.682	0.793	1.06932e-06
Rpl15	1.02298e-08	0.124787	1	0.999	1.38427e-06
Rps19	1.07045e-08	0.136235	1	1	1.42689e-06
Selenof	1.13627e-08	-0.247162	0.928	0.968	1.49236e-06
Rps21	1.54246e-08	0.144099	1	0.999	1.99647e-06
Adam19	1.62825e-08	-0.558741	0.701	0.8	2.07741e-06
Synpo	1.72206e-08	-0.624637	0.301	0.481	2.16616e-06
Rpl37a	2.37702e-08	0.136193	1	1	2.94849e-06
Itm2b	2.7034e-08	-0.23067	0.988	0.99	3.3074e-06
Mex3b	2.88733e-08	-0.700863	0.311	0.468	3.4847e-06
Rpl26	5.7193e-08	0.108296	1	1	6.81055e-06
Prxl2c	6.14506e-08	-0.507935	0.481	0.635	7.22126e-06
Rps18	6.50237e-08	0.123177	1	0.999	7.35097e-06
Rpe	6.45211e-08	-0.926585	0.122	0.257	7.38767e-06
Senp3	6.43578e-08	-0.803024	0.175	0.325	7.46466e-06
Spry2	6.72151e-08	-0.496566	0.548	0.713	7.50373e-06
Ppp4c	8.89335e-08	-0.426811	0.538	0.691	9.80575e-06
Rpl35a	1.04266e-07	0.124877	1	1	1.13561e-05
Cops7a	1.06882e-07	-0.52409	0.4	0.569	1.15008e-05
Daam2	1.37368e-07	-0.780704	0.23	0.378	1.46052e-05
Rps17	1.48618e-07	0.142643	1	1	1.56153e-05
Macf1	1.60351e-07	-0.334962	0.847	0.91	1.66522e-05
Myl7	1.6608e-07	0.731201	0.505	0.377	1.70489e-05
Naa20	2.36015e-07	-0.457141	0.507	0.652	2.39529e-05
Rpl34	2.49231e-07	0.114953	1	0.998	2.50099e-05
Rpl11	2.60759e-07	0.117397	1	1	2.58759e-05
Rpl30	3.1147e-07	0.100185	1	0.999	3.05686e-05
Usp19	3.85559e-07	-0.616332	0.282	0.437	3.74286e-05
mt-Nd3	4.07478e-07	-0.369884	0.935	0.94	3.91311e-05
BC028528	4.58212e-07	-0.593977	0.299	0.468	4.3535e-05
Cox4i1	5.15473e-07	0.138395	1	1	4.84599e-05
Ttn	5.90115e-07	0.499083	0.6	0.512	5.48991e-05
Rpl10	6.02968e-07	0.136694	1	1	5.55165e-05
St3gal5	6.1739e-07	-0.682243	0.208	0.354	5.62644e-05
Rpl23	6.76197e-07	0.119513	1	1	6.10012e-05
Lamc1	7.0024e-07	-0.406194	0.768	0.844	6.25384e-05
Tnfsf9	8.22196e-07	-2.45279	0.017	0.089	7.27033e-05
mt-Nd4	8.40882e-07	-0.250926	0.998	1	7.36267e-05
mt-Co2	8.5222e-07	-0.200478	1	0.999	7.38949e-05
Cinp	8.69915e-07	-0.55912	0.299	0.447	7.47039e-05
Col26a1	9.19511e-07	-0.472469	0.478	0.642	7.8211e-05
Spry1	9.58211e-07	-0.506427	0.548	0.665	8.07338e-05
Rarb	1.03422e-06	-0.530994	0.598	0.709	8.63233e-05
Olfr1033	1.05973e-06	-0.720122	0.431	0.577	8.76338e-05
Rps27a	1.36935e-06	0.107232	1	1	0.000112199
Rad23a	1.39562e-06	-0.553285	0.364	0.513	0.000113311
Rpl14	1.48849e-06	0.113619	1	1	0.000119763
Actc1	1.57567e-06	0.239684	0.926	0.914	0.000125645
Dennd2a	1.7255e-06	-0.284805	0.787	0.86	0.000136375
Myl12a	1.79781e-06	-0.20723	0.967	0.977	0.000140844
Lgals1	1.84137e-06	0.164181	1	1	0.000143002
Col15a1	1.92141e-06	-1.39548	0.108	0.215	0.000147932
Btf3	2.11559e-06	-0.160499	0.995	0.999	0.00016149
Ddr2	2.21813e-06	-0.549628	0.258	0.398	0.000167882
Ngf	2.28054e-06	-0.579827	0.347	0.495	0.000171155
Rps4x	2.33505e-06	0.124177	1	1	0.000173786
Rgma	2.42222e-06	-0.868485	0.1	0.211	0.000178784
Pex13	2.64955e-06	-0.524926	0.38	0.535	0.00019396
Nckap5l	2.70569e-06	-0.971256	0.124	0.235	0.000196459
Rpl32	2.74158e-06	0.108292	1	1	0.00019746
Ebf2	2.92735e-06	-0.440419	0.323	0.478	0.000209153
Ccdc3	3.20197e-06	-0.55031	0.404	0.551	0.000226959
Capns1	3.23707e-06	0.228988	0.916	0.918	0.00022764
Washc4	3.56737e-06	-0.449961	0.4	0.543	0.000248908
Gab2	4.02902e-06	-0.330013	0.892	0.915	0.000278939
Gpr137c	4.37762e-06	-0.68712	0.23	0.365	0.000300743
Mxra7	4.62132e-06	-0.400148	0.624	0.753	0.000315061
Gas7	4.70341e-06	-0.590343	0.316	0.447	0.000318228
mt-Co1	4.81403e-06	-0.1953	1	0.999	0.000323264
Uba52	4.92908e-06	-0.233382	0.964	0.974	0.000328519
Banp	5.30569e-06	-0.505849	0.23	0.369	0.0003409
4931406P16Rik	5.21262e-06	-0.335179	0.608	0.745	0.000342308
Rhob	5.30553e-06	-0.41929	0.462	0.616	0.00034336
Pag1	5.2679e-06	-0.598764	0.352	0.49	0.000343413
Actn1	5.20593e-06	-0.292961	0.763	0.855	0.000344401
Arf4	5.57433e-06	-0.174951	0.981	0.991	0.000355603
Sned1	5.97931e-06	-1.3247	0.041	0.12	0.000378732
Emp1	6.03278e-06	-0.377141	0.572	0.687	0.000379428
Eif3c	6.83508e-06	0.204195	0.957	0.963	0.000426882
Numb	7.06031e-06	-0.328335	0.684	0.792	0.000434866
Sin3a	7.02474e-06	-0.409161	0.309	0.455	0.00043568
Tgfb3	7.20865e-06	-0.618912	0.163	0.279	0.000437962
St6galnac6	7.20448e-06	-0.695214	0.17	0.293	0.000440707
Boc	8.08601e-06	-0.553475	0.275	0.411	0.000487947
Ripor2	8.91363e-06	-1.43969	0.048	0.127	0.000534279
Mcam	9.06774e-06	-0.825422	0.275	0.395	0.000539893
S1pr2	9.79553e-06	-0.551016	0.172	0.295	0.000579363
Bpnt1	1.00758e-05	-0.917665	0.081	0.175	0.00058433
Rpl3	1.00703e-05	0.112146	1	1	0.000587829
Gemin6	1.00299e-05	-0.728994	0.194	0.313	0.000589325
Wdfy1	1.04337e-05	0.69745	0.409	0.318	0.000593526
Cebpb	1.04087e-05	-0.564566	0.402	0.542	0.000595897
Samd8	1.05564e-05	-0.562049	0.199	0.319	0.000596702
Tmem128	1.03899e-05	-0.521514	0.328	0.475	0.000598659
Arhgef10l	1.11652e-05	-0.424111	0.316	0.462	0.000627148
Smox	1.22831e-05	-0.744035	0.079	0.175	0.000685626
Jarid2	1.24119e-05	-0.421546	0.648	0.745	0.000688514
Ndufa1	1.24934e-05	-0.29791	0.629	0.767	0.000688756
Eif4a2	1.27624e-05	-0.315313	0.751	0.816	0.000699272
Pacsin3	1.3361e-05	-0.821452	0.06	0.146	0.000727602
mt-Nd6	1.36482e-05	-0.686467	0.156	0.269	0.000738737
Nid1	1.40978e-05	-0.231283	0.844	0.885	0.000753936
Ccn1	1.40407e-05	-0.60645	0.725	0.755	0.000755409
Pxdn	1.42579e-05	-0.389509	0.713	0.79	0.00075796
Sorcs2	1.44214e-05	-0.529008	0.306	0.443	0.000762115
Alkbh5	1.55923e-05	-0.373579	0.447	0.593	0.000814356
Rer1	1.56947e-05	-0.270881	0.789	0.884	0.000814936
Gtpbp10	1.55156e-05	-0.709323	0.151	0.262	0.000815117
Tmc3	1.62522e-05	-2.8317	0.007	0.058	0.000839008
Abca8b	1.66599e-05	-0.904294	0.129	0.234	0.000855112
Crtc2	1.67794e-05	-1.18131	0.043	0.119	0.000856326
Fgfr2	1.7853e-05	-0.416176	0.725	0.815	0.000905938
Rpl22l1	1.84195e-05	0.139761	1	0.998	0.000929406
Eif5a	1.95823e-05	0.170349	0.998	0.99	0.000982526
Huwe1	1.97198e-05	-0.282742	0.763	0.852	0.000983895
Mpv17	2.0266e-05	-0.570808	0.258	0.386	0.000994482
Sox6	2.02063e-05	-0.623572	0.316	0.432	0.000997032
Hba-x	2.02049e-05	2.50581	0.053	0.13	0.0010025
Synm	2.07002e-05	-1.50537	0.036	0.105	0.00101024
Smagp	2.12654e-05	-0.957251	0.081	0.171	0.00103218
Arhgef6	2.25078e-05	-0.721523	0.227	0.34	0.00108658
Ccnc	2.26584e-05	-0.412912	0.299	0.432	0.00108797
Oxnad1	2.28429e-05	-0.707631	0.333	0.46	0.00109096
Fgfrl1	2.38507e-05	-0.737017	0.163	0.271	0.00112111
Gtpbp3	2.37545e-05	-1.10744	0.081	0.168	0.00112249
Dgkd	2.37395e-05	-0.302447	0.4	0.545	0.00112775
Ppp2cb	2.49548e-05	-0.377145	0.423	0.556	0.00116686
Cnn3	2.52272e-05	-0.210038	0.914	0.956	0.00117346
Hspa1b	2.57462e-05	-1.527	0.05	0.126	0.00119139
Abat	2.67649e-05	-0.626365	0.175	0.281	0.00123215
Narf	2.9107e-05	-0.594733	0.273	0.401	0.0013331
Ndufv3	2.94244e-05	0.325275	0.83	0.798	0.00134076
C1galt1c1	3.03596e-05	-0.725097	0.165	0.273	0.00134229
Islr	3.02243e-05	-0.487073	0.256	0.385	0.00134295
Hacd2	3.02172e-05	-0.434689	0.292	0.424	0.00134935
Ch25h	3.01228e-05	-0.557189	0.23	0.354	0.0013519
Txndc5	3.00224e-05	-0.269817	0.833	0.888	0.00135419
Mapk8	2.99891e-05	-0.401402	0.433	0.569	0.00135956
Col14a1	3.11198e-05	-0.332604	0.754	0.838	0.00136912
Unc50	3.19616e-05	-0.345436	0.402	0.559	0.00139926
Sec23ip	3.24764e-05	-0.47336	0.256	0.388	0.00140799
Mterf3	3.24625e-05	-0.646128	0.213	0.331	0.00141426
Foxc1	3.6742e-05	-0.972078	0.048	0.122	0.00157761
Btaf1	3.66433e-05	0.274538	0.768	0.704	0.00158097
Ndufa2	3.95297e-05	0.164841	0.964	0.968	0.00168918
Rap1a	4.02595e-05	-0.261704	0.639	0.771	0.00171218
Chrm3	4.06865e-05	0.918256	0.23	0.143	0.00171402
Rsrp1	4.06204e-05	-0.344724	0.739	0.823	0.00171934
Fbf1	4.22101e-05	-0.601757	0.17	0.277	0.00176985
Ston1	4.2948e-05	-0.364952	0.414	0.559	0.00178404
Nup54	4.32009e-05	-0.486522	0.342	0.467	0.00178624
Matn2	4.29396e-05	-0.564499	0.242	0.364	0.00179203
Klhdc8b	4.55063e-05	-0.412317	0.194	0.312	0.00187289
Cep112	4.62875e-05	-0.529405	0.471	0.591	0.0018963
Tmbim6	4.6836e-05	-0.288548	0.734	0.842	0.00191001
Ccdc117	4.72584e-05	-0.709387	0.199	0.307	0.00191847
Nlk	4.80762e-05	-0.411406	0.486	0.612	0.00193409
Naalad2	4.794e-05	-0.446271	0.242	0.369	0.00193734
Asf1a	4.87215e-05	-0.356377	0.373	0.521	0.00195126
Zfp809	4.95736e-05	-0.578859	0.215	0.329	0.00195904
Rnf157	4.92193e-05	-0.498744	0.222	0.345	0.0019624
Tgds	4.95201e-05	-0.645344	0.151	0.256	0.00196562
Ror1	5.06772e-05	-0.423205	0.572	0.686	0.00199383
Mrpl27	5.17808e-05	-0.317326	0.478	0.631	0.00202831
P3h3	5.25324e-05	-0.26657	0.639	0.778	0.00204876
Emd	5.29371e-05	-0.328069	0.565	0.667	0.00205557
Gapdh	5.4132e-05	0.14421	1	0.997	0.00209287
Enox1	5.90238e-05	-0.543217	0.167	0.274	0.00226241
Arap2	5.88754e-05	-0.510308	0.254	0.376	0.00226645
Mmp2	6.02255e-05	-0.253183	0.751	0.838	0.00228882
Adamtsl3	6.01426e-05	-0.669401	0.132	0.226	0.00229544
Ankrd12	6.12399e-05	-0.397028	0.538	0.664	0.00231752
Zfp994	6.48955e-05	-1.15881	0.072	0.149	0.00242503
Tnnc1	6.47075e-05	0.356583	0.782	0.738	0.00242816
Lix1l	6.45436e-05	-0.404079	0.445	0.577	0.00243223
Rdm1	6.6021e-05	-0.507789	0.249	0.375	0.00245681
Exosc3	6.65157e-05	-0.452925	0.359	0.477	0.00246494
Foxp4	6.92177e-05	-0.400561	0.38	0.52	0.00255448
Pxn	6.96029e-05	-0.555909	0.27	0.386	0.00255812
Pcdhga12	7.41209e-05	-0.971795	0.062	0.138	0.00270193
Ssbp1	7.40297e-05	-0.33713	0.641	0.758	0.00270967
Eef2	7.46375e-05	0.135811	0.998	0.998	0.00270971
Arhgap12	7.57121e-05	-0.417355	0.407	0.533	0.00272655
Tulp3	7.56496e-05	-0.52534	0.254	0.374	0.00273533
Rnaseh1	7.83521e-05	-0.500893	0.151	0.256	0.00281029
Nkap	8.06143e-05	-0.280259	0.416	0.574	0.00285701
Sufu	8.03007e-05	-0.595765	0.266	0.379	0.00285723
Snrpg	8.00655e-05	0.134983	0.993	0.992	0.00286026
Gna14	8.41505e-05	-0.820753	0.067	0.143	0.00297055
Sox12	8.53609e-05	-0.414178	0.306	0.446	0.00298964
Rgs20	8.50297e-05	-1.71078	0.033	0.095	0.00298977
Cetn3	8.62623e-05	-0.256058	0.763	0.852	0.00300941
Mest	8.7076e-05	-0.449925	0.632	0.732	0.00302598
Kcnq1	8.78446e-05	-0.357975	0.349	0.475	0.00302911
Pfn1	8.8233e-05	-0.167159	0.995	1	0.0030308
Fjx1	8.77553e-05	-0.504375	0.287	0.405	0.00303776
Lmf1	8.9054e-05	-0.724461	0.17	0.271	0.00304728
Ddx3y	9.01773e-05	0.565916	0.419	0.333	0.00307395
Usp46	9.16733e-05	-0.378142	0.407	0.541	0.00308956
Sphk1	9.11717e-05	-1.57652	0.024	0.08	0.00309602
Slc24a4	9.15332e-05	-1.25566	0.096	0.178	0.00309653
Rgmb	9.26985e-05	-0.589545	0.139	0.238	0.00311237
Churc1	9.3954e-05	-0.318355	0.447	0.582	0.00314271
Adgre5	9.62156e-05	-0.559112	0.309	0.415	0.00320635
Mrtfa	9.68013e-05	-0.351687	0.55	0.676	0.00321388
Nr2f6	0.00010049	-0.347551	0.471	0.61	0.00332398
Ndfip1	0.000101444	-0.200806	0.938	0.967	0.00334316
Slc12a2	0.000102074	-0.379121	0.464	0.582	0.00335156
Vav2	0.000102654	-0.493746	0.165	0.268	0.00335825
Tns3	0.000103111	-0.290532	0.636	0.747	0.0033609
Agpat4	0.000104566	0.392131	0.641	0.57	0.00339593
Tgfbi	0.000105213	-0.704314	0.287	0.391	0.00340457
Recql	0.000105688	-0.424839	0.165	0.273	0.00340759
Pknox2	0.00010766	-0.617598	0.254	0.371	0.00345867
Tmed7	0.000111614	-0.278433	0.524	0.645	0.0035601
Prdx3	0.000111319	-0.462995	0.378	0.489	0.00356339
Ldb1	0.000112661	-0.515615	0.278	0.391	0.003568
Arhgap5	0.000112526	-0.227776	0.854	0.902	0.0035764
Arl14ep	0.000113351	-0.575341	0.191	0.298	0.00357715
Meox1	0.000114896	-0.765161	0.232	0.334	0.00361316
Usp42	0.000115736	-0.396166	0.304	0.424	0.0036268
Gpn2	0.000117723	-0.805275	0.081	0.163	0.00367618
Sertad4	0.000118688	-0.573246	0.227	0.337	0.00369338
Fth1	0.000119168	0.119561	1	0.999	0.00369544
Zhx2	0.000120477	-0.692041	0.139	0.234	0.00372311
Reln	0.000122399	-1.33578	0.084	0.159	0.00376947
Paip2	0.000122883	-0.197274	0.9	0.949	0.00377137
Zfp36	0.000126829	-0.649944	0.567	0.638	0.00386591
Pla2g7	0.000126574	-0.633727	0.103	0.19	0.00387135
Klc1	0.00012762	-0.321112	0.431	0.557	0.00387677
Aldh2	0.000128229	-0.225216	0.665	0.778	0.00388207
Ptprk	0.000132384	0.309877	0.746	0.695	0.00398089
Zfp668	0.000132064	-0.775282	0.098	0.182	0.00398467
Stk10	0.000134595	-0.647747	0.139	0.231	0.00403378
Ecrg4	0.000136422	-0.457755	0.069	0.143	0.00407487
Sh2d3c	0.000137564	-0.52749	0.285	0.401	0.00408168
Smad3	0.000137529	-0.49212	0.371	0.482	0.00409423
Slc35f6	0.000140661	-0.990477	0.072	0.147	0.00415973
Cmtm3	0.000142034	-0.257382	0.586	0.748	0.00417272
Bicc1	0.000141569	-0.236521	0.957	0.965	0.0041728
Telo2	0.000143479	-0.481408	0.242	0.357	0.00420136
Gas1	0.000145571	-0.290737	0.725	0.821	0.00422109
Gata5	0.000144816	1.00636	0.146	0.079	0.00422663
Eif5	0.00014539	0.242514	0.94	0.933	0.00422957
Iscu	0.000147021	-0.32226	0.474	0.63	0.00424934
Slc30a7	0.000148891	-0.44043	0.232	0.348	0.0042757
Lmo3	0.000148857	-2.96837	0.005	0.044	0.00428851
Dcbld2	0.000149962	-0.335315	0.632	0.738	0.00429265
Serbp1	0.000150707	0.125722	0.988	0.996	0.0043002
Marchf3	0.000154811	-0.699065	0.242	0.348	0.00440324
Akr1e1	0.00015654	-0.614078	0.156	0.251	0.00443827
Pts	0.000164847	-0.413424	0.258	0.376	0.0046152
Tmx3	0.000163333	-0.261997	0.478	0.599	0.00461621
Nedd4l	0.000164801	-0.289998	0.553	0.666	0.00462842
Gpn3	0.000164618	-0.570473	0.163	0.264	0.00463787
Ppp1r9a	0.000167709	-0.328367	0.589	0.709	0.00468064
Ier5l	0.000169665	-0.449304	0.368	0.49	0.00472048
Sptssa	0.000171471	-0.287655	0.667	0.782	0.00475592
Gpcpd1	0.000172683	-0.300674	0.713	0.798	0.00477471
Zfp51	0.000175495	-1.17463	0.043	0.105	0.0048226
Afap1	0.000175064	-0.326588	0.562	0.671	0.0048256
Traf3	0.000178595	0.451657	0.589	0.534	0.00489274
Pkdcc	0.000180393	-0.385232	0.608	0.698	0.00491185
Eef1e1	0.000180218	-0.447074	0.361	0.479	0.0049221
Sox13	0.000182288	-0.512159	0.256	0.368	0.00493337
Atp7a	0.000182232	-0.375086	0.543	0.635	0.00494685
Tmem39a	0.000186135	-0.389378	0.464	0.586	0.00497717
Pabpn1	0.000186861	-0.419807	0.411	0.53	0.00498166
Rpl31	0.000187504	0.1149	1	0.997	0.00498392
Kcnn3	0.000185844	-0.753912	0.33	0.42	0.00498431
Elk4	0.000185324	-0.378994	0.328	0.457	0.00498532
Stmn1	0.00018527	-0.328968	0.919	0.945	0.00499892
Itsn2	0.00019014	-0.431672	0.414	0.529	0.005039
Bambi	0.000192301	-0.380794	0.45	0.575	0.00508117
Arhgap32	0.000196912	-0.304245	0.591	0.688	0.00518768
Fstl1	0.000198166	-0.15115	0.978	0.993	0.00520536
Pdia4	0.000203219	-0.285405	0.598	0.711	0.00532244
Sh3tc2	0.000211162	-0.778226	0.057	0.126	0.00548224
Fdx1	0.00021001	-0.326983	0.301	0.426	0.00548422
Efna2	0.000210985	-0.58881	0.167	0.263	0.00549361
Npas3	0.000216214	-0.339651	0.732	0.793	0.00550145
Pla1a	0.000215875	-0.696428	0.089	0.168	0.00550852
Hnrnpk	0.000214218	-0.167198	0.974	0.985	0.00551348
Eif2s3y	0.000213815	0.671752	0.337	0.253	0.00551902
Pde4d	0.000213232	-0.403456	0.754	0.822	0.00551993
Prrc2a	0.00021571	-0.30319	0.55	0.669	0.00552008
Sem1	0.000215267	-0.162942	0.978	0.989	0.00552456
Lrp6	0.000218188	-0.291242	0.572	0.687	0.00553591
Zfp383	0.000221495	-0.78806	0.05	0.116	0.00560388
Zfp74	0.000223543	-0.442455	0.172	0.275	0.00563972
Pcid2	0.000227956	-0.521655	0.165	0.265	0.00573486
Srgap3	0.000229092	-0.960449	0.053	0.12	0.00574724
D630003M21Rik	0.000234461	-0.703256	0.127	0.213	0.00586547
Wnt11	0.000236153	-0.730194	0.179	0.269	0.00589128
Ccdc93	0.000244037	-0.506994	0.179	0.281	0.00605416
Cdon	0.000243796	-0.489164	0.297	0.411	0.00606503
Scrn1	0.000247373	-0.621456	0.122	0.211	0.00610302
Pabpc1	0.000248233	-0.179994	0.964	0.973	0.00610735
Mettl4	0.000247185	-0.655786	0.105	0.188	0.00611526
Lamp2	0.000251853	-0.179029	0.825	0.909	0.00616245
Zfp729a	0.000251243	-0.956158	0.043	0.104	0.00616444
Kdm5c	0.000253576	-0.312096	0.55	0.675	0.00618767
Map2k1	0.000257365	-0.306341	0.435	0.562	0.00626302
Zfp322a	0.000260167	-0.355839	0.402	0.516	0.00627988
Zfp369	0.00025967	-0.385636	0.16	0.266	0.00628486
Sema5a	0.000259645	-0.30728	0.672	0.776	0.00630133
Ly6h	0.000263159	-0.804931	0.06	0.129	0.00633497
Pde6d	0.000265034	-0.37734	0.383	0.503	0.0063459
Cebpg	0.000264902	-0.372194	0.323	0.446	0.00635977
Kank4	0.000266791	-0.589919	0.225	0.323	0.00637087
Gtf2h3	0.000268558	-0.557975	0.151	0.243	0.00637897
Rilpl2	0.00026819	-0.459072	0.199	0.303	0.00638722
Zfp931	0.000274016	-0.72534	0.072	0.143	0.00647416
Atp5d	0.000273539	0.136829	0.986	0.984	0.00648003
Crkl	0.00027666	-0.468741	0.309	0.422	0.00651939
Pdgfra	0.000283072	-0.331844	0.639	0.716	0.00663548
Gm3336	0.000282659	-1.66365	0.007	0.046	0.00664323
Dlg1	0.000286439	-0.321723	0.691	0.782	0.00669683
Cox5b-ps	0.000291109	1.05401	0.167	0.102	0.00677056
Olfml3	0.000290586	-0.316311	0.646	0.74	0.00677603
Tubb5	0.000295173	0.14831	1	0.993	0.00679431
Tnfaip6	0.000294573	-0.422609	0.28	0.393	0.00679801
Myo1b	0.000293965	-0.27027	0.672	0.768	0.00680155
Commd1	0.000293331	-0.282031	0.696	0.777	0.00680451
Tlnrd1	0.000297548	-0.463321	0.263	0.365	0.00683136
Tmem198b	0.00030118	-0.644876	0.093	0.173	0.00686184
C1galt1	0.000300957	-0.40275	0.227	0.34	0.00687428
Paqr7	0.000300444	1.71226	0.055	0.019	0.00688016
Jmjd6	0.000304585	-0.377471	0.447	0.559	0.00692176
Tead3	0.00030827	-0.492299	0.167	0.26	0.00698772
Marchf7	0.000310071	0.258317	0.744	0.727	0.00701074
Cpq	0.000313736	-0.38096	0.55	0.654	0.0070757
0610009B22Rik	0.000317894	-0.461494	0.273	0.385	0.00713344
Zfp808	0.000317561	-0.273457	0.249	0.366	0.00714393
Cbl	0.000320239	-0.397915	0.452	0.578	0.00716805
Csrnp2	0.000323096	-0.770543	0.077	0.149	0.00721393
Rab40b	0.000325526	-0.481368	0.091	0.17	0.00725005
Urb2	0.000330332	-1.55394	0.024	0.074	0.00730246
Trappc6b	0.000329545	-0.261686	0.524	0.668	0.00730313
Ufd1	0.000329513	-0.350934	0.407	0.526	0.00732059
Bloc1s4	0.000338284	-0.50515	0.191	0.295	0.00740494
Tspan18	0.000338099	-0.454468	0.423	0.522	0.00741907
Mmp14	0.000337806	-0.178459	0.847	0.915	0.00743089
Stard3	0.000336996	-0.385137	0.189	0.296	0.00743138
Arhgef18	0.000345886	-0.473399	0.189	0.289	0.00753442
Zfp706	0.000345108	-0.217576	0.782	0.871	0.00753585
Tmtc2	0.000350158	0.394985	0.746	0.665	0.00760892
Spire1	0.000352803	0.774929	0.244	0.164	0.00764778
Men1	0.000355103	-0.467173	0.206	0.31	0.00766044
Fblim1	0.000356581	-0.320299	0.426	0.544	0.00767379
Fat4	0.000354915	-0.618561	0.242	0.335	0.00767492
Ppib	0.000359873	-0.11025	1	1	0.00772602
Zfp397	0.000368285	-0.384766	0.356	0.47	0.00788766
Wdr70	0.000376417	-0.254627	0.474	0.589	0.00794746
Kctd20	0.000377327	-0.308116	0.342	0.473	0.0079479
Zfhx4	0.000375592	-0.647369	0.127	0.211	0.00794885
Nup88	0.000372054	-0.390882	0.366	0.478	0.00794931
Zfp984	0.000375327	-0.726016	0.105	0.185	0.0079621
Dennd11	0.000373775	-1.15564	0.024	0.074	0.00796702
Ints8	0.000379185	-0.336747	0.361	0.49	0.00796823
Mamld1	0.000375024	-0.434184	0.258	0.367	0.00797461
Mtcl1	0.000394312	-0.562527	0.091	0.168	0.00826666
Pigt	0.000397921	-0.409326	0.33	0.449	0.00830334
Ftl1	0.000397799	0.102602	1	1	0.00832023
Ints12	0.000401691	-0.652678	0.134	0.219	0.00832367
Pex2	0.000401212	-0.240596	0.347	0.462	0.00833308
Spta1	0.000401106	2.27253	0.024	0.003	0.0083503
Cox17	0.000407122	-0.36318	0.505	0.613	0.0083779
Gpr182	0.000405451	-0.801745	0.065	0.132	0.00838213
Trappc9	0.000406541	-0.296229	0.4	0.521	0.00838525
Rab6b	0.000411092	-1.1115	0.043	0.101	0.00844015
Kdm4b	0.000412219	-0.440677	0.22	0.321	0.00844387
Srrm2	0.000414004	0.109199	0.981	0.987	0.00846103
Crem	0.000416887	-0.307985	0.431	0.552	0.00848114
Nfix	0.000416132	-0.222654	0.797	0.88	0.0084851
Rnf145	0.000426015	-0.450114	0.225	0.329	0.00858857
Kit	0.000425498	-0.776538	0.091	0.166	0.00859756
Zfp365	0.000424701	-1.88943	0.012	0.053	0.00860091
Tmem43	0.000423765	-0.727923	0.105	0.182	0.00860146
Micos13	0.000427993	0.175678	0.911	0.914	0.00860903
Tmem64	0.000433144	-0.284563	0.33	0.448	0.00869306
Nck2	0.000440283	-0.262106	0.414	0.531	0.00877717
Rabggtb	0.000439381	-0.323864	0.325	0.453	0.00877878
Foxp2	0.000438871	-0.415621	0.639	0.729	0.00878825
Atp8b1	0.000442565	-0.685026	0.134	0.218	0.008803
Garnl3	0.000443696	-0.482461	0.39	0.497	0.00880589
Ctla4	0.000455879	0.582585	0.34	0.26	0.00902761
Phip	0.000461849	-0.270405	0.766	0.827	0.00912561
Tpd52	0.000472372	-0.527271	0.122	0.204	0.00931292
Max	0.000473936	-0.359943	0.388	0.508	0.00932318
Mfsd5	0.000483729	-0.56406	0.132	0.216	0.00949491
Rtl3	0.000484803	-0.770882	0.081	0.154	0.00949513
Dcaf6	0.000486806	-0.447794	0.397	0.496	0.00951349
Rheb	0.000488284	-0.213944	0.835	0.888	0.00952153
Rab2a	0.000490863	0.134787	0.978	0.99	0.00955097
Sh3pxd2a	0.000495107	-0.230206	0.581	0.689	0.00959176
Csf2ra	0.000496831	-0.337066	0.199	0.302	0.00960432
Faim	0.000494898	-0.407159	0.323	0.427	0.00960855
Gab1	0.000499897	-0.296906	0.627	0.704	0.00964272
H2az1	0.000511475	0.201969	0.99	0.996	0.00984479
Prkcb	0.000513443	-0.984207	0.196	0.279	0.00986142
Rnf217	0.000514678	0.467646	0.634	0.584	0.00986392
Npr1	0.000517507	-1.77867	0.022	0.067	0.00989691
Ankrd26	0.000518832	-0.465293	0.22	0.324	0.00990104
Zc2hc1a	0.000524088	-0.318046	0.378	0.501	0.00995878
Atpaf2	0.000522979	-0.704118	0.112	0.191	0.0099589
Ythdc2	0.000528836	-0.554169	0.175	0.264	0.0100277
Ccnd3	0.000531751	-0.217313	0.871	0.925	0.0100616
Gramd4	0.000533528	-0.540825	0.167	0.258	0.0100739
Scara5	0.000539977	-1.91392	0.012	0.052	0.0101741
Emilin1	0.000542929	-0.165022	0.89	0.944	0.0101868
Stard9	0.000542117	-0.312696	0.299	0.419	0.0101929
Col5a1	0.000544512	-0.138969	0.971	0.97	0.010195
Tpbg	0.000549859	-0.721871	0.124	0.203	0.0102095
Slc2a1	0.000546988	-0.352691	0.199	0.302	0.01022
Tdtomato	0.000549466	1.62791	0.072	0.031	0.0102235
Tsc22d2	0.000548642	-0.182279	0.679	0.788	0.0102295
Itch	0.000553476	-0.280517	0.718	0.766	0.0102554
Gdf10	0.000557631	-1.30159	0.029	0.079	0.0102897
Raph1	0.000557465	-0.245057	0.94	0.959	0.0103079
Bmpr2	0.000561449	-0.23365	0.701	0.785	0.0103388
Tnc	0.000571695	0.393723	0.627	0.562	0.0104842
Otud7b	0.00057105	-0.344483	0.416	0.531	0.0104939
Col13a1	0.00058071	0.540532	0.371	0.285	0.0106277
Galnt2l	0.000586435	0.148858	0.969	0.955	0.0106887
Bex3	0.000585996	0.139559	0.947	0.948	0.0107025
Npdc1	0.000588969	-0.504383	0.146	0.236	0.010713
Pakap.1	0.000594602	-0.569346	0.165	0.252	0.0107935
Slc36a1	0.000603723	-0.590537	0.022	0.068	0.0108926
Trnp1	0.000602029	-2.00528	0.014	0.055	0.0109061
Hsph1	0.000603633	-0.497303	0.328	0.421	0.0109131
Megf10	0.000611667	-1.05445	0.029	0.078	0.0109475
Cdk5	0.000609948	-0.620079	0.156	0.244	0.0109607
Mgst3	0.000611593	-0.48952	0.191	0.287	0.0109681
Cyb5a	0.00060971	-0.195278	0.739	0.853	0.0109785
C2cd2	0.000616094	-0.321747	0.237	0.347	0.0110047
Cab39	0.000618304	-0.272139	0.572	0.676	0.0110221
Srsf9	0.000631436	-0.218234	0.816	0.9	0.0112338
Tpm1	0.000634283	0.191171	0.988	0.989	0.011262
Id2	0.000635943	0.327934	0.727	0.69	0.0112691
Urgcp	0.000638564	-0.424018	0.246	0.358	0.0112708
Cox8a	0.000637707	0.113763	0.998	0.999	0.0112779
Commd8	0.000645021	-0.372674	0.337	0.445	0.0113177
Capza1	0.000644493	-0.241881	0.691	0.776	0.0113306
Ahdc1	0.00064327	-0.398089	0.364	0.469	0.0113314
Cldn12	0.000648117	-0.825293	0.067	0.131	0.0113497
Hs2st1	0.000656252	-0.161679	0.598	0.72	0.0114472
Abi1	0.000656247	-0.296508	0.9	0.925	0.0114696
Cox10	0.000659368	-0.517488	0.23	0.324	0.0114792
Slit2	0.000667147	-0.275152	0.959	0.964	0.011592
Gmfb	0.000677004	-0.274321	0.459	0.587	0.0117404
Slc35a1	0.000683759	-0.355643	0.349	0.462	0.0118346
Fads2	0.000686505	-0.464123	0.256	0.363	0.0118591
Cant1	0.000689092	-0.404662	0.146	0.234	0.0118808
Mgst1	0.000691119	-0.552817	0.179	0.269	0.0118928
Zcchc24	0.000702758	-0.375805	0.342	0.453	0.0120699
Galnt16	0.000704567	-0.83743	0.127	0.203	0.0120777
Zfp617	0.000717491	-0.459307	0.175	0.266	0.0122757
Bmp1	0.000721498	-0.251659	0.598	0.701	0.0122971
Gon7	0.000720678	-0.516963	0.134	0.214	0.0123067
Ube2h	0.000727573	-0.221294	0.689	0.788	0.0123301
Dennd6a	0.000726514	-0.345752	0.409	0.525	0.0123355
Pdzd2	0.000725504	-0.374825	0.292	0.399	0.0123419
Zfp362	0.000731222	-0.505844	0.189	0.284	0.0123451
Kat6b	0.000730223	-0.308399	0.596	0.713	0.0123516
Hmgb1	0.000736327	0.134474	1	1	0.0124078
Akr1b8	0.000738542	-0.753373	0.053	0.112	0.0124217
Acyp2	0.000739989	-0.331232	0.388	0.516	0.0124226
Hgf	0.000746703	-0.857274	0.11	0.186	0.0124418
Ankrd50	0.000745514	-0.277857	0.404	0.516	0.0124452
Denn2b	0.000745291	-0.264106	0.596	0.712	0.0124648
Zc3h7b	0.000744146	-0.362057	0.246	0.352	0.012469
Fhit	0.000754784	-0.557934	0.268	0.36	0.0125064
Irak1	0.000752201	-0.273386	0.344	0.459	0.0125101
Golph3l	0.000754364	-0.644306	0.179	0.265	0.0125227
2610008E11Rik	0.000762519	-0.298699	0.261	0.366	0.0125415
Isca2	0.000762138	-0.377066	0.328	0.448	0.0125584
Rbp1	0.000759542	-0.146821	0.99	0.997	0.012562
Twsg1	0.000761686	-0.377841	0.445	0.558	0.0125742
Mrvi1	0.000783612	-0.338325	0.352	0.455	0.0128412
Chd9	0.00078344	-0.251694	0.677	0.757	0.012862
Nol10	0.000797074	-0.38046	0.301	0.407	0.013014
Tbc1d32	0.000795705	-0.486	0.144	0.229	0.0130155
Pigk	0.0008151	-0.361551	0.373	0.48	0.013284
Gm5141	0.000816762	-1.12492	0.033	0.084	0.0132869
Zfp62	0.000838709	-0.313894	0.273	0.386	0.0136191
Rbmxl1	0.000857198	-0.234626	0.727	0.813	0.0138689
Ngly1	0.000855807	-0.468757	0.256	0.355	0.0138715
Scai	0.000860966	-0.352857	0.447	0.568	0.0139047
Pole2	0.000867545	-0.36244	0.249	0.354	0.0139856
Gtf2e2	0.000872537	-0.255277	0.629	0.727	0.0140408
Tmem185b	0.000889145	-0.546564	0.12	0.198	0.0142311
Stimate	0.000887285	-0.36813	0.455	0.558	0.0142524
Magohb	0.000889118	-0.309136	0.395	0.52	0.0142562
Tll2	0.000893969	-1.06956	0.041	0.093	0.0142827
Atxn7l3b	0.000899871	0.159096	0.983	0.969	0.0143003
P3h2	0.000899775	-0.384	0.608	0.681	0.0143242
Zfp384	0.000899018	-0.495984	0.163	0.254	0.0143377
Eif3k	0.000911164	0.153589	0.983	0.978	0.0144284
Ccdc6	0.000909935	-0.301145	0.49	0.601	0.0144345
Lct	0.000927866	-1.06431	0.019	0.062	0.0146151
Anapc10	0.000927386	-0.275199	0.431	0.537	0.0146334
Plxna1	0.000932948	-0.5764	0.108	0.181	0.0146435
Abca9	0.00093185	-0.297917	0.232	0.335	0.014652
Ankrd44	0.000926968	-0.331598	0.368	0.481	0.0146527
Ccn2	0.000936935	-0.658609	0.148	0.225	0.0146803
Nt5e	0.000963499	-0.34448	0.048	0.103	0.0150701
Bpgm	0.000970248	-0.639202	0.144	0.224	0.0151491
Cdpf1	0.000987421	-0.522855	0.146	0.229	0.0153635
Tspan11	0.00099088	-0.74082	0.06	0.121	0.0153638
Zdhhc13	0.000986625	-0.471993	0.16	0.247	0.0153779
Plscr4	0.000993679	-0.3152	0.299	0.404	0.0153805
Arel1	0.00099035	-0.628496	0.124	0.199	0.0153823
Prr12	0.000998339	-0.342392	0.304	0.419	0.0154259
Cog5	0.00100601	-0.369769	0.584	0.677	0.0155175
Mlx	0.00101462	-0.415458	0.184	0.278	0.0155429
mt-Nd2	0.00101366	-0.17835	0.998	0.997	0.015555
Klf7	0.00101279	-0.184558	0.665	0.758	0.0155684
Prmt2	0.00101804	-0.356359	0.246	0.349	0.0155687
Taf8	0.00101114	-0.350489	0.156	0.244	0.0155699
Pibf1	0.00102148	-0.291445	0.435	0.535	0.0155946
Mn1	0.00102564	-0.435452	0.261	0.351	0.0156314
Leng8	0.00103868	-0.452716	0.232	0.329	0.0157763
Pgls	0.0010426	0.175288	0.931	0.936	0.0157821
Eps15	0.00104113	-0.360375	0.419	0.542	0.0157866
Acad11	0.0010386	-0.99864	0.031	0.079	0.0158019
Itpr1	0.00104756	-0.258846	0.792	0.848	0.0158304
Rnf138	0.00105114	-0.241374	0.455	0.563	0.0158309
Pepd	0.00104993	-0.312085	0.261	0.36	0.0158394
Kras	0.00105447	-0.302152	0.699	0.774	0.0158543
Atp5j2	0.00106267	0.144024	0.983	0.985	0.0159508
Sav1	0.00107359	-0.304818	0.282	0.391	0.0160606
Wdcp	0.00107275	-0.598608	0.144	0.224	0.0160751
Rbbp5	0.00107902	-0.531427	0.115	0.19	0.0161149
Slc38a9	0.00108871	-0.58128	0.177	0.264	0.0162326
Zfp521	0.00109138	-0.26113	0.443	0.554	0.0162452
Id1	0.00110342	0.277294	0.813	0.815	0.0163971
Txndc16	0.00111207	-0.515097	0.098	0.171	0.0164436
Nif3l1	0.0011084	-0.476861	0.215	0.302	0.0164438
Dph7	0.00111066	-0.769276	0.091	0.158	0.0164499
Kctd6	0.00111776	-0.545256	0.079	0.146	0.0164731
Med30	0.00112213	-0.272557	0.33	0.451	0.0164831
Clip2	0.00111771	-0.294721	0.301	0.415	0.0164996
Ano1	0.00112168	-1.25943	0.072	0.132	0.0165037
Trio	0.00114578	-0.275012	0.837	0.87	0.0168029
Tgfbr1	0.00114938	-0.2848	0.536	0.642	0.016828
Nutf2-ps1	0.00117108	-0.342421	0.294	0.397	0.0171177
Lamb1	0.00118208	-0.203891	0.861	0.895	0.017194
Dpysl3	0.00118093	0.250675	0.842	0.809	0.0172053
Nenf	0.00117973	0.192397	0.967	0.959	0.0172159
Sdcbp	0.00118841	-0.283754	0.703	0.773	0.0172581
Lrrc1	0.00120591	-0.468337	0.115	0.19	0.0174554
Kcnb2	0.00120458	1.09745	0.163	0.103	0.0174645
Ndufb1-ps	0.00121683	-0.198734	0.739	0.832	0.0175566
Zdhhc2	0.00121493	-0.540519	0.127	0.202	0.0175575
Ptprj	0.00122048	-0.403848	0.275	0.373	0.0175808
Gm11627	0.00122324	-0.403658	0.163	0.246	0.0175922
Rbm5	0.00122891	-0.253717	0.653	0.752	0.0176454
Smad1	0.00123532	-0.303821	0.553	0.638	0.0177089
Gphn	0.00124296	-0.263991	0.746	0.832	0.0177898
Txndc17	0.00124779	-0.193601	0.84	0.897	0.0178304
Uba6	0.00125436	-0.380441	0.462	0.562	0.0178956
Rnf103	0.00128047	-0.444296	0.313	0.404	0.018239
Pcbp3	0.00129096	-0.317091	0.189	0.284	0.0183591
Arrdc3	0.00129344	-0.317456	0.414	0.527	0.0183652
Akap10	0.00129713	-0.184224	0.445	0.558	0.0183883
Smarcc2	0.00131254	-0.241355	0.498	0.608	0.0185774
Trp53i13	0.00132659	-0.241577	0.254	0.363	0.0187465
Apba3	0.00133236	-0.740162	0.091	0.157	0.0187983
Elob	0.00135074	0.102228	0.993	0.989	0.0190276
Zfyve21	0.0013558	-0.336846	0.325	0.431	0.0190687
Epha7	0.00137128	-0.389927	0.653	0.72	0.0192561
Atp1a2	0.00138168	-0.282889	0.177	0.262	0.0193414
Tle1	0.00137956	-0.419043	0.282	0.376	0.019342
Rad51c	0.00138818	-0.507455	0.093	0.165	0.019402
Rgs9	0.00140678	1.42159	0.077	0.036	0.0195701
Rpp38	0.00140526	-0.626675	0.115	0.189	0.0195794
Morn4	0.00140314	-1.46673	0.024	0.066	0.0195804
B3gnt5	0.0014208	-0.33	0.316	0.416	0.0196732
Nap1l1	0.00141917	0.120942	0.988	0.991	0.0196811
Fry	0.00142455	-0.385309	0.199	0.289	0.0196946
Fam71e1	0.00141814	-1.18238	0.036	0.084	0.0196973
Gm49359	0.00143121	-1.17571	0.043	0.093	0.0197561
Prdm4	0.00143941	-0.550878	0.105	0.175	0.0198386
Trip10	0.00144191	-0.596115	0.182	0.263	0.0198424
Stau1	0.0014457	-0.2515	0.459	0.557	0.0198639
1700123O20Rik	0.00147028	-0.261756	0.385	0.51	0.0201396
Prkx	0.00147016	-0.259748	0.16	0.252	0.020169
Tjp1	0.00147564	-0.317841	0.512	0.599	0.0201822
Arhgef3	0.00147969	-0.577697	0.127	0.2	0.0202066
Trak1	0.00149407	-0.285535	0.507	0.608	0.0203718
Lin52	0.00149994	-0.460504	0.237	0.326	0.0203895
Cdc73	0.00149868	-0.221766	0.55	0.651	0.0204035
Umad1	0.00151125	-0.572836	0.045	0.099	0.0205122
Cyb5b	0.00152764	-0.322142	0.368	0.475	0.0205782
Cd151	0.00152091	-0.312207	0.342	0.444	0.0205807
Pde5a	0.00152374	-0.291829	0.347	0.459	0.0205878
Tomm22	0.00152672	-0.187931	0.751	0.858	0.0205968
Armc8	0.00151996	-0.300772	0.28	0.382	0.020599
Slfn5	0.00153828	-0.91537	0.036	0.084	0.0206592
Kansl1l	0.00154073	-0.359662	0.438	0.546	0.0206611
Spg20	0.00154783	-0.366039	0.292	0.385	0.0206632
Klhl28	0.00153705	-0.404046	0.189	0.28	0.0206738
Wrnip1	0.0015473	-0.411659	0.208	0.301	0.020687
Chp1	0.00154674	-0.28532	0.34	0.448	0.0207105
Akap7	0.00156292	-0.348391	0.385	0.493	0.0208336
Gpx1	0.00158229	0.260679	0.825	0.819	0.0209976
Col8a2	0.00158503	-0.791312	0.124	0.191	0.0210029
Psmg3	0.00158133	-0.302275	0.266	0.369	0.0210162
Phc3	0.00158066	-0.23857	0.294	0.407	0.0210386
Dock1	0.00159625	-0.168757	0.859	0.896	0.0211201
Serpina9	0.00160089	0.741609	0.091	0.046	0.0211502
E4f1	0.00161071	-0.596533	0.093	0.159	0.0212172
Negr1	0.00160968	-0.448134	0.141	0.213	0.0212349
Il1rl2	0.00161506	-0.422387	0.328	0.423	0.0212432
Msi1	0.00162809	-0.740745	0.074	0.135	0.0213831
Cers4	0.0016392	-0.475573	0.179	0.265	0.0214973
Tenm2	0.0016556	0.495654	0.335	0.259	0.0215228
Dpf1	0.00164476	-0.915814	0.024	0.066	0.0215387
Ptprs	0.00165475	-0.240248	0.782	0.856	0.0215431
Smim41	0.00165247	-1.01038	0.06	0.113	0.0215449
Ebag9	0.00164776	-0.293903	0.227	0.322	0.0215464
Dmpk	0.00165119	-1.09902	0.026	0.069	0.0215596
Ak1	0.00167912	-0.607123	0.077	0.14	0.0217968
Lrrc8d	0.00169836	-0.38859	0.091	0.158	0.0219509
Maml1	0.00169676	-0.313568	0.266	0.373	0.021962
Crebzf	0.00169504	-0.369441	0.361	0.469	0.0219716
mt-Nd5	0.00170272	-0.185004	0.794	0.87	0.0219754
Tcf15	0.00172444	-0.475009	0.122	0.198	0.0222236
Lyrm1	0.00172883	-0.653707	0.098	0.164	0.0222481
Heatr5a	0.00175604	-0.240036	0.579	0.677	0.022501
Tln2	0.00175119	-0.31115	0.507	0.589	0.0225034
Lmcd1	0.00175414	-0.670159	0.124	0.197	0.0225089
Slc24a2	0.00176071	0.56803	0.467	0.391	0.0225285
Uty	0.00176497	0.484709	0.352	0.273	0.0225508
Grasp	0.00178298	-0.471896	0.117	0.19	0.0227483
Rab11fip2	0.0017867	0.412083	0.474	0.404	0.0227632
Wasf2	0.00181011	0.202639	0.89	0.859	0.0229959
Dnajb9	0.00180819	-0.276068	0.215	0.31	0.0230042
Rab11fip3	0.00181998	-0.425034	0.218	0.3	0.0230885
Dnajb2	0.00182475	-0.407828	0.17	0.251	0.0231161
Api5	0.00186008	-0.241674	0.495	0.602	0.023497
Pja1	0.00185872	-0.233237	0.486	0.602	0.023513
Flii	0.00187119	-0.212377	0.359	0.462	0.0235707
Commd6	0.00186923	-0.259812	0.411	0.526	0.0235792
Gde1	0.00188232	-0.290527	0.402	0.507	0.0236442
Chic2	0.00188187	-0.224373	0.677	0.766	0.0236718
Frmd5	0.00189388	-1.92716	0.01	0.042	0.023756
Fam102b	0.00191189	0.213129	0.682	0.637	0.0238147
Gemin8	0.00190347	-0.377687	0.17	0.256	0.0238427
Msl1	0.00191175	-0.224701	0.423	0.545	0.0238461
Inka2	0.00191103	-0.994928	0.031	0.076	0.0238705
Golga4	0.00191016	-0.349933	0.545	0.636	0.023893
Eps8	0.00192261	-0.226867	0.502	0.629	0.0239147
9530068E07Rik	0.00193883	-0.187452	0.66	0.759	0.0240495
Lifr	0.00193657	-0.373503	0.103	0.173	0.0240549
Gm2a	0.00195359	-0.856916	0.079	0.137	0.0241321
Mrps28	0.00194879	-0.220413	0.629	0.725	0.0241396
Ugp2	0.0019535	-0.206226	0.955	0.965	0.0241645
Ccdc59	0.00196158	0.277592	0.718	0.702	0.0241973
mt-Cytb	0.00197706	-0.139205	1	1	0.0243546
Lamc2	0.00198028	-1.21155	0.01	0.042	0.0243607
Agap1	0.00198413	-0.259623	0.541	0.647	0.0243745
Pde9a	0.00198774	-0.566977	0.098	0.165	0.0243853
Ddah2	0.00199654	-0.16743	0.916	0.952	0.0244261
Thumpd3	0.00199546	-0.288716	0.304	0.401	0.0244464
Ric1	0.00200881	-0.315076	0.344	0.445	0.0245427
Bex4	0.002015	-0.469702	0.191	0.277	0.0245511
Itgb1	0.00201433	-0.105865	0.993	0.991	0.0245765
Gpr137	0.00202596	-0.373784	0.108	0.18	0.024651
Ensa	0.00203653	-0.331873	0.364	0.464	0.0247459
Det1	0.00207033	-0.32306	0.091	0.16	0.0251225
Ptgfrn	0.00207416	-0.348617	0.34	0.434	0.0251348
Tmem234	0.0020842	0.196489	0.89	0.873	0.0252222
Bccip	0.00209156	-0.348181	0.455	0.547	0.0252771
Gm4924	0.00209863	-0.508069	0.129	0.202	0.0253282
Vti1b	0.00210344	-0.263878	0.428	0.544	0.025352
M6pr	0.00210672	-0.396244	0.34	0.43	0.0253573
Mbd4	0.00210983	-0.547029	0.11	0.18	0.0253606
Emc1	0.00212014	-0.449369	0.112	0.182	0.0254503
Dusp6	0.00212917	-0.3963	0.378	0.481	0.0255244
Zeb1	0.00214449	-0.23487	0.921	0.934	0.0256391
Dbnl	0.00214177	-0.3017	0.4	0.501	0.025641
Ptbp3	0.00215591	-0.138568	0.72	0.808	0.0257412
Mrpl32	0.00216198	-0.260863	0.512	0.616	0.0257792
Dcaf7	0.00217661	-0.34511	0.344	0.441	0.0258846
Lrfn2	0.00217643	-1.45548	0.041	0.088	0.0259169
Alg9	0.00218969	-0.29033	0.203	0.296	0.0260055
Plce1	0.00220146	-0.236239	0.467	0.577	0.0261105
Tmem35b	0.00222291	-1.02952	0.019	0.057	0.0261221
Taok3	0.00221584	-0.267174	0.455	0.557	0.0261423
Plat	0.00221008	-0.185587	0.67	0.771	0.0261433
Klf4	0.00221338	0.244574	0.452	0.377	0.0261478
Prkcz	0.00221947	-0.694311	0.05	0.102	0.0261505
Usp33	0.00222262	-0.21591	0.457	0.57	0.0261531
Unc93b1	0.00220907	-0.469385	0.069	0.127	0.0261661
Pear1	0.00223305	-0.403832	0.225	0.315	0.0261724
Snrpd3	0.00223059	0.178795	0.885	0.884	0.0261779
Ncoa6	0.00225901	-0.361028	0.447	0.54	0.026442
Ppp1r21	0.00226983	-0.284374	0.172	0.255	0.0265338
Eprs	0.0022871	0.203979	0.916	0.913	0.0267007
Anpep	0.00229054	-0.966519	0.019	0.057	0.026706
Cep44	0.00230894	-0.36297	0.23	0.322	0.0268855
Scrib	0.00231262	-0.433384	0.134	0.211	0.0268933
Uaca	0.00232039	-0.420172	0.524	0.6	0.0269135
Tmem68	0.00232422	-0.461501	0.201	0.285	0.026923
Ube4b	0.00231954	-0.22495	0.656	0.774	0.0269386
Nudt5	0.00233181	-0.189835	0.512	0.632	0.0269759
Pik3cd	0.00234568	-1.17506	0.012	0.045	0.0270662
Srp19	0.00234938	0.227886	0.83	0.81	0.027074
Ddx25	0.00235376	-0.431156	0.189	0.269	0.0270895
Romo1	0.00234525	0.198686	0.864	0.884	0.0270963
Peg3	0.00235922	-0.181714	0.897	0.93	0.0271174
Plcb1	0.00238618	0.662216	0.38	0.315	0.0273569
Snx3	0.0023856	-0.132091	0.866	0.923	0.0273854
Dtx3	0.00239353	-0.230936	0.416	0.52	0.027406
Fam107b	0.00241073	-0.32175	0.44	0.523	0.0274971
Slc12a4	0.00241066	-0.312845	0.189	0.275	0.0275315
Zbtb4	0.00240809	-0.430208	0.156	0.234	0.0275374
Krit1	0.00242779	-0.2442	0.493	0.596	0.0276211
Hddc3	0.00243135	1.04463	0.139	0.087	0.0276265
Pdpn	0.00242761	-0.591621	0.05	0.102	0.0276543
4930579G24Rik	0.00244227	-0.506739	0.077	0.137	0.0277152
Fam131b	0.00245851	-1.1393	0.017	0.053	0.0278288
Sdk1	0.00245678	-0.489802	0.34	0.426	0.0278445
Akap9	0.00247206	-0.255885	0.679	0.777	0.0279114
Eya3	0.002471	-0.407616	0.38	0.481	0.0279349
Ntm	0.00248248	-0.407285	0.318	0.405	0.0279937
Mtr	0.00251044	-0.315914	0.23	0.321	0.0282377
Tln1	0.00251475	0.189842	0.907	0.912	0.0282506
Prkcd	0.00250938	-0.396163	0.148	0.226	0.0282614
Eepd1	0.00252521	-0.600346	0.141	0.212	0.0283325
Dcn	0.00255106	-0.227078	0.9	0.916	0.0285866
Tmtc1	0.00256067	-0.672559	0.105	0.173	0.0285867
Zbed4	0.00257592	-0.495927	0.172	0.246	0.0286139
Seh1l	0.00256039	-0.241737	0.333	0.446	0.0286193
Begain	0.00257354	-0.553826	0.048	0.099	0.028623
Mtmr4	0.00258031	-0.406445	0.127	0.198	0.028627
Scamp5	0.00255792	-0.519894	0.108	0.175	0.0286276
Dock7	0.00256775	-0.165	0.804	0.848	0.0286299
Zfhx3	0.00257195	-0.238863	0.768	0.834	0.028641
Dnajb11	0.00258742	-0.210961	0.608	0.699	0.0286703
Amotl2	0.00260737	-0.308479	0.33	0.431	0.0288556
Ctdnep1	0.002614	-0.194558	0.474	0.581	0.0288931
Mageh1	0.00262994	-0.304099	0.38	0.478	0.0290333
Ikzf4	0.00264541	-0.673069	0.081	0.141	0.0290605
Cyth3	0.00264463	-0.191224	0.868	0.884	0.0290877
Fam71f2	0.00264251	-1.27549	0.019	0.056	0.0291002
Ebf3	0.00263994	-0.289733	0.536	0.641	0.0291078
Fam193a	0.00265584	-0.222555	0.701	0.799	0.0291392
Fmn1	0.00266831	-0.262557	0.342	0.443	0.0292401
Por	0.00267456	-0.361278	0.409	0.502	0.0292727
Pebp1	0.00268691	0.121205	0.981	0.98	0.0293001
Smim11	0.00269057	-0.162107	0.49	0.622	0.0293043
Aimp1	0.00270282	0.169629	0.868	0.848	0.0293303
Zbtb14	0.00268663	-0.440119	0.096	0.163	0.0293329
Ralgds	0.00269845	-0.556297	0.115	0.181	0.0293542
Mrpl2	0.00268549	0.371374	0.572	0.526	0.0293563
Scn2b	0.00271236	-1.80506	0.012	0.044	0.0293625
Vcan	0.00270267	0.22491	0.823	0.776	0.0293645
Fer	0.00271073	-0.248854	0.715	0.759	0.0293805
Rnf114	0.00273456	-0.371932	0.237	0.324	0.02946
Alyref	0.00272932	-0.228386	0.744	0.816	0.0294746
Angptl2	0.00272705	-0.262637	0.457	0.563	0.0294859
Lratd2	0.00273398	-1.42178	0.017	0.052	0.0294894
Tmem165	0.00274959	-0.153442	0.859	0.902	0.0295863
Lars2	0.00276286	-0.292287	0.44	0.554	0.0296933
Mgrn1	0.00276879	-0.134758	0.316	0.436	0.0297212
H2aj	0.00277578	0.206696	0.766	0.742	0.0297605
Ttc5	0.00280157	-0.371502	0.256	0.344	0.0299292
Mrpl39	0.00279718	-0.196307	0.242	0.345	0.0299539
Mgat3	0.00280153	-0.800425	0.05	0.1	0.0299647
Inpp5b	0.00280841	-0.267128	0.122	0.196	0.0299665
Trim6	0.00284347	-0.40716	0.136	0.21	0.0302682
Dpysl2	0.00284332	-0.205281	0.646	0.759	0.0303027
Dcaf5	0.00285652	-0.252409	0.354	0.449	0.030371
Etfbkmt	0.00288102	-0.300153	0.141	0.216	0.0305587
Atxn7l1	0.00287803	-0.289097	0.285	0.38	0.0305632
Neo1	0.00289757	-0.199587	0.517	0.641	0.0306978
Prr14	0.00290382	-0.335008	0.268	0.36	0.0307275
Sft2d2	0.00290826	-1.16012	0.033	0.076	0.0307381
Frk	0.00291531	-0.342685	0.196	0.279	0.0307398
Mex3d	0.00292223	-0.34417	0.184	0.271	0.0307402
Zfr	0.00292661	-0.185371	0.885	0.9	0.0307501
Angptl7	0.00291286	-2.04957	0.019	0.055	0.0307503
Erf	0.00291979	-0.325886	0.27	0.36	0.0307507
Sema3a	0.00293437	0.729193	0.17	0.114	0.0307953
Zfp105	0.00296431	-0.583146	0.103	0.167	0.0310731
Trmo	0.00298185	-0.482822	0.036	0.081	0.0312203
Timp3	0.00299066	-0.271918	0.768	0.821	0.0312393
Ubqln1	0.00299437	-0.187615	0.411	0.529	0.0312415
Nr1h2	0.00298759	-0.270053	0.218	0.31	0.0312438
Etv3	0.00301055	-0.294509	0.124	0.198	0.0313736
Zc3h7a	0.00303467	-0.268305	0.428	0.534	0.0315881
Kmt2a	0.00304841	-0.2863	0.648	0.747	0.0316943
Twistnb	0.00305416	0.342817	0.605	0.577	0.0317171
Fbxl12	0.00307425	-0.354177	0.184	0.267	0.0318517
Gsk3b	0.00307276	-0.144216	0.897	0.935	0.0318732
Srpx	0.00308813	-0.57679	0.177	0.249	0.0319584
Gm45194	0.00309405	2.19522	0.024	0.005	0.0319826
App	0.00310359	-0.140938	0.943	0.96	0.0320441
Mthfsl	0.00311125	-0.35884	0.187	0.273	0.0320861
Zfp277	0.00312226	-0.337356	0.251	0.338	0.0321626
Pik3ap1	0.00314512	2.10544	0.024	0.005	0.0322123
Rps23rg1	0.00314213	3.39189	0.01	0	0.0322185
Rbbp9	0.00313246	-0.490357	0.167	0.246	0.0322304
Gltp	0.00315792	-0.417543	0.239	0.323	0.0322324
Zmym4	0.00315558	-0.220596	0.677	0.777	0.0322454
Slc35a5	0.0031526	-0.528755	0.065	0.119	0.0322519
Gm14288	0.00314213	3.48226	0.01	0	0.0322556
Herpud1	0.0031397	-0.376232	0.285	0.375	0.0322677
Glt8d2	0.00317683	-0.495869	0.081	0.141	0.0322779
Abt1	0.00317517	-0.45012	0.172	0.248	0.0322978
Dexi	0.0031685	-0.378552	0.261	0.351	0.0323035
Mars2	0.00317296	-0.973132	0.017	0.052	0.0323121
Fn1	0.0031842	-0.152781	0.988	0.989	0.032316
Mbtps2	0.0031883	-0.405612	0.282	0.369	0.0323209
Myl4	0.00319737	0.259062	0.792	0.757	0.0323761
Vps72	0.0032028	-0.22813	0.505	0.615	0.0323943
Rab18	0.00323675	-0.205048	0.675	0.798	0.0327007
mt-Atp8	0.00325346	-0.559035	0.086	0.146	0.0328324
Frmd4b	0.00325944	0.536544	0.421	0.353	0.0328556
Tenm4	0.00327147	-0.324153	0.727	0.756	0.0329397
Yap1	0.00329898	-0.224409	0.457	0.567	0.0331793
Ss18l1	0.00331498	-1.14215	0.031	0.073	0.0333027
Uggt2	0.00331983	-0.26681	0.404	0.497	0.0333139
Rab22a	0.00332598	-0.230872	0.495	0.599	0.0333382
Fam161b	0.00334466	-1.07655	0.019	0.055	0.0334878
B4galt6	0.00335553	-0.37507	0.234	0.325	0.0335591
Hsf1	0.00338464	-0.400391	0.218	0.302	0.0336992
Sec24d	0.00338354	-0.230442	0.754	0.807	0.0337259
Sh3yl1	0.00337983	-0.829453	0.031	0.073	0.0337266
Hist1h2an	0.00337661	0.868078	0.148	0.097	0.0337321
Rab11a	0.0034359	-0.250729	0.577	0.685	0.0337952
Tgfbr3	0.00342661	-0.326122	0.249	0.341	0.0338155
Zfp438	0.00343081	-0.4516	0.136	0.209	0.0338197
Dctd	0.00343497	-0.263959	0.459	0.577	0.0338233
Zfp40	0.00344297	-0.570083	0.12	0.188	0.0338275
Cep350	0.0034253	-0.246607	0.541	0.632	0.03384
Arf3	0.00341031	-0.307366	0.304	0.398	0.0338416
Ap1ar	0.00342375	-0.3273	0.38	0.48	0.0338621
Macroh2a1	0.00340552	0.162775	0.931	0.915	0.0338694
Zfp629	0.00342106	-0.573007	0.074	0.131	0.0338731
Capn11	0.0034175	1.48702	0.06	0.027	0.0338754
Loxl2	0.00340996	-0.194685	0.852	0.896	0.0338758
Irgm1	0.00346387	-1.17724	0.014	0.047	0.0339954
Nsun6	0.00350021	-0.359091	0.158	0.236	0.0340898
Smo	0.0035041	-0.152506	0.517	0.625	0.0340905
Adarb1	0.00349887	-0.581117	0.105	0.168	0.034114
Bod1l	0.00348218	-0.234495	0.679	0.763	0.0341376
Clk2	0.00349784	-0.280196	0.289	0.391	0.0341412
Fyttd1	0.00349611	-0.221185	0.61	0.705	0.0341617
Rrbp1	0.00351908	0.15727	0.988	0.979	0.0341618
Atp9a	0.00348899	-0.329253	0.194	0.27	0.0341669
Fbxw7	0.00349427	-0.270873	0.344	0.451	0.0341811
Cbx3	0.00351751	-0.13798	0.878	0.938	0.0341838
Sgms1	0.0035384	-0.199748	0.545	0.641	0.0343121
Adam10	0.00354453	-0.202626	0.584	0.692	0.0343342
Prdx6	0.00356048	0.264063	0.89	0.908	0.0344514
Hccs	0.00356914	-0.30452	0.206	0.291	0.0344978
Mif	0.00358317	0.136544	0.99	0.997	0.034596
Dkk3	0.00358836	-0.598166	0.086	0.146	0.0346087
Nlgn2	0.00360602	-0.331889	0.179	0.258	0.0346667
Herpud2	0.0036003	-0.268887	0.388	0.504	0.0346864
Anxa1	0.00360511	-0.423589	0.364	0.444	0.0346953
Cpe	0.0036186	-0.552926	0.211	0.286	0.0347503
Ube2l3	0.00362434	0.158905	0.9	0.893	0.034768
Nr4a1	0.00364435	-0.403839	0.519	0.592	0.0349224
Vangl2	0.00368098	-0.354327	0.184	0.268	0.0351979
Svep1	0.00367714	-0.24388	0.536	0.644	0.0351988
Scarb2	0.00370144	-0.305993	0.488	0.588	0.0353557
Dusp11	0.00371614	-0.274662	0.538	0.641	0.0354581
Neurl2	0.00374008	1.14286	0.11	0.066	0.0356485
Vegfa	0.00375629	-0.489409	0.189	0.268	0.0357648
Rab1a	0.00376927	-0.102645	0.785	0.859	0.0358121
Gnaq	0.00376541	-0.281911	0.478	0.564	0.0358135
Rhbdd1	0.00379302	-0.457175	0.146	0.215	0.0359231
Masp1	0.00379058	0.85697	0.134	0.084	0.0359381
Scn3a	0.00378684	-0.737011	0.026	0.065	0.0359408
Map7d3	0.00380171	-0.450741	0.098	0.163	0.0359672
Nck1	0.00383565	-0.270763	0.51	0.616	0.0362499
Pcf11	0.0038495	-0.268409	0.373	0.471	0.0363424
Ube2r2	0.00385438	-0.137125	0.89	0.949	0.03635
Cog3	0.0038672	-0.261627	0.201	0.289	0.0364324
Cs	0.00388403	-0.236335	0.519	0.621	0.036514
Tiam2	0.00388043	-0.327812	0.17	0.251	0.0365185
Trp53bp1	0.00391076	-0.286219	0.378	0.48	0.0367266
Gdf11	0.00392567	-0.522632	0.132	0.201	0.0368279
Ccnd1	0.00394156	-0.254	0.811	0.847	0.0369382
Dennd4a	0.0039944	0.314972	0.55	0.493	0.0372769
Hsd17b4	0.0039994	-0.260284	0.318	0.422	0.0372846
Lrrc28	0.00399365	-0.480852	0.112	0.18	0.0373089
Armcx1	0.003991	-0.339281	0.292	0.386	0.0373232
Mpdu1	0.00398778	-0.33888	0.378	0.469	0.0373322
Cdv3	0.00403652	0.146988	0.88	0.902	0.0375132
Tcf12	0.00403387	-0.16322	0.935	0.949	0.0375276
Pde1a	0.00404681	-0.224113	0.945	0.946	0.0375307
Fcf1	0.00404343	-0.235114	0.464	0.576	0.0375383
2900026A02Rik	0.00403156	-0.604281	0.045	0.092	0.0375452
Nek1	0.00406649	-0.265769	0.328	0.432	0.0376741
Emp3	0.00407471	0.176296	0.907	0.887	0.0377111
Tox2	0.00407993	-1.55595	0.007	0.034	0.0377203
Trip11	0.00409214	-0.222645	0.589	0.687	0.0377551
Anapc1	0.00408953	-0.219736	0.505	0.601	0.03777
Spint2	0.00410934	-0.875846	0.041	0.085	0.0377966
Atp1b2	0.00413202	-0.397242	0.165	0.242	0.0378105
Rtn4rl1	0.00412917	-0.879513	0.036	0.078	0.0378232
Rgs7bp	0.00410396	0.765154	0.246	0.189	0.0378251
Cstf2t	0.0041089	-0.30628	0.175	0.255	0.0378315
Abi2	0.00414318	-0.236394	0.742	0.805	0.0378351
Scrn3	0.0041182	-0.567949	0.11	0.173	0.0378392
Nfya	0.00412765	-0.33235	0.263	0.355	0.0378481
Tfcp2	0.00412514	-0.416871	0.237	0.322	0.0378639
Brap	0.00414262	-0.437267	0.16	0.236	0.0378688
Rcn2	0.00415818	-0.154184	0.78	0.842	0.0379333
Abca8a	0.00416456	-0.429344	0.158	0.229	0.0379528
Wipf3	0.00418934	-0.257732	0.144	0.214	0.0381397
Rhoj	0.00420615	-0.196407	0.742	0.777	0.0382537
Cog6	0.0042161	-0.272517	0.184	0.267	0.0383052
Pappa	0.00423271	-0.429944	0.275	0.359	0.038417
Ddx58	0.00426147	-0.609827	0.153	0.221	0.0386388
Dpyd	0.00426744	-0.309708	0.122	0.186	0.0386536
Cirbp	0.00428415	0.343461	0.545	0.495	0.0387264
Nfxl1	0.00429142	-0.256405	0.206	0.284	0.038753
Baiap2l1	0.00429642	-0.743765	0.096	0.153	0.0387589
Ctdspl	0.00428355	-0.236944	0.543	0.635	0.0387602
Lca5	0.00430365	-0.351202	0.182	0.258	0.0387849
Tbc1d17	0.00431223	-0.358519	0.199	0.278	0.0388231
Ppid	0.00432907	-0.211859	0.644	0.751	0.0388572
Usp9x	0.00432438	-0.161541	0.797	0.867	0.0388933
Gask1b	0.00432875	-0.388103	0.474	0.557	0.0388935
Exosc8	0.00434113	0.306407	0.632	0.588	0.0389263
Zmym6	0.00435506	-0.38749	0.156	0.227	0.038973
Ermard	0.00435276	-0.753886	0.055	0.104	0.0389915
Slc9a3r1	0.00436786	-0.529897	0.098	0.158	0.0390484
Spred1	0.00437258	-0.183905	0.715	0.82	0.0390515
Dok1	0.00438213	-0.752144	0.069	0.122	0.0390587
Dnmt3b	0.00438213	-0.621588	0.069	0.122	0.0390977
Gsn	0.00439181	-0.118791	0.562	0.666	0.039106
B3gntl1	0.00442909	-0.400854	0.11	0.174	0.0392422
Psma1	0.00441153	-0.149847	0.756	0.823	0.0392424
Tmem42	0.00442521	-0.508724	0.103	0.164	0.0392469
Zbtb7c	0.0044199	-0.555321	0.196	0.267	0.0392778
Atp1b1	0.00442512	-0.237415	0.483	0.58	0.039285
Alkal2	0.00445353	1.40826	0.033	0.011	0.0393028
Fzd7	0.00445245	-0.650429	0.065	0.116	0.0393322
Gmip	0.00446162	-0.378345	0.144	0.215	0.0393354
Hace1	0.00444848	-0.325757	0.278	0.371	0.039336
Tgm2	0.00444457	-0.8645	0.057	0.105	0.0393404
Peg10	0.00448494	-0.392894	0.227	0.305	0.0394242
Snapc3	0.00448468	-0.28971	0.316	0.422	0.0394607
Sec62	0.00449861	-0.123952	0.94	0.958	0.0394667
Ndufs2	0.00448302	0.187127	0.883	0.884	0.039485
Apbb2	0.00449628	-0.203023	0.596	0.676	0.0394851
Aebp2	0.00450707	-0.299837	0.459	0.547	0.0395021
Smc5	0.00453604	-0.175877	0.586	0.686	0.0397171
Tcf25	0.00456236	0.155114	0.888	0.908	0.0397914
Ahsa2	0.00455753	-0.283422	0.421	0.532	0.0398271
Tmem170b	0.00456212	-0.747027	0.067	0.119	0.0398282
Ackr4	0.00455713	-1.1266	0.024	0.06	0.0398626
Zdhhc8	0.00459475	-0.366304	0.184	0.263	0.0399958
Gtf2e1	0.00459327	-0.305107	0.206	0.287	0.0400219
Dhx36	0.00463094	0.184809	0.806	0.792	0.0402716
Spry4	0.00469028	-0.287574	0.273	0.36	0.040748
Txlng	0.00471155	-0.396519	0.215	0.295	0.0408532
Arsa	0.00470711	-0.53487	0.055	0.104	0.0408544
Cbx4	0.00472436	-0.487166	0.208	0.284	0.0408849
Gnao1	0.00472217	-0.306288	0.227	0.31	0.0409057
Npc2	0.00474001	0.168852	0.971	0.957	0.0409807
Mrpl47	0.00476228	-0.400212	0.208	0.286	0.0410144
Lrrc57	0.00475186	-0.761119	0.065	0.114	0.0410434
Zbtb3	0.00475695	-2.07157	0.002	0.024	0.0410477
Gcfc2	0.00476218	-0.667396	0.108	0.167	0.0410531
Nfkbia	0.0047941	0.271103	0.677	0.646	0.041209
Bbip1	0.00479404	-0.200321	0.498	0.596	0.0412481
Dmtf1	0.00480788	-0.203024	0.486	0.607	0.0412877
Prodh	0.00482141	-1.06782	0.062	0.11	0.0413641
Zmiz1	0.00484925	-0.183546	0.624	0.725	0.041563
Tafa2	0.00486301	0.732337	0.148	0.097	0.041641
Vps13b	0.00487361	-0.268617	0.536	0.629	0.0416519
Fam83e	0.00487111	-1.90805	0.007	0.033	0.0416704
Slc45a1	0.00488576	-1.05114	0.012	0.042	0.0416759
Afg1l	0.00488535	-0.380953	0.23	0.31	0.0417123
Smim8	0.0049033	-0.19929	0.266	0.356	0.0417458
Pttg1ip	0.00489893	-0.29866	0.371	0.47	0.0417484
Maz	0.00494562	-0.247713	0.543	0.651	0.0419861
Pyurf	0.00494187	-0.21814	0.392	0.497	0.0419941
Esr2	0.00495343	-1.70396	0.01	0.037	0.0420124
Adgrf3	0.00493957	-2.28925	0	0.019	0.0420145
St6galnac2	0.00496003	-0.686871	0.053	0.1	0.0420285
Rnf225	0.00496988	-1.27717	0.01	0.037	0.042072
Gdap2	0.00502563	-0.387388	0.167	0.242	0.0424635
Spice1	0.00502282	-0.531315	0.153	0.219	0.0424799
Nek6	0.00503447	-0.199065	0.471	0.584	0.042498
Vbp1	0.00506636	-0.25963	0.438	0.545	0.0426463
Pla2g12a	0.00506338	0.305145	0.675	0.67	0.0426613
Atp6v1h	0.00505972	-0.295177	0.368	0.459	0.0426708
Tmf1	0.00508126	-0.246051	0.457	0.563	0.0427314
Ciao1	0.00514264	-0.362702	0.206	0.287	0.0432069
Amz2	0.00516935	-0.340072	0.335	0.422	0.0433905
Stpg4	0.00518306	-1.63169	0.019	0.052	0.0434647
Tdg	0.00520751	-0.239542	0.445	0.567	0.0436288
Ctnnb1	0.00524467	-0.144511	0.864	0.9	0.0438989
Mtfmt	0.00526719	-0.445494	0.089	0.147	0.0440461
Stam	0.00528987	-0.328258	0.323	0.414	0.0441944
Uqcr10	0.00529502	0.147219	0.969	0.945	0.0441961
Fam110b	0.00530112	-0.149544	0.591	0.693	0.0442057
Abhd16a	0.00530876	-0.184381	0.34	0.441	0.0442281
Entr1	0.00531395	-0.367802	0.27	0.355	0.0442301
Zscan29	0.0053457	-0.590355	0.065	0.115	0.0444529
Stard8	0.00535528	-0.259801	0.206	0.289	0.0444911
Zfp385a	0.00536389	-0.37858	0.141	0.211	0.0445213
Sec14l1	0.0054008	-0.284189	0.361	0.453	0.0446616
Ncoa3	0.00539714	-0.396292	0.282	0.362	0.0446727
Pdgfrb	0.00539709	-0.291562	0.512	0.603	0.0447138
Atp1b3	0.00541237	-0.205763	0.562	0.648	0.0447159
Tecpr2	0.00539533	0.365453	0.565	0.535	0.0447406
Ccdc82	0.00543568	-0.411983	0.273	0.351	0.0448255
Abca5	0.00543228	0.431596	0.431	0.376	0.0448389
Cnih4	0.00544869	-0.199371	0.727	0.797	0.0448914
Aga	0.00546399	-0.181665	0.268	0.367	0.044976
Ecm1	0.00548749	-0.294503	0.349	0.442	0.0451278
Ncl	0.0055247	0.104058	0.986	0.99	0.045392
Dynlt1a	0.00554916	-0.505432	0.05	0.098	0.045551
Plekha8	0.00555689	-0.290788	0.261	0.347	0.0455726
Gm28051	0.00557716	-1.03727	0.036	0.076	0.0456132
Lsm8	0.00556756	-0.225197	0.737	0.781	0.0456182
Zfpm1	0.00557561	0.592679	0.313	0.259	0.0456424
Klhdc3	0.00559214	-0.242422	0.282	0.379	0.0456939
Itprid2	0.005621	-0.328901	0.323	0.405	0.0458877
Galns	0.00563127	-0.461435	0.065	0.115	0.0459296
Atp13a3	0.0056416	-0.243384	0.486	0.591	0.0459718
Rbm3	0.00566631	0.111808	0.986	0.989	0.0461311
Lipe	0.00567504	-0.741373	0.036	0.077	0.0461601
Cdo1	0.00568606	0.554858	0.325	0.265	0.0462077
Slc43a3	0.00572732	-0.342744	0.505	0.588	0.0464162
Arhgef2	0.00571735	-0.203688	0.514	0.623	0.0464197
Slc25a47	0.00572465	-0.718873	0.079	0.132	0.0464367
Phf8	0.00574652	-0.318069	0.268	0.357	0.0464454
Tbrg1	0.00573863	0.209152	0.873	0.897	0.0464657
Nfatc3	0.00574399	-0.2567	0.438	0.532	0.046467
Sft2d1	0.00575755	-0.277042	0.321	0.412	0.0464925
Crim1	0.00577686	-0.419091	0.395	0.475	0.0466063
Rtel1	0.00581704	-0.333164	0.136	0.204	0.0466774
Xpo7	0.00581287	-0.219093	0.61	0.692	0.0466859
Nsfl1c	0.00583077	-0.215813	0.6	0.68	0.0467037
Jup	0.00579515	-0.303429	0.335	0.425	0.0467116
S1pr3	0.005812	-0.191197	0.268	0.363	0.046721
Slc8a3	0.00580176	-0.816395	0.041	0.082	0.0467228
Slc16a9	0.00583024	-0.409953	0.048	0.093	0.0467413
Mfsd14a	0.00580948	-0.234048	0.234	0.323	0.0467428
Ddx50	0.00585408	-0.152251	0.792	0.869	0.0468484
Cd248	0.0058896	-0.415233	0.297	0.382	0.0468806
Tle4	0.00588268	-0.191111	0.325	0.424	0.0469091
Usp31	0.00588943	-0.363093	0.16	0.232	0.046921
Lgals8	0.00586923	-0.526176	0.11	0.169	0.0469276
Hint3	0.00588178	-0.340784	0.211	0.287	0.0469438
Tprgl	0.00590462	-0.218065	0.548	0.644	0.0469583
Rell1	0.0058801	-0.313959	0.287	0.377	0.0469724
Pde7b	0.00598117	0.230759	0.711	0.658	0.0474825
Ginm1	0.00597623	-0.138512	0.323	0.42	0.0474855
Hibch	0.00601407	-0.464297	0.211	0.288	0.0476589
Trib2	0.00601058	-0.153606	0.498	0.586	0.0476736
Arsb	0.00603404	-0.237903	0.167	0.241	0.0477325
Rgs5	0.00603353	-0.823084	0.132	0.192	0.0477708
Tmem121	0.00608454	-0.516695	0.103	0.162	0.0478776
Zfyve16	0.00607498	-0.249785	0.27	0.365	0.0478867
Atox1	0.00608039	0.13967	0.914	0.907	0.0478871
Smpx	0.00607291	-0.354529	0.141	0.21	0.0479127
Tprn	0.00606947	-1.46871	0.01	0.036	0.0479279
Zfp319	0.0060651	-0.474588	0.091	0.147	0.0479357
Tmc5	0.00610302	-2.18927	0.002	0.023	0.0479385
Pip4k2a	0.00612662	-0.290313	0.459	0.542	0.0479551
Flg	0.00613878	2.72123	0.012	0.001	0.0479663
Sema3f	0.00610134	-0.780215	0.031	0.069	0.0479675
Fgfr1	0.00612353	-0.189431	0.608	0.719	0.0479731
Lekr1	0.00613599	-0.561135	0.127	0.188	0.0479865
Gdi1	0.00612112	-0.263851	0.268	0.356	0.0479962
Fndc5	0.00611659	-0.608133	0.12	0.18	0.0480029
Ndufa11	0.0061651	0.160892	0.9	0.901	0.0480878
Phf14	0.00617052	-0.168849	0.809	0.84	0.048088
Coa3	0.00617833	0.176198	0.804	0.801	0.048107
Notch2	0.00616476	-0.225813	0.459	0.54	0.0481272
Gm6169	0.00620902	-0.594063	0.024	0.059	0.0483038
Zfp948	0.00625892	-0.17793	0.431	0.537	0.0486496
Dnaaf5	0.00627855	-0.887721	0.055	0.1	0.0487597
Dclre1a	0.00630994	-0.490211	0.091	0.149	0.0489185
Ptch2	0.00630945	-0.706668	0.029	0.066	0.0489572
Cdk5r1	0.00634098	-1.39187	0.014	0.044	0.0490739
Zfp990	0.0063357	1.66339	0.036	0.013	0.0490755
Zfp114	0.00635512	-1.18932	0.01	0.036	0.0490983
Mtfr1	0.006354	-0.398201	0.182	0.253	0.0491321
Lrpap1	0.00636859	-0.203668	0.581	0.686	0.0491598
Triobp	0.00638713	-0.276759	0.395	0.486	0.0492178
Dvl3	0.0063819	-0.241095	0.306	0.4	0.04922
Tsen15	0.00642234	-0.246236	0.447	0.533	0.0494039
Snx21	0.00642992	-0.336467	0.237	0.314	0.0494197
Mast4	0.0064191	-0.342761	0.615	0.665	0.0494215
Fmnl2	0.00643939	-0.270406	0.335	0.42	0.0494499
Ndufb3	0.00645052	-0.19119	0.756	0.831	0.0494503
Dimt1	0.00644831	-0.380416	0.263	0.342	0.0494758
Tulp4	0.00646283	-0.221969	0.639	0.727	0.0495022
Zbtb37	0.00647673	-0.417189	0.203	0.279	0.0495237
Bach1	0.00650087	-0.259285	0.493	0.591	0.0495386
Fbxl19	0.0064901	-0.383478	0.179	0.254	0.0495411
Cacna2d3	0.00647449	-1.37126	0.026	0.062	0.049549
Adgrl3	0.00652587	-0.229949	0.854	0.877	0.04956
Tada2b	0.00652043	-0.681846	0.062	0.11	0.0495608
Katnbl1	0.00650008	-0.346318	0.182	0.255	0.0495749
Gm15446	0.00649	-0.548277	0.053	0.099	0.0495827
Hfe	0.00651884	-0.694308	0.043	0.086	0.0495909
Lpcat4	0.00653742	-0.984982	0.022	0.055	0.0496055
Atp8b2	0.00651707	-0.383747	0.124	0.187	0.0496197
Nckap5	0.0065904	-0.307918	0.636	0.695	0.0499651
Usp34	0.00659852	-0.170656	0.859	0.896	0.0499842
Cdh11	0.00660528	-0.294704	0.794	0.816	0.049993
Gucy1b1	0.00662597	-0.181378	0.878	0.922	0.0501071
Smad5	0.00664341	-0.260075	0.335	0.432	0.0501965
Dhx32	0.00667463	-0.377729	0.151	0.222	0.0503898
Pigc	0.00668046	-0.467287	0.112	0.174	0.0503912
Gm11808	0.00668974	0.265078	0.773	0.752	0.0504186
Auts2	0.00669579	-0.185492	0.945	0.948	0.0504217
Ripor1	0.0067016	-0.264272	0.211	0.291	0.0504229
Cystm1	0.00671406	-0.761025	0.069	0.119	0.0504741
Pafah1b2	0.00672899	-0.149309	0.667	0.759	0.0505438
Atg4c	0.00674912	-0.591582	0.105	0.163	0.0506524
Mki67	0.00679771	0.288623	0.502	0.425	0.0509743
Polr2l	0.00681936	-0.322172	0.22	0.303	0.0510937
Agpat1	0.00682946	-0.377262	0.151	0.22	0.0511265
Tcta	0.00693573	-0.458381	0.098	0.156	0.0518785
Chst14	0.0069754	-0.335427	0.167	0.236	0.052088
Smad6	0.00698271	0.245459	0.514	0.452	0.0520991
Rbm7	0.00697433	-0.251561	0.433	0.555	0.0521236
Psma2	0.00701909	-0.142363	0.892	0.936	0.0522832
Hey2	0.00701791	-0.248616	0.165	0.235	0.052318
Cnot8	0.00704253	-0.259794	0.335	0.432	0.0523704
Parg	0.00706631	-0.254001	0.416	0.501	0.0523728
Arf6	0.00706271	-0.232641	0.385	0.491	0.0523896
Plpp5	0.00704007	-0.20229	0.246	0.33	0.0523957
Mga	0.00705224	-0.150203	0.62	0.71	0.0523989
Mospd3	0.00707657	-0.495313	0.1	0.158	0.0524053
Gprasp1	0.00706149	-0.210249	0.388	0.489	0.0524241
Fbh1	0.007094	-0.203764	0.306	0.397	0.0524474
Btbd8	0.00708846	-0.364115	0.1	0.16	0.0524499
Exoc7	0.00711807	-0.179637	0.256	0.347	0.0525384
Bcam	0.00711682	-0.294429	0.16	0.23	0.0525726
AC159819.1	0.00713444	-0.357197	0.179	0.254	0.0526158
Atp5a1	0.0071536	0.102253	0.988	0.997	0.0526701
Traf4	0.00715069	-0.215726	0.572	0.659	0.0526921
Ssr4	0.00717963	0.130944	0.971	0.977	0.0527747
Cers2	0.00717498	-0.267042	0.455	0.541	0.052784
Gm527	0.00719433	-1.08367	0.038	0.077	0.0527959
Fcho2	0.00720522	-0.229698	0.67	0.771	0.0528323
Septin11	0.00719433	-0.12161	0.928	0.948	0.0528393
Trmt1l	0.00721803	-0.279893	0.254	0.344	0.0528395
Tob1	0.00721613	-0.629355	0.1	0.156	0.052869
Egflam	0.0072423	-0.320422	0.388	0.479	0.0529738
Ttc14	0.00725183	-0.121092	0.617	0.719	0.0530001
Map3k3	0.00726735	-0.18722	0.574	0.674	0.0530267
Zfp213	0.00727507	-0.352063	0.105	0.166	0.0530397
Gm20604	0.00726543	-0.416024	0.144	0.211	0.0530561
B4galt4	0.00728502	-0.61348	0.096	0.151	0.0530689
Pigw	0.007307	-1.37991	0.024	0.057	0.0530991
Zfp623	0.00730496	-0.49325	0.06	0.108	0.0531276
Wipf2	0.00730091	-0.326014	0.203	0.279	0.0531413
Akt3	0.00732396	-0.252179	0.672	0.769	0.0531791
Man1b1	0.00733564	-0.239491	0.261	0.348	0.0532207
Lpcat2	0.00735206	-0.550747	0.117	0.177	0.0532964
Rab3gap2	0.00738764	-0.418669	0.249	0.326	0.0534676
Gstm1	0.00739502	-0.260267	0.395	0.493	0.0534777
Fam126b	0.00738422	-0.28857	0.246	0.331	0.0534862
Klf12	0.00741605	0.239832	0.77	0.721	0.0535863
P2ry1	0.00745316	-0.424783	0.139	0.203	0.0537675
2210016L21Rik	0.00744872	0.310348	0.541	0.507	0.0537789
Amz1	0.00747394	-0.83579	0.012	0.04	0.0538305
Reep3	0.00747227	-0.188077	0.531	0.631	0.0538619
Esyt2	0.00755543	-0.198132	0.574	0.675	0.054286
Tut4	0.00754946	-0.1663	0.871	0.892	0.0542868
Retreg3	0.00756391	-0.274949	0.22	0.293	0.0543033
Trnt1	0.00754603	-0.310575	0.323	0.413	0.0543059
Taf4	0.00759042	-0.481234	0.091	0.146	0.0544498
Zfc3h1	0.00761989	-0.269122	0.495	0.586	0.0545735
Pdia6	0.00762603	-0.156968	0.986	0.99	0.0545738
Ptprn2	0.00761728	-0.659521	0.038	0.078	0.0545987
Smarcd1	0.00764621	0.389788	0.493	0.447	0.0546744
Yae1d1	0.00765555	-0.245557	0.421	0.513	0.0546973
Arl6ip6	0.00772721	-0.304643	0.392	0.48	0.0551212
Hmg20b	0.00773658	0.218054	0.687	0.68	0.0551439
Hspa1a	0.00772493	-0.975844	0.156	0.219	0.055149
Rab4b	0.007772	-0.687142	0.031	0.068	0.0553523
Hadhb	0.00778867	-0.198947	0.45	0.553	0.0553826
Pigu	0.0077835	-0.257503	0.278	0.366	0.05539
Pan3	0.00783437	-0.273155	0.679	0.741	0.0556633
Caps2	0.00785362	2.54144	0.014	0.002	0.0557557
Gm7879	0.00788403	1.40302	0.045	0.02	0.0559272
Bend5	0.00789074	-0.519675	0.144	0.203	0.0559303
Chrdl2	0.00790737	2.18212	0.014	0.002	0.0560037
Clasp2	0.00791942	-0.253047	0.66	0.721	0.0560446
Tmtc3	0.00792906	-0.251822	0.189	0.268	0.0560685
Lats2	0.00795186	-0.27577	0.258	0.347	0.0561852
Gatm	0.00803313	-1.12996	0.022	0.054	0.056625
Ssc5d	0.00804235	-0.609025	0.103	0.156	0.0566453
Zfp64	0.0080246	-0.234374	0.258	0.351	0.0566543
Cpped1	0.00803235	-0.396611	0.148	0.215	0.0566643
Senp2	0.00805533	-0.203439	0.471	0.578	0.056692
Rem1	0.00807499	-0.228445	0.67	0.748	0.0567857
Gripap1	0.00813529	-0.249715	0.285	0.373	0.0568961
Avl9	0.00810391	-0.336232	0.395	0.488	0.0568994
Svbp	0.0081423	-0.119449	0.691	0.782	0.0569005
Slc35d2	0.00811383	-0.448762	0.089	0.143	0.0569243
Spcs3	0.00810274	-0.2483	0.328	0.42	0.056936
Tmem201	0.00813476	-0.351064	0.182	0.255	0.056937
Wnk3	0.00813352	-0.56114	0.124	0.181	0.0569729
Kcne1l	0.00816156	0.340296	0.648	0.609	0.0569905
Shisa2	0.00813271	-0.95909	0.067	0.113	0.057012
Tle3	0.00817889	-0.357647	0.151	0.218	0.0570669
Lmod1	0.00819617	-0.974821	0.01	0.035	0.0571428
Ro60	0.00824872	-0.244386	0.328	0.42	0.0574643
Flt4	0.00825908	-0.455042	0.067	0.116	0.0574917
Crtap	0.00828709	-0.15513	0.651	0.724	0.0576417
Adcy6	0.00832425	-0.40249	0.246	0.319	0.0578552
Shisa9	0.00838697	-1.47165	0.019	0.049	0.0580652
Prmt6	0.00840392	-0.410046	0.103	0.162	0.0580924
Mia2	0.00838575	-0.181801	0.562	0.665	0.0581017
Slc25a27	0.00839967	-0.229809	0.158	0.226	0.058108
Gtf2i	0.00838282	-0.134894	0.787	0.843	0.0581265
Ywhag	0.0083753	-0.19406	0.608	0.7	0.0581647
Tex11	0.00838265	2.58221	0.019	0.004	0.0581705
Fxyd6	0.00844992	-0.315226	0.443	0.516	0.0583652
Lpar6	0.00849757	-0.403553	0.17	0.24	0.058649
Zfp287	0.00850611	-0.390019	0.045	0.088	0.0586626
Zfp738	0.00855418	-0.381552	0.139	0.204	0.0589486
Spin1	0.00858607	-0.1686	0.488	0.592	0.0591227
Ruvbl2	0.00862129	-0.275865	0.414	0.504	0.0592739
Ubqln2	0.00861981	-0.273568	0.325	0.416	0.0593094
Tyw5	0.00868727	-0.411887	0.158	0.224	0.0596815
Casd1	0.00870056	-0.200332	0.34	0.429	0.0597269
Bcar1	0.00872169	-0.288359	0.251	0.336	0.0598259
Atp5g1	0.00875794	0.129708	0.981	0.984	0.0599825
Ramp2	0.00875376	0.292924	0.739	0.72	0.0599998
Comtd1	0.00878793	-0.384987	0.148	0.213	0.0600497
Vwa5a	0.00878297	-0.506453	0.153	0.216	0.0600618
Ly96	0.0087786	-0.424465	0.136	0.201	0.0600779
Ndufa13	0.00883323	0.119538	0.974	0.979	0.0601751
Mapk14	0.00882353	-0.214015	0.356	0.452	0.0602009
Gm14325	0.00883107	-0.24172	0.232	0.314	0.0602064
Skp2	0.00881777	-0.301269	0.352	0.447	0.0602076
Serpine2	0.00887322	-0.315927	0.785	0.81	0.0603095
Ndfip2	0.00886861	-0.191445	0.548	0.638	0.0603241
Bcl7a	0.00888276	-0.374438	0.313	0.39	0.0603284
Ramac	0.00886599	-0.175348	0.428	0.531	0.0603523
Tcof1	0.00891674	0.293357	0.608	0.555	0.0604214
Emp2	0.00891508	-0.189913	0.481	0.564	0.060456
Sesn3	0.00890954	-0.197715	0.4	0.488	0.0604643
Lum	0.00897743	-0.216482	0.574	0.651	0.0604656
Myo19	0.00898444	-0.548527	0.062	0.109	0.0604672
Zfp930	0.00897397	-0.522641	0.084	0.136	0.0604879
Tmem126b	0.00896204	-0.354445	0.165	0.234	0.0604989
Zfp46	0.00897384	-0.389848	0.139	0.203	0.0605327
Afdn	0.00896125	-0.195972	0.603	0.7	0.0605393
Tia1	0.00895894	-0.109711	0.677	0.791	0.0605695
Fbln1	0.00900702	-0.18926	0.923	0.955	0.0605735
Tent4b	0.00895463	-0.203775	0.383	0.469	0.0605862
Rab24	0.00895046	0.349926	0.517	0.491	0.0606039
Nsmce3	0.00903511	-0.136273	0.371	0.476	0.0607167
H2aw	0.00906183	-0.329215	0.191	0.264	0.0608505
Tdp2	0.00909714	-0.225312	0.349	0.446	0.0609959
Ubac2	0.00909262	-0.195638	0.378	0.479	0.0610114
Arxes2	0.00911144	0.553844	0.337	0.281	0.061046
B3galt1	0.0091315	-0.436393	0.703	0.77	0.0611345
Calcoco1	0.00916336	-0.588032	0.151	0.211	0.0612101
Zranb3	0.00915846	-0.375526	0.239	0.315	0.0612232
Mtm1	0.00915734	-0.642813	0.069	0.118	0.0612616
Relb	0.00918623	0.410204	0.505	0.456	0.0613171
Thg1l	0.00919908	-0.657876	0.098	0.151	0.061357
Pcmtd2	0.00922725	-0.301625	0.163	0.231	0.0614073
Mttp	0.00921618	-0.224941	0.093	0.151	0.0614251
Sfxn5	0.00922348	-0.575924	0.081	0.132	0.061428
Tram1l1	0.00925516	-0.392987	0.134	0.197	0.0615471
Myl3	0.00927544	0.15758	0.861	0.854	0.0615903
Cenpo	0.009272	-0.740034	0.089	0.138	0.0616133
Slc25a40	0.00929484	-0.329418	0.187	0.257	0.0616733
Zscan22	0.00935647	-0.50793	0.081	0.133	0.0620361
Chn2	0.00936407	-0.343674	0.251	0.327	0.0620404
Coa6	0.00938716	-0.29972	0.237	0.315	0.0621473
Krtcap2	0.00939726	0.105157	0.978	0.98	0.0621681
Cnot7	0.00941512	-0.164316	0.376	0.482	0.0621941
Raet1e	0.00941082	1.15243	0.089	0.053	0.0622117
Synj1	0.00943205	-0.195523	0.249	0.333	0.0622599
Map4k3	0.0094551	-0.199128	0.684	0.76	0.0622739
Sf3a2	0.00945092	-0.32819	0.301	0.377	0.0622924
Spg11	0.00944442	-0.230148	0.237	0.324	0.0622955
Arl5a	0.00947516	-0.187264	0.486	0.592	0.0623601
Rbm18	0.00951318	-0.247663	0.376	0.469	0.0625642
Plod3	0.00954801	-0.161783	0.452	0.555	0.0627471
Tasor	0.00958564	-0.175071	0.433	0.538	0.0629018
Fam210a	0.00959281	-0.216219	0.249	0.332	0.0629026
Wipf1	0.00958218	-0.208865	0.62	0.713	0.0629253
Pacc1	0.00964038	-0.266829	0.098	0.153	0.0631219
Mrpl58	0.00963523	0.235722	0.706	0.714	0.0631345
Cox15	0.00965049	-0.602253	0.062	0.108	0.0631418
Nt5dc2	0.00968341	0.20641	0.778	0.774	0.0633108
Paics	0.00972803	-0.162231	0.677	0.751	0.063556
Rbck1	0.00974078	-0.189519	0.289	0.378	0.0635927
Mief1	0.00978701	-0.184796	0.215	0.296	0.0636156
Pnpt1	0.00976737	-0.147479	0.282	0.378	0.0636268
Cdh24	0.00976124	-0.696033	0.079	0.127	0.0636333
Rdx	0.00975494	0.132848	0.967	0.954	0.0636387
Agpat3	0.00977769	-0.133286	0.361	0.468	0.0636476
Ebf1	0.00978502	-0.166418	0.933	0.966	0.063649
Slc44a2	0.00981549	-0.171723	0.266	0.353	0.0637543
Gna13	0.00984926	-0.206005	0.462	0.558	0.0638807
Zfp869	0.00984393	-0.264191	0.285	0.368	0.0638925
1810037I17Rik	0.00987005	-0.190549	0.742	0.804	0.0639227
St3gal4	0.00988173	-0.25707	0.467	0.549	0.063952
Polr3k	0.00986977	-0.240506	0.435	0.526	0.0639673
Asb6	0.00993489	-0.551858	0.065	0.111	0.0640177
Mapk7	0.0099282	-0.341086	0.232	0.309	0.0640208
Fam53c	0.00990892	-0.263534	0.16	0.226	0.0640351
Nae1	0.00992716	-0.250114	0.385	0.48	0.0640603
Twf2	0.00990695	-0.209913	0.254	0.338	0.0640688
Fbxo21	0.00995825	-0.275862	0.239	0.318	0.0640758
Insr	0.00992404	-0.144354	0.445	0.565	0.0640865
Mboat1	0.00995479	-0.396344	0.079	0.13	0.0640997
Kif5c	0.0100233	-0.920373	0.033	0.069	0.0644482
Znrf1	0.0100346	-0.288584	0.5	0.59	0.0644743
Rbm12b2	0.0100467	-0.567586	0.062	0.108	0.0645052
Ccng2	0.0100577	-0.291892	0.182	0.251	0.0645298
Arpc1b	0.0100694	-0.170987	0.871	0.919	0.0645587
Galnt10	0.0101129	-0.213553	0.347	0.44	0.0646514
Mrgbp	0.010101	-0.25002	0.129	0.196	0.0646678
Yipf2	0.010123	-0.817195	0.033	0.069	0.0646699
Cpeb2	0.0101094	-0.558895	0.081	0.132	0.0646752
Tlk1	0.010095	-0.230119	0.56	0.657	0.0646758
Metap2	0.0101421	0.145283	0.883	0.892	0.0646995
Med13	0.0101512	-0.184374	0.617	0.711	0.0647111
Taf9b	0.0101415	-0.929676	0.026	0.059	0.0647421
Pth1r	0.010174	-0.333121	0.301	0.377	0.06481
Gnal	0.0101946	-0.734195	0.038	0.076	0.0648952
Cd9	0.0102101	-0.465637	0.086	0.137	0.0649476
Myh7	0.0102187	0.16007	0.691	0.673	0.0649558
Dusp8	0.0102367	-0.36237	0.139	0.202	0.0650241
Dpm1	0.010287	-0.10564	0.297	0.391	0.0651585
Rasl12	0.0102829	-0.487154	0.122	0.178	0.0651787
Fzd8	0.0103085	-0.579958	0.117	0.174	0.0652018
Ube2a	0.0103028	-0.202396	0.495	0.578	0.065212
Zbtb34	0.0102824	-0.421236	0.134	0.193	0.0652219
Llgl1	0.0102818	-0.385557	0.153	0.218	0.0652639
Mfap2	0.0103341	-0.11995	0.947	0.963	0.0653177
Tsg101	0.0103713	-0.183211	0.679	0.756	0.0654603
Rab20	0.0103981	-0.309691	0.079	0.13	0.0654905
Bhlhe40	0.0103703	-0.394667	0.129	0.189	0.0655002
Nop10	0.0103931	0.163922	0.89	0.918	0.0655054
Mfsd8	0.0104111	-0.559068	0.072	0.12	0.0655264
Cdc7	0.0103901	-0.466565	0.232	0.302	0.0655322
Hist1h4n	0.0104507	-1.26093	0.002	0.021	0.0656366
Hectd4	0.0104364	-0.268219	0.313	0.397	0.065639
Aqp11	0.0104507	-1.41602	0.002	0.021	0.0656828
Tab3	0.0104773	-0.418557	0.134	0.196	0.0657573
Cd164	0.0105206	-0.185768	0.541	0.643	0.0659827
Rbks	0.0105489	-0.834592	0.057	0.1	0.0660212
Xpnpep1	0.0105593	-0.176367	0.589	0.673	0.0660397
Fkbp15	0.0105466	-0.301387	0.263	0.346	0.0660533
Chfr	0.0105424	-0.267235	0.206	0.286	0.0660729
Casc4	0.0106196	-0.254565	0.545	0.627	0.0663243
Desi1	0.0106306	-0.291812	0.352	0.441	0.0663463
Zbtb1	0.0106161	-0.223474	0.287	0.37	0.0663489
Rph3al	0.0106726	1.62111	0.036	0.014	0.066562
4930453N24Rik	0.0107074	-0.241995	0.44	0.533	0.0666862
Cops4	0.0107046	-0.161258	0.701	0.801	0.0667149
Opa1	0.0107429	-0.204869	0.426	0.514	0.0668606
Igfbp7	0.0107765	-0.180902	0.584	0.675	0.0669297
Xpot	0.0107727	-0.231227	0.373	0.458	0.0669524
Aspn	0.0107882	-0.264394	0.629	0.684	0.0669558
Gne	0.0107703	-0.495411	0.105	0.158	0.0669843
Camk2n1	0.0108008	-0.233269	0.383	0.464	0.0669876
Esco1	0.0108205	-0.418299	0.242	0.311	0.0670168
Spon2	0.0108163	-0.267113	0.737	0.777	0.067037
Septin4	0.010835	-0.45767	0.227	0.297	0.06706
Prrx1	0.0108698	0.266896	0.557	0.493	0.0671359
Syvn1	0.0108695	-0.490705	0.115	0.17	0.0671801
Dagla	0.010888	-0.610555	0.055	0.098	0.0672014
Zc3h10	0.0108666	-0.53424	0.074	0.122	0.0672088
Zfp280d	0.0109777	-0.223449	0.708	0.78	0.0677085
Ccl2	0.0109856	-1.21115	0.34	0.388	0.0677104
Sin3b	0.0110461	0.224919	0.782	0.789	0.0679424
Cdk2	0.0110363	-0.268116	0.194	0.267	0.0679763
Pde12	0.0110444	-0.425812	0.175	0.242	0.0679792
Taf2	0.0110756	-0.343805	0.356	0.432	0.0680772
Setd1b	0.0110986	-0.213543	0.261	0.342	0.0681719
Plxnb1	0.0111181	-0.803486	0.048	0.088	0.0682446
Ric8b	0.0111394	-0.277458	0.359	0.442	0.0683284
Ppp4r1	0.0111675	-0.180956	0.421	0.515	0.068407
Pnkd	0.011165	0.269211	0.66	0.64	0.0684383
Csrp1	0.0111816	-0.161903	0.914	0.96	0.0684461
Rabep1	0.0112848	-0.22887	0.617	0.691	0.0690305
Itgav	0.011347	-0.197308	0.72	0.797	0.0692688
Sirt4	0.0113402	-0.57368	0.05	0.091	0.0692745
Wdr55	0.0113371	-0.321668	0.139	0.201	0.069303
Dhrs3	0.0113614	-0.423107	0.34	0.41	0.0693091
Asap3	0.0113969	-0.521075	0.06	0.103	0.069478
Abcc9	0.0114708	-0.241653	0.268	0.342	0.0698332
Grid2	0.0114684	0.935708	0.1	0.062	0.0698667
Zfp622	0.0115359	-0.243533	0.304	0.389	0.0701821
Atp11b	0.0115789	-0.157424	0.404	0.51	0.0703955
Mapk13	0.011598	-0.827327	0.031	0.065	0.070464
Ptgr1	0.0116141	-0.203837	0.098	0.155	0.0705137
Mindy1	0.0116803	-0.226013	0.089	0.141	0.0708677
Igfbp4	0.0117053	-0.151786	0.89	0.935	0.0709707
Ssx2ip	0.0117325	-0.353818	0.139	0.199	0.0710876
Mlxip	0.011744	-0.161346	0.361	0.449	0.0711087
Spata18	0.0118297	-0.435781	0.029	0.063	0.0715794
Bst2	0.0118545	-0.157628	0.199	0.279	0.071681
Spidr	0.0119554	-0.201324	0.483	0.581	0.0721443
Fam104a	0.0119479	0.173139	0.84	0.832	0.0721479
Mrps2	0.0119402	-0.390344	0.139	0.201	0.0721503
Lzic	0.0119652	-0.150663	0.328	0.422	0.0721549
Srsf6	0.0119771	0.151675	0.842	0.818	0.072178
Atf1	0.0119895	-0.20732	0.435	0.52	0.0722035
Eef1akmt2	0.0120478	-0.376855	0.211	0.278	0.0724083
Ncstn	0.012044	-0.284901	0.376	0.453	0.0724345
Actr8	0.0120623	-0.212528	0.199	0.27	0.072447
Jade3	0.0120414	-0.475496	0.1	0.155	0.0724673
Pym1	0.0120939	-0.25791	0.206	0.276	0.072588
Tbx2	0.0121236	-0.279882	0.189	0.26	0.0726194
E130308A19Rik	0.0121127	-0.251436	0.404	0.481	0.0726519
Pkia	0.0121226	-0.264346	0.428	0.519	0.0726625
Rnf7	0.0121766	-0.142312	0.833	0.888	0.0727418
Pcyt1b	0.0121706	-0.897076	0.026	0.058	0.0727551
Gbf1	0.0121876	-0.160107	0.744	0.811	0.072759
Ndufaf7	0.0121671	-0.253889	0.285	0.365	0.0727823
Nol3	0.0121639	1.8079	0.026	0.009	0.0728122
Atp6v1a	0.0122318	-0.201075	0.5	0.6	0.0729743
Bloc1s6	0.0122539	-0.356284	0.172	0.238	0.0730085
Wdr4	0.012249	-0.251263	0.242	0.319	0.0730281
Phlda1	0.0122905	-0.341999	0.55	0.618	0.0731774
Clpx	0.0123005	-0.21196	0.333	0.416	0.0731882
Tead2	0.0123181	-0.146639	0.737	0.827	0.0732446
Prkrip1	0.0123526	-0.240854	0.244	0.322	0.0732543
Naa16	0.0123416	-0.239314	0.359	0.444	0.0732862
Hsd17b11	0.0123349	-0.279556	0.258	0.335	0.0732953
Hivep3	0.0123515	-0.310066	0.249	0.322	0.0732966
Ppp1r3e	0.0123783	-0.855924	0.029	0.062	0.0733093
Per3	0.0123783	-0.846005	0.029	0.062	0.0733579
Gkn3	0.0124215	-1.00181	0.014	0.041	0.0734679
Tcaim	0.0124158	-0.517884	0.079	0.127	0.0734825
Sumf2	0.0124475	-0.290134	0.301	0.381	0.0735729
Vdac2	0.0124744	-0.15447	0.892	0.937	0.073683
Rcbtb2	0.0125237	-0.152429	0.543	0.631	0.0739255
Ndufs6	0.0125521	0.198387	0.849	0.857	0.0740439
Otud5	0.0126203	-0.142808	0.278	0.369	0.0742011
Taf12	0.0126064	-0.252865	0.359	0.451	0.0742173
Nedd9	0.0126169	-0.345294	0.414	0.497	0.07423
Anxa7	0.0126058	-0.190321	0.292	0.38	0.0742626
Abcd4	0.012599	-0.465688	0.105	0.158	0.0742717
Fam122b	0.0126771	-0.345211	0.177	0.245	0.0744863
Atxn1	0.0127094	-0.256264	0.722	0.774	0.074627
Iqsec2	0.012745	-0.416508	0.199	0.264	0.0747379
Znfx1	0.012744	-0.311354	0.098	0.153	0.074781
Zfp952	0.0127998	-0.47637	0.091	0.141	0.0749606
Adamts1	0.0127916	-0.376534	0.462	0.549	0.0749616
Olfml2b	0.0128264	-0.289755	0.16	0.226	0.0750674
Pnmal2	0.0128686	-0.473952	0.1	0.153	0.0752156
Pcdh1	0.0128671	-0.541385	0.072	0.118	0.0752561
Rnf181	0.0129147	-0.194153	0.23	0.31	0.0754357
Irgq	0.0129444	-0.492059	0.086	0.135	0.0754611
Tcp11l1	0.01293	-0.397082	0.146	0.21	0.0754754
Cdc26	0.0129419	-0.148773	0.813	0.869	0.0754958
Dlg4	0.0129859	-0.217873	0.359	0.458	0.0756539
Alg1	0.0129989	-0.222589	0.139	0.2	0.0756799
Tfdp1	0.0130326	-0.209579	0.517	0.619	0.0757281
Cpeb4	0.0130246	-0.277733	0.244	0.315	0.0757312
Odf2l	0.0130212	-0.302021	0.218	0.288	0.0757607
Aars2	0.0131126	-0.621656	0.05	0.09	0.0761433
Ttc34	0.0131515	-1.65708	0.002	0.02	0.0762703
Ifi27l2a	0.013151	-0.898961	0.057	0.099	0.0763167
Mdm4	0.0131768	-0.24403	0.49	0.59	0.076318
Mrpl10	0.0131686	-0.182572	0.289	0.379	0.0763198
Pank4	0.0132512	-0.577417	0.105	0.156	0.0764514
Nop53	0.0132112	0.272876	0.627	0.632	0.0764673
Gm12258	0.0132803	-0.721419	0.029	0.062	0.0764708
Smc1a	0.0132488	0.173245	0.923	0.929	0.0764867
Eif2s3x	0.013326	-0.218943	0.495	0.595	0.0764875
Cdk7	0.0132747	-0.210075	0.541	0.636	0.0764881
Hspa2	0.0132233	-0.577779	0.041	0.078	0.0764881
Larp1b	0.0132671	-0.600009	0.077	0.123	0.0764933
Msh4	0.0132335	-0.749404	0.031	0.065	0.0764974
Fpgs	0.0133229	-0.252574	0.194	0.265	0.0765188
Plxna4	0.0132479	-0.698396	0.096	0.144	0.0765309
Slc44a1	0.0133099	-0.207054	0.445	0.536	0.0765429
Krt10	0.0133197	-0.241021	0.242	0.32	0.0765497
Mettl5	0.0133569	-0.300851	0.225	0.299	0.0765665
Mog	0.0133087	-1.48883	0.007	0.029	0.0765851
Ankrd28	0.0133561	-0.291625	0.6	0.696	0.0766112
Snx16	0.0134186	-0.27346	0.184	0.254	0.0766251
Tbc1d22b	0.0133796	-0.379287	0.187	0.252	0.0766476
Chd1	0.0134168	-0.178059	0.689	0.755	0.0766639
Pdia3	0.0134105	-0.106895	0.983	0.989	0.0766766
Ankib1	0.0133955	-0.196356	0.478	0.58	0.0766895
Mapre3	0.0134405	-0.440832	0.172	0.238	0.0767013
Cldn34c1	0.0134071	-0.386247	0.108	0.163	0.0767065
Zfp955b	0.0134855	-0.254589	0.194	0.264	0.0769085
Jazf1	0.0135239	-0.30302	0.189	0.253	0.0770295
H2ac4	0.0135176	0.68321	0.239	0.189	0.0770424
Cfap45	0.0136019	-0.581672	0.093	0.143	0.0773256
Arhgef1	0.0135967	-0.198892	0.301	0.392	0.0773454
Zfp53	0.0135928	-0.46194	0.158	0.219	0.0773726
Ptpmt1	0.0137111	0.305867	0.526	0.492	0.0776498
Irs1	0.013731	-0.331054	0.258	0.33	0.0776638
Fam118a	0.0137251	-0.260946	0.404	0.481	0.0776799
Elf4	0.0137087	-0.217559	0.352	0.441	0.0776855
Nfkbiz	0.0136846	-0.266913	0.395	0.469	0.0776969
Lrrc51	0.0137038	-0.360811	0.074	0.121	0.0777072
Ddr1	0.0136799	-0.207465	0.395	0.482	0.0777198
Lrrc29	0.0136986	-0.542217	0.053	0.093	0.0777267
Zfp950	0.0137754	-0.329399	0.409	0.48	0.0777673
Hcn1	0.0137587	0.890818	0.074	0.042	0.0777714
Vps54	0.0137706	-0.222336	0.483	0.577	0.0777895
Snrpd1	0.013815	0.13363	0.967	0.959	0.0779417
Mterf2	0.0138267	-0.35672	0.053	0.095	0.0779587
Marf1	0.0138536	-0.21281	0.383	0.47	0.0780116
Uspl1	0.0138483	-0.138188	0.203	0.281	0.0780309
Stx19	0.0139005	-0.996962	0.012	0.036	0.0782264
Cmpk1	0.0139105	-0.166218	0.656	0.704	0.0782331
Antxr1	0.0139223	-0.210216	0.644	0.735	0.0782504
Pla2g4c	0.0139617	-1.00362	0.022	0.051	0.0784226
Dennd5a	0.0140392	-0.133706	0.665	0.757	0.0788086
Vipr2	0.0140747	0.664533	0.153	0.109	0.0789084
Gmcl1	0.0140679	-0.227554	0.311	0.399	0.0789199
Lysmd3	0.0140967	-0.250006	0.309	0.39	0.0789324
Setd1a	0.0141327	-0.327155	0.167	0.232	0.0789361
Arhgap6	0.0141239	-0.196865	0.933	0.921	0.0789368
Dqx1	0.0141165	-2.14455	0	0.014	0.0789448
Morc2a	0.0141445	-0.146329	0.306	0.397	0.078953
Pdcd6ip	0.0140919	-0.182452	0.541	0.64	0.0789552
Hdc	0.0141165	-1.88144	0	0.014	0.0789943
Snrnp48	0.0142035	-0.191171	0.605	0.692	0.079134
Zfp655	0.0141859	-0.288327	0.182	0.249	0.0791344
Ubap2l	0.0141965	0.123816	0.911	0.925	0.0791443
Bgn	0.0142328	0.197895	0.94	0.929	0.0791981
Rgs3	0.0142307	-0.231627	0.395	0.496	0.0792358
Fbxl18	0.0143479	-0.300516	0.139	0.2	0.0797392
Septin2	0.0143401	-0.262747	0.124	0.185	0.0797458
Tspyl2	0.0144586	-0.318835	0.117	0.173	0.0799566
Nova2	0.0144683	-0.922803	0.012	0.036	0.0799607
Ngfr	0.0144573	-0.234329	0.043	0.081	0.0799988
Aurkaip1	0.0144484	0.159627	0.806	0.777	0.0799991
Stx4a	0.014441	-0.20516	0.414	0.511	0.0800079
Lrig2	0.0144343	-0.236353	0.301	0.39	0.0800202
Zim1	0.0144093	-0.469918	0.139	0.196	0.0800307
Actr2	0.0144335	-0.198203	0.608	0.679	0.0800658
Med22	0.014428	-0.418736	0.151	0.212	0.080085
Ralgps1	0.0145213	-0.37353	0.1	0.152	0.0802037
Rnf44	0.0145468	-0.383688	0.194	0.26	0.0802952
Phf21a	0.0146043	-0.193828	0.799	0.831	0.0803644
Zfp946	0.0145966	-0.580896	0.057	0.099	0.0803714
A830018L16Rik	0.0145952	0.762416	0.074	0.042	0.0804131
Mtx2	0.014583	-0.155858	0.624	0.733	0.0804451
Krcc1	0.0145937	-0.19068	0.62	0.702	0.0804546
Hunk	0.0146665	-0.265599	0.335	0.414	0.0806565
Ssh1	0.0146941	-0.24729	0.266	0.34	0.0807586
Ppm1l	0.0147206	-0.715236	0.081	0.127	0.0808049
Lgmn	0.0147149	-0.207851	0.289	0.379	0.0808236
Astn2	0.0147408	-0.272135	0.187	0.247	0.080866
Dchs1	0.0147516	-0.24967	0.373	0.455	0.0808756
8030462N17Rik	0.0147898	-0.290707	0.268	0.347	0.0809858
Mtln	0.0147871	-0.202379	0.242	0.321	0.0810209
Slk	0.0148295	-0.215817	0.612	0.682	0.0811533
Plaur	0.0149362	-0.2553	0.067	0.112	0.0815373
Dhdds	0.0149289	-0.248372	0.373	0.462	0.0815473
Pdcl	0.0149288	-0.2619	0.213	0.285	0.0815967
Ypel2	0.0149288	-0.372822	0.151	0.209	0.0816466
Npcd	0.0149934	-0.722683	0.024	0.054	0.0817994
Erbin	0.0150045	-0.118087	0.758	0.846	0.0818102
Nat14	0.0150553	-0.57711	0.036	0.07	0.082037
Ncoa4	0.0150811	-0.176125	0.4	0.497	0.0820775
Garem1	0.0150744	-0.251701	0.306	0.384	0.0820914
Gins1	0.0150938	-0.389994	0.201	0.265	0.0820965
Rap2b	0.0151152	-0.159422	0.361	0.456	0.082163
Arhgap45	0.015161	-0.348151	0.103	0.155	0.0823116
Susd4	0.015171	-0.84654	0.038	0.074	0.0823159
Hook3	0.0151541	-0.147166	0.749	0.812	0.0823242
Taok2	0.0151917	-0.278928	0.22	0.291	0.0823783
Ttc32	0.0152521	-0.343773	0.093	0.145	0.0826054
Scoc	0.015243	-0.218376	0.481	0.568	0.0826063
Usp25	0.0153159	-0.173456	0.488	0.587	0.0829008
Phf13	0.0153313	-0.405298	0.172	0.232	0.0829338
Tefm	0.0153555	-0.37631	0.108	0.16	0.0830146
Ppil2	0.0153839	-0.212689	0.45	0.551	0.0830174
Slc1a4	0.0153776	-0.264242	0.146	0.208	0.0830335
Rbfox1	0.0153762	0.161099	0.763	0.722	0.0830759
Fam220a.1	0.0154295	-0.489505	0.069	0.114	0.0832129
Hgs	0.015446	-0.272912	0.261	0.336	0.0832517
Rspo1	0.015494	-0.836239	0.041	0.076	0.0834603
Zc3hav1l	0.0155126	-0.236514	0.163	0.229	0.0835099
Rbm12b1	0.0155339	-0.696785	0.029	0.06	0.0835744
Slc39a10	0.0155712	-0.184592	0.467	0.562	0.0837246
Ctsl	0.0156226	-0.140229	0.943	0.964	0.0839504
Cic	0.0156399	-0.178102	0.33	0.421	0.083993
Zfp35	0.0156548	-0.449506	0.057	0.099	0.084022
Itga9	0.0156768	-0.221049	0.512	0.576	0.0840396
Ppp3cb	0.0156707	-0.199387	0.589	0.671	0.0840571
Rbm15b	0.0157035	-0.126593	0.23	0.312	0.0840817
Hnrnpu	0.015696	0.102066	0.974	0.985	0.0840916
Sting1	0.0158133	-0.360992	0.11	0.164	0.0845683
Smc6	0.0158097	-0.16127	0.854	0.909	0.0845992
Kremen1	0.0158363	-0.442396	0.098	0.148	0.0846401
Sf3b2	0.0158513	0.129737	0.959	0.952	0.08467
Tgfb2	0.0158643	-0.128242	0.756	0.821	0.0846887
Fosb	0.0158922	0.152309	0.785	0.713	0.0847869
Hbs1l	0.0159147	-0.198461	0.426	0.519	0.0848563
Rgs10	0.0159342	-0.239085	0.304	0.387	0.0849095
Tmco3	0.015972	-0.140334	0.194	0.266	0.08506
Igdcc3	0.0160143	-0.692745	0.055	0.093	0.0852349
Strada	0.0160252	-0.209612	0.27	0.348	0.0852418
Hsf2	0.0160485	-0.228819	0.242	0.319	0.0852643
Armc9	0.016044	-0.297453	0.177	0.24	0.0852908
Uchl1	0.0160792	-0.203988	0.234	0.305	0.0853765
Spint4	0.0161076	1.54928	0.05	0.025	0.0854766
Cd302	0.0161283	-0.237693	0.337	0.421	0.0854847
Gm8797	0.0161388	-0.214613	0.211	0.288	0.0854897
Ppp3r1	0.0161605	-0.144793	0.34	0.431	0.0855033
Zdhhc15	0.0161238	-0.187727	0.28	0.364	0.0855117
AW209491	0.0161576	-0.585194	0.084	0.13	0.0855383
Samhd1	0.0162132	-0.308542	0.232	0.302	0.085731
Tnks2	0.0162242	-0.163868	0.83	0.885	0.0857386
Srprb	0.0162739	-0.152472	0.38	0.478	0.085849
Man2c1	0.0162557	-0.219074	0.148	0.213	0.0858543
Pvr	0.0162733	-0.475206	0.077	0.122	0.0858963
Sigmar1	0.0163059	-0.168293	0.318	0.409	0.0859667
Atf2	0.0164855	-0.163351	0.572	0.663	0.0867091
Exoc3	0.0164687	0.227608	0.756	0.753	0.086723
Kti12	0.0164592	-0.269939	0.261	0.337	0.0867237
Slc16a2	0.0164808	-0.19	0.835	0.871	0.0867354
Rab28	0.0165405	-0.256986	0.364	0.442	0.0867941
Stox2	0.0165321	-0.231026	0.447	0.53	0.086801
Ankrd16	0.0165212	-0.327077	0.129	0.185	0.0868459
3830406C13Rik	0.0165313	-0.225069	0.187	0.256	0.0868478
Ifnar2	0.0165666	-0.155263	0.553	0.636	0.0868797
Mbd2	0.0165863	-0.164208	0.581	0.695	0.0869321
Scand1	0.0166128	0.147008	0.888	0.899	0.0870201
Wfdc18	0.0166267	-1.61945	0.022	0.049	0.0870414
Alg2	0.0166541	-0.367257	0.103	0.152	0.0871343
Ncoa1	0.0167092	-0.226205	0.574	0.657	0.0873713
Rubcn	0.0167241	-0.313395	0.16	0.223	0.087398
Axdnd1	0.0167654	-0.931252	0.019	0.046	0.0875112
Agk	0.0167575	-0.309123	0.28	0.357	0.087521
Sort1	0.0168421	-0.23585	0.27	0.344	0.0876046
Zfp358	0.0168362	-0.338388	0.194	0.259	0.0876249
Serping1	0.016862	-0.155119	0.572	0.671	0.0876567
Syde1	0.0168247	-0.294335	0.27	0.346	0.0876672
Col4a3bp	0.0168357	-0.279577	0.462	0.542	0.0876735
Clcn7	0.016877	-0.451868	0.089	0.135	0.087684
Ifitm3	0.0168118	-0.180424	0.727	0.813	0.087702
Top2a	0.0168228	0.267706	0.531	0.462	0.0877086
Tmem65	0.0169045	-0.189237	0.438	0.518	0.0877757
Cbr4	0.0169558	-0.367356	0.132	0.188	0.0878885
Fzd4	0.0169487	-0.438796	0.194	0.255	0.0879028
Vps50	0.0169451	-0.333811	0.261	0.33	0.0879355
Hspa8	0.0170001	-0.138518	0.995	0.999	0.0880673
Qk	0.0170162	-0.157024	0.919	0.934	0.0880994
Gm3055	0.0170665	-0.875884	0.019	0.046	0.0883087
Mylip	0.0170819	-0.374945	0.141	0.198	0.0883372
Fbxo4	0.0171028	-0.214326	0.191	0.263	0.0883944
Rgs6	0.0171482	0.831882	0.129	0.088	0.0885777
Lrrcc1	0.0171617	-0.231466	0.359	0.433	0.0885961
Pou6f1	0.0172425	-0.2753	0.153	0.215	0.0889619
Mreg	0.0174185	-0.999159	0.022	0.049	0.0893538
Bloc1s1	0.0174624	-0.12083	0.498	0.599	0.0893735
Alx4	0.0174539	-1.35696	0.002	0.019	0.0893814
Cfap20	0.0174349	-0.101863	0.722	0.815	0.0893863
Usf1	0.0174167	-0.298885	0.232	0.299	0.0893959
Eif2d	0.0174478	-0.327933	0.199	0.262	0.089401
Zfp395	0.0174101	-0.262763	0.222	0.297	0.0894134
Slc19a2	0.0174088	-0.684626	0.033	0.066	0.0894581
Tmem26	0.0173496	-0.329309	0.158	0.214	0.0894628
Samd4b	0.017408	-0.150518	0.411	0.512	0.0895055
Slc14a2	0.0173813	-1.58588	0.002	0.019	0.0895226
Impa2	0.0173728	0.462154	0.385	0.338	0.0895305
Pmepa1	0.0174075	-0.190478	0.691	0.769	0.0895543
Gja4	0.0175283	-0.72549	0.012	0.035	0.0895566
Rtn2	0.0175225	-0.231529	0.136	0.195	0.0895784
Dact3	0.0174036	-0.202331	0.423	0.518	0.0895861
Bbs2	0.0175181	-0.467281	0.074	0.118	0.089607
Tmod2	0.0175608	-0.637388	0.041	0.076	0.0896715
Vipas39	0.0175841	-0.236813	0.194	0.264	0.0897391
Smcr8	0.0176844	-0.645214	0.043	0.079	0.0900965
Phc2	0.0176699	-0.195854	0.514	0.608	0.0901254
Zfp91.1	0.0176803	-0.217702	0.349	0.437	0.090127
Scyl3	0.0177293	-0.350541	0.108	0.159	0.0902225
Pdcl3	0.0177289	-0.22514	0.553	0.646	0.0902719
Yipf4	0.0177528	-0.168724	0.524	0.627	0.0902904
Gm7072	0.0177636	-0.241213	0.213	0.286	0.0902941
Fpgt	0.0178409	-0.354658	0.045	0.082	0.0906356
Adam9	0.0178604	-0.297588	0.313	0.393	0.0906831
Nkiras1	0.0179192	-0.299604	0.117	0.173	0.0908782
Fam53b	0.0179107	-0.328564	0.084	0.132	0.0908867
Hexdc	0.0179457	-0.342781	0.134	0.192	0.0909094
Nqo2	0.0179595	-0.426769	0.136	0.193	0.0909275
Asna1	0.017942	-0.198504	0.385	0.465	0.0909422
Plpp4	0.0180033	-1.24943	0.005	0.023	0.0910976
Fam120c	0.0181031	-0.259566	0.151	0.209	0.0915508
Fabp7	0.0181226	-0.460656	0.139	0.195	0.0915977
Zfp932	0.0181519	-0.226223	0.105	0.157	0.091642
Rps6ka3	0.0181661	-0.201599	0.49	0.578	0.091662
Sorbs2	0.0181512	0.562952	0.335	0.291	0.0916903
Pde4c	0.0182334	-0.725337	0.012	0.035	0.091794
Qpct	0.0182293	-0.281833	0.289	0.364	0.0918253
Rcbtb1	0.0182273	-0.230242	0.313	0.398	0.0918667
Ly75	0.0182264	0.997101	0.036	0.015	0.0919141
Cdk17	0.0184446	-0.15696	0.483	0.566	0.09213
Nab2	0.0184376	-0.233299	0.27	0.337	0.0921465
Cad	0.0184277	-0.211686	0.227	0.301	0.0921486
Cfh	0.0184204	0.550904	0.258	0.209	0.0921641
Plekhd1	0.0184196	-2.25663	0	0.013	0.0922116
Ing3	0.0183367	-0.284084	0.254	0.322	0.0922621
Cldn7	0.0184196	-1.91202	0	0.013	0.0922634
Ano10	0.0184994	-0.188478	0.237	0.309	0.0923005
Tmem100	0.0185108	-0.709465	0.022	0.049	0.0923058
Crip1	0.0185225	0.157993	0.842	0.808	0.0923127
Ushbp1	0.0184196	-1.88172	0	0.013	0.0923151
Mindy2	0.0184968	-0.123157	0.268	0.352	0.0923391
Cd79a	0.0184196	-1.8535	0	0.013	0.092367
Podn	0.0184196	-2.0244	0	0.013	0.0924189
Micu3	0.0184164	-0.270916	0.438	0.522	0.0924549
Plk3	0.0184141	-0.398046	0.103	0.152	0.0924952
Steap4	0.0185739	-2.37248	0.01	0.031	0.0925173
Unc119b	0.0184111	-0.385161	0.148	0.208	0.0925322
Cd38	0.0184097	-0.429082	0.134	0.188	0.0925774
Sfswap	0.0185985	-0.141634	0.545	0.634	0.092588
Tctn2	0.0186332	-0.433018	0.062	0.103	0.0927092
Cldnd1	0.0186556	-0.140848	0.577	0.677	0.0927691
Glis2	0.0187013	-0.234268	0.306	0.384	0.0928411
Gorasp2	0.018694	0.221525	0.758	0.743	0.0928567
Itga8	0.0186856	-0.241719	0.665	0.713	0.0928664
Pik3c2a	0.0188061	-0.23157	0.538	0.602	0.0931541
Cacna1h	0.0187993	-1.00494	0.014	0.038	0.0931725
Cdh13	0.0187932	-0.330317	0.624	0.675	0.0931939
Katna1	0.0187901	-0.191696	0.342	0.419	0.09323
Trmt5	0.0188438	-0.380047	0.074	0.12	0.0932892
Gm21988	0.0188821	-0.386151	0.069	0.113	0.0934273
Rnf130	0.0189334	-0.209727	0.483	0.571	0.0935253
Ptpn14	0.0189175	-0.131342	0.282	0.37	0.0935503
Map11	0.0189294	-0.311627	0.048	0.086	0.0935573
Bfar	0.0189643	-0.189507	0.514	0.613	0.0936262
Arfip1	0.0189959	-0.136775	0.148	0.213	0.0936273
Tmem33	0.0190094	-0.230735	0.376	0.452	0.0936419
Ttc4	0.0189922	-0.23721	0.328	0.405	0.0936608
Emc7	0.0189898	-0.136297	0.533	0.641	0.0937003
Gnai2	0.0190638	0.109529	0.974	0.973	0.0938063
Trpc1	0.0190596	-0.40807	0.246	0.314	0.0938377
2700062C07Rik	0.0190928	-0.292719	0.227	0.3	0.0938977
Harbi1	0.01911	-0.44079	0.067	0.109	0.0939305
2610318N02Rik	0.0191318	0.732683	0.127	0.087	0.0939856
Capn7	0.0191521	-0.188813	0.28	0.357	0.0940338
Lyz1	0.0191797	2.60139	0.01	0.001	0.094066
Osgep	0.0191971	-0.164376	0.533	0.62	0.0940997
Gm45808	0.0191797	2.53735	0.01	0.001	0.0941177
Pcsk7	0.0192427	-0.329502	0.268	0.34	0.0942197
Sspn	0.0192389	-0.228858	0.124	0.181	0.0942525
Ifitm2	0.0192627	0.1071	0.998	0.998	0.094266
Kat6a	0.0192926	-0.114746	0.553	0.646	0.0943603
Nhp2	0.0193418	0.150711	0.758	0.746	0.0943946
Szt2	0.0193362	-0.419186	0.089	0.136	0.0944184
Mef2a	0.0194117	-0.129282	0.758	0.812	0.0944258
Gm49804	0.0193295	2.00506	0.01	0.001	0.0944376
Fam83h	0.0194048	2.14135	0.01	0.001	0.0944437
Scml2	0.0193281	-1.21015	0.024	0.052	0.0944823
Cacng6	0.0194048	1.90829	0.01	0.001	0.0944952
Atg12	0.0193852	-0.204197	0.352	0.438	0.0945027
Vgll3	0.0194018	-0.516245	0.17	0.223	0.094532
Ing4	0.0193827	-0.209981	0.512	0.592	0.0945423
Bmp10	0.0194803	1.99672	0.01	0.001	0.0947081
Ndrg2	0.0195215	-0.224742	0.203	0.269	0.0948053
R3hdm1	0.0195127	-0.178795	0.72	0.788	0.0948141
Tsr3	0.0196238	-0.240271	0.301	0.378	0.0950435
Mrpl30	0.019594	0.135301	0.818	0.846	0.0950538
Trmt11	0.0195836	-0.280704	0.199	0.264	0.095055
Osbpl11	0.0196394	-0.206511	0.28	0.359	0.0950676
Hyal1	0.0196196	-0.49592	0.055	0.095	0.0950746
Plscr1	0.0196195	-0.312098	0.211	0.278	0.0951259
Nr2c1	0.0196741	-0.276351	0.172	0.238	0.0951838
Phgdh	0.0197011	-0.231406	0.624	0.679	0.0952631
Psenen	0.0197138	0.195402	0.749	0.758	0.0952725
Uap1	0.0197476	-0.227931	0.325	0.419	0.0953843
2810021J22Rik	0.0197938	-0.503809	0.05	0.088	0.0955042
Htatip2	0.0198053	-0.579792	0.086	0.131	0.0955082
Slc25a33	0.0197906	-0.395981	0.1	0.151	0.0955403
Zfp280c	0.0198887	-0.314473	0.282	0.354	0.0958586
Phkb	0.0199553	-0.17243	0.402	0.5	0.0961279
Helz2	0.019976	-0.405199	0.033	0.066	0.0961757
Slc35b4	0.0200443	-0.113219	0.117	0.174	0.0964522
Spns1	0.0200561	-0.245164	0.275	0.358	0.0964573
Kdm6b	0.0200684	-0.235885	0.529	0.611	0.0964645
Cstf2	0.0201235	-0.18661	0.237	0.315	0.0965734
Usb1	0.0201022	-0.268581	0.103	0.153	0.096575
Milr1	0.0201145	-0.878171	0.017	0.042	0.096582
Wdr1	0.0201367	-0.187516	0.615	0.691	0.0965846
Alyref2	0.0201661	-0.15698	0.112	0.167	0.0966219
2700081O15Rik	0.020161	-0.20668	0.392	0.484	0.0966493
Otud7a	0.0202046	-0.533997	0.17	0.225	0.0967546
Pex1	0.0202215	-0.344646	0.117	0.169	0.0967836
Foxk1	0.0202984	-0.205123	0.139	0.198	0.0969959
Caml	0.0202785	-0.145077	0.409	0.514	0.0970042
Anapc5	0.0202953	0.137197	0.909	0.914	0.0970329
Mrpl21	0.0203353	0.168324	0.773	0.752	0.0970684
Ppp1r35	0.0203276	-0.15339	0.261	0.344	0.0970832
Phyh	0.0203716	-0.159033	0.191	0.262	0.0971376
Sec61a1	0.0203668	-0.131051	0.514	0.608	0.0971667
Ift88	0.0203975	-0.190341	0.222	0.297	0.0972091
Plpp2	0.020436	-0.209032	0.065	0.108	0.0973406
Nsmf	0.0204657	-0.341807	0.153	0.209	0.0974302
Rnf111	0.0204867	-0.177018	0.493	0.587	0.0974784
Usp14	0.0205493	-0.151746	0.651	0.734	0.0976722
Cand2	0.0205631	-0.252343	0.297	0.37	0.0976855
St3gal2	0.0205437	-0.22125	0.318	0.396	0.0976972
Lsmem1	0.0206531	-0.815671	0.045	0.08	0.098061
Nxpe3	0.0206867	-0.29099	0.084	0.131	0.0980642
Lrrc14	0.0206848	-0.210531	0.199	0.271	0.0981071
Pbx2	0.0206785	-0.127209	0.467	0.573	0.0981293
Orc4	0.0207428	-0.302808	0.376	0.455	0.0981736
Nf1	0.020724	-0.150735	0.833	0.849	0.0981889
Fundc1	0.0207394	-0.275295	0.199	0.266	0.09821
Trp53i11	0.020764	-0.321367	0.026	0.056	0.0982223
Rexo2	0.0207808	-0.11175	0.591	0.676	0.0982493
Sema5b	0.0208366	-0.726521	0.065	0.103	0.0983054
Gpr176	0.0208155	0.510423	0.28	0.232	0.0983094
Nadk	0.0208512	-0.13674	0.306	0.399	0.0983219
Alkbh8	0.02083	-0.174289	0.294	0.376	0.0983259
Shb	0.0208119	-0.564817	0.079	0.122	0.0983445
Celsr1	0.0209152	-1.48732	0.007	0.026	0.098364
Dnajb5	0.0209151	-0.82022	0.036	0.068	0.0984156
U2af1	0.020909	0.127641	0.916	0.929	0.0984387
Zfp84	0.0209029	-0.308702	0.134	0.19	0.098462
Tax1bp3	0.0208946	-0.112161	0.651	0.749	0.0984748
Secisbp2l	0.0209543	-0.137574	0.249	0.326	0.0984962
Itpkb	0.0210655	-0.281993	0.455	0.531	0.0988628
Gstm5	0.0210801	-0.168978	0.66	0.736	0.0988793
Mbd5	0.021051	-0.23322	0.67	0.73	0.0988986
Tceal6	0.0210631	-0.803877	0.036	0.068	0.0989038
Isg20l2	0.0211193	-0.408974	0.196	0.259	0.0990113
Srgap2	0.0211549	-0.160702	0.785	0.84	0.0990222
Bckdhb	0.0211534	-0.170369	0.378	0.469	0.0990672
Lnpk	0.0211482	-0.169256	0.352	0.433	0.0990946
Dnajc8	0.0212514	0.172471	0.828	0.845	0.0994218
Pbld1	0.021267	-1.72719	0.007	0.026	0.0994428
Ube2w	0.0213201	-0.22343	0.505	0.601	0.0995345
Golt1b	0.0213021	-0.194292	0.445	0.541	0.0995546
Abl1	0.0213187	-0.172971	0.541	0.622	0.0995804
Siah1a	0.0213904	-0.280523	0.39	0.462	0.0998106
Ttpa	0.0214092	-1.49541	0.007	0.026	0.0998463
Nop56	0.0214396	0.225181	0.746	0.724	0.0998836
Cobll1	0.0214296	-0.188385	0.263	0.325	0.0998893
Them4	0.0215281	-0.346232	0.115	0.165	0.100244
Rest	0.0215642	-0.138445	0.691	0.777	0.10036
Cenpm	0.021637	0.327565	0.411	0.362	0.100437
Hspa14	0.021594	-0.21063	0.646	0.716	0.100446
Cmklr1	0.0216323	-0.740212	0.019	0.045	0.100467
Mthfs	0.0216239	-0.188903	0.129	0.185	0.10048
Dclk3	0.0216157	1.34591	0.017	0.004	0.100495
Igf1r	0.0216951	-0.158359	0.888	0.923	0.100654
Nefm	0.0217322	1.07907	0.033	0.014	0.100774
Lcor	0.0217702	-0.131148	0.706	0.766	0.100898
Snapc1	0.0217953	-0.339663	0.187	0.248	0.100909
Magt1	0.0217884	-0.129712	0.706	0.784	0.10093
2310011J03Rik	0.0218172	-0.271033	0.321	0.398	0.100958
Tenm3	0.0218486	-0.197413	0.818	0.849	0.100999
Ddx24	0.0218601	0.197782	0.797	0.831	0.101
D1Ertd622e	0.021845	-0.352662	0.079	0.123	0.101034
Ap3s1	0.0218982	-0.133108	0.644	0.736	0.101124
Pum2	0.0219155	-0.144599	0.691	0.765	0.101151
Smpd2	0.0219446	-0.215561	0.165	0.226	0.101233
Tbcel	0.0219709	-0.302382	0.189	0.248	0.10125
Ppat	0.0219667	-0.169338	0.311	0.39	0.101283
Trip12	0.0220124	-0.143114	0.813	0.844	0.101389
Gsto2	0.0220593	-1.07712	0.007	0.026	0.1015
Gapdhs	0.0220498	-1.87324	0.002	0.018	0.101509
Adamts4	0.0220758	-0.561661	0.096	0.142	0.101524
Igdcc4	0.0220913	-0.238195	0.423	0.504	0.101543
Znhit3	0.0221411	-0.222825	0.239	0.312	0.101562
Kctd18	0.0221391	-0.185054	0.256	0.333	0.101605
Acot6	0.0221325	-0.794343	0.022	0.048	0.101627
Krt1	0.0221256	2.76735	0.014	0.003	0.101648
Clcn6	0.0221871	-0.506194	0.084	0.129	0.101721
Alkbh1	0.0222338	0.208397	0.67	0.666	0.101883
Bco1	0.0222827	2.75544	0.012	0.002	0.102002
Gm44503	0.0222804	-1.71191	0.002	0.018	0.102044
4930452B06Rik	0.0223139	-0.234572	0.1	0.148	0.102093
Fndc10	0.0223334	0.84346	0.096	0.062	0.10213
Ubxn8	0.0223454	-0.309197	0.165	0.222	0.102132
Bend6	0.0224055	-0.761542	0.041	0.074	0.10225
Frzb	0.022401	-0.394461	0.222	0.286	0.102282
Ms4a4d	0.0225456	-0.572975	0.012	0.034	0.102314
Gpr50	0.0224431	2.64643	0.014	0.003	0.102317
Fbxo22	0.0223976	-0.148394	0.34	0.425	0.102319
Jund	0.0224326	-0.135132	0.964	0.977	0.102322
Synj2	0.0225137	-0.72318	0.057	0.095	0.102326
Aip	0.0225451	-0.22847	0.368	0.458	0.102364
Rap2a	0.0224995	-0.157028	0.397	0.477	0.102365
Plod2	0.0225341	-0.134386	0.672	0.744	0.102366
Myb	0.0224665	-1.36452	0.002	0.018	0.102371
Zbp1	0.0225132	-1.49337	0.002	0.018	0.102375
Cct6b	0.0225771	-1.52762	0.005	0.022	0.102405
Cnpy3	0.0224874	-0.208637	0.316	0.398	0.102415
Gm50387	0.0224995	2.2293	0.012	0.002	0.102417
Zeb2	0.0226141	-0.176684	0.933	0.951	0.102521
C1qtnf2	0.0226751	-0.276555	0.151	0.207	0.102745
Lrp5	0.0226987	-0.149078	0.309	0.389	0.1028
Fip1l1	0.0227426	-0.150835	0.751	0.808	0.102947
Pcgf3	0.0228209	-0.202822	0.361	0.452	0.103249
Vps13c	0.0228645	-0.285877	0.167	0.23	0.103394
Itih5	0.0228906	-0.244961	0.325	0.397	0.10346
Wdr92	0.0230128	-0.245398	0.187	0.251	0.10354
Tmem209	0.0229552	-0.228308	0.151	0.211	0.103542
Macrod2	0.0230067	-0.442538	0.352	0.412	0.103565
Med31	0.0229307	-0.225744	0.368	0.455	0.103588
Gtf2b	0.0229545	-0.193024	0.419	0.502	0.103591
Med21	0.0229781	-0.214287	0.555	0.641	0.103593
Cklf	0.0230044	-0.328215	0.304	0.381	0.103607
Hipk4	0.0229932	-1.31356	0.005	0.022	0.103609
Ankle2	0.0229474	-0.267592	0.278	0.353	0.103611
Cwc15	0.0231009	-0.132935	0.684	0.788	0.103884
Smarcad1	0.0231133	-0.112704	0.589	0.684	0.103888
Hpgds	0.0231412	-1.08014	0.014	0.037	0.103961
Atp1a1	0.0231694	-0.185046	0.612	0.719	0.103983
Dysf	0.0231604	-0.204022	0.201	0.263	0.103995
Fmo1	0.0232037	-1.10822	0.005	0.022	0.104085
Acer3	0.0232739	-0.390366	0.165	0.222	0.104347
Wwp2	0.0233286	-0.170204	0.292	0.375	0.10454
Tmem14a	0.0234087	-0.430468	0.05	0.087	0.104584
Plekho1	0.0233983	-0.14071	0.502	0.623	0.10459
Slc7a6	0.0233883	-0.255468	0.325	0.404	0.104598
Dcun1d3	0.0234492	-0.358376	0.256	0.321	0.104608
Sh3bp4	0.0234383	-0.248944	0.292	0.366	0.104611
Pmpca	0.0233842	-0.285393	0.328	0.396	0.104631
[truncated: 852 more rows]

## Sheet: Vasc EC_DEA
	p_val	avg_log2FC	pct.1	pct.2	BH_p_val_adj
Sox18	5.58421e-66	-1.7634	0.517	0.845	4.98725e-62
Ost4	2.47141e-40	-0.780984	0.861	0.929	1.10361e-36
Srsf2	1.81927e-37	-0.850746	0.819	0.927	5.41597e-34
Rps8	2.8338e-34	0.2834	1	1	6.32717e-31
Rpl41	3.33651e-30	0.271347	1	1	5.95967e-27
Rpa3	1.29491e-29	-1.42827	0.36	0.639	1.92747e-26
Rps15	3.59442e-25	0.3165	1	0.998	4.58597e-22
Sdhd	2.06521e-23	-0.931206	0.581	0.764	2.30555e-20
mt-Atp6	2.69149e-23	-0.583948	1	0.998	2.67086e-20
Snrpf	2.56168e-19	-0.487885	0.901	0.942	2.28784e-16
Rps12	3.15342e-19	0.21	1	0.999	2.34693e-16
Myadm	2.973e-19	-0.692171	0.759	0.873	2.41381e-16
Fau	8.46021e-19	0.208728	1	1	5.81217e-16
Rplp1	3.14506e-18	0.209369	1	1	2.00633e-15
BC028528	4.34588e-18	-0.758072	0.651	0.814	2.58754e-15
Mxra7	8.63525e-18	-0.723797	0.64	0.787	4.82009e-15
Rack1	1.72496e-17	0.230933	0.998	0.996	9.06214e-15
Rps11	8.65564e-17	0.206137	1	1	4.29464e-14
mt-Nd4	9.73781e-17	-0.494125	0.996	0.994	4.57729e-14
Rpl6	1.56208e-16	0.211411	1	0.999	6.97549e-14
mt-Co2	1.65664e-16	-0.447225	1	0.999	7.04546e-14
Rps9	7.57878e-16	0.186611	1	0.999	3.07664e-13
Rpl18a	1.18106e-15	0.206924	1	0.999	4.5861e-13
Rpl8	1.29478e-15	0.199181	1	0.999	4.62546e-13
Rpl28	1.25838e-15	0.214804	1	0.999	4.68273e-13
Hsp90ab1	2.79384e-15	0.17017	1	1	9.59683e-13
Rpl37	3.34516e-15	0.192702	1	0.999	1.10651e-12
Rpl36	8.73224e-15	0.217484	1	0.999	2.78527e-12
mt-Nd2	9.91076e-15	-0.524201	0.993	0.996	2.95043e-12
Rps5	9.7718e-15	0.201851	1	0.998	3.00938e-12
Mcam	1.57935e-14	-0.620856	0.664	0.781	4.40786e-12
mt-Nd3	1.56789e-14	-0.703632	0.903	0.938	4.51705e-12
Rps15a	2.08167e-14	0.180657	1	0.999	5.63377e-12
Mettl23	2.95345e-14	-0.994146	0.322	0.527	7.75803e-12
Rpl21	4.46558e-14	0.184949	1	1	1.13949e-11
Cdh5	8.2691e-14	-0.38118	0.982	0.986	2.05142e-11
Rpl13	9.53287e-14	0.162958	1	0.999	2.30103e-11
Rps26	2.30861e-13	0.197035	1	0.999	5.42583e-11
mt-Co1	3.23868e-13	-0.435271	0.998	0.996	7.41657e-11
Rplp2	4.84422e-13	0.176404	1	0.998	1.08159e-10
Rpl26	6.05165e-13	0.181537	1	1	1.31823e-10
Selenof	7.73369e-13	-0.32001	0.956	0.974	1.64451e-10
Rps14	3.28791e-12	0.155533	1	1	6.67371e-10
B2m	3.25003e-12	-0.431967	0.903	0.927	6.75023e-10
Rpl18	3.79067e-12	0.166814	1	1	7.52322e-10
Rpl10a	4.09551e-12	0.197276	1	0.998	7.95151e-10
Smarcd1	9.02275e-12	0.659556	0.722	0.605	1.71451e-09
Rps4x	9.98676e-12	0.172693	1	1	1.85816e-09
Rps20	1.94857e-11	0.151744	1	1	3.55156e-09
Rpl37a	3.22342e-11	0.153926	0.998	0.999	5.75767e-09
Atxn2l	4.19164e-11	-0.898621	0.329	0.511	7.34031e-09
mt-Nd1	4.98331e-11	-0.44425	0.998	0.993	8.55883e-09
Rpl34	6.44187e-11	0.152489	1	1	1.08552e-08
Rpsa	1.55433e-10	0.189677	1	0.999	2.57069e-08
Rpl29	1.69618e-10	0.158082	1	0.998	2.75428e-08
Rpl23	1.73202e-10	0.145802	1	1	2.76226e-08
Rpl31	1.85437e-10	0.203204	0.989	0.99	2.90551e-08
Tmem128	2.98484e-10	-0.683072	0.49	0.65	4.51824e-08
Cd9	2.95031e-10	-0.4374	0.854	0.925	4.54296e-08
Rpl32	3.11215e-10	0.156477	1	0.999	4.63243e-08
mt-Nd5	4.67464e-10	-0.51246	0.834	0.886	6.62685e-08
Rps7	4.65223e-10	0.150382	1	0.999	6.70146e-08
Hbb-y	4.59291e-10	-1.1102	0.472	0.639	6.72448e-08
Rps21	7.49269e-10	0.157068	1	0.998	1.04558e-07
Rps16	8.21474e-10	0.136378	1	0.999	1.1287e-07
Rpl27a	8.59445e-10	0.143909	1	0.999	1.16298e-07
Hbb-bt	1.35029e-09	-0.253295	0.693	0.8	1.79992e-07
Rtp4	1.72827e-09	-1.34611	0.055	0.176	2.26988e-07
mt-Cytb	2.21639e-09	-0.307129	1	0.998	2.86878e-07
Naa20	2.25708e-09	-0.454318	0.698	0.787	2.87971e-07
Rnf5	2.5755e-09	-0.851907	0.17	0.329	3.23969e-07
Rpl11	4.67804e-09	0.135945	1	0.999	5.80271e-07
mt-Co3	4.94455e-09	-0.365249	1	1	6.04929e-07
Rpl15	5.11677e-09	0.142756	1	1	6.17539e-07
Rps18	6.09761e-09	0.141164	1	0.999	7.26103e-07
Rsad2	6.43401e-09	-1.39346	0.13	0.27	7.56081e-07
Pgls	1.61216e-08	0.280551	0.921	0.899	1.8699e-06
Tmem88	1.89372e-08	-0.417287	0.74	0.818	2.16831e-06
Rpl23a	2.03033e-08	0.184314	0.998	0.995	2.2953e-06
Denn2b	2.12699e-08	-0.621894	0.472	0.63	2.3452e-06
Gm26992	2.10937e-08	-1.19002	0.13	0.264	2.35485e-06
Hba-a2	2.31074e-08	-0.151339	0.744	0.837	2.51673e-06
Rpl7	2.66436e-08	0.144627	1	1	2.86692e-06
Senp3	3.58834e-08	-0.803754	0.227	0.375	3.81517e-06
Pcdh19	3.69092e-08	-0.763617	0.203	0.352	3.87807e-06
Rpl10	3.85461e-08	0.147412	1	0.999	4.00297e-06
Rpl14	4.61907e-08	0.155564	1	0.998	4.74171e-06
Gtpbp2	4.70914e-08	-0.856945	0.309	0.449	4.77925e-06
Rps27a	4.83522e-08	0.118469	1	1	4.85206e-06
Rsrp1	5.93063e-08	-0.526262	0.717	0.8	5.88517e-06
Rps6ka3	6.91059e-08	-0.285379	0.839	0.887	6.78225e-06
Morf4l1	9.42854e-08	0.21553	0.982	0.956	9.15286e-06
Nckap5l	9.89418e-08	-0.758602	0.278	0.424	9.5016e-06
Rpl3	1.06127e-07	0.152243	0.998	1	1.00832e-05
Cox8a	1.1163e-07	0.159937	0.998	0.996	1.04944e-05
Washc3	1.174e-07	-0.552225	0.382	0.529	1.09218e-05
Pfn1	1.22373e-07	-0.216415	0.996	0.989	1.12671e-05
Csrp2	1.41336e-07	0.343831	0.921	0.899	1.27502e-05
Cs	1.39978e-07	-0.502101	0.57	0.705	1.27566e-05
Rbp7	1.47578e-07	0.683007	0.521	0.392	1.30497e-05
Eif4a1	1.4644e-07	0.20147	0.991	0.985	1.30785e-05
Krit1	1.59472e-07	-0.580323	0.499	0.627	1.39632e-05
Eef2	1.68039e-07	0.185563	0.993	0.986	1.45705e-05
Cav2	1.73447e-07	-0.444987	0.68	0.769	1.48948e-05
Mest	2.31346e-07	-0.18639	1	0.999	1.96776e-05
Serpinh1	2.4333e-07	-0.218419	0.996	0.988	2.05017e-05
Mfsd14a	2.70544e-07	-0.711404	0.307	0.452	2.25816e-05
Myo1d	2.8548e-07	-0.50926	0.481	0.635	2.36076e-05
Med31	3.04255e-07	-0.588229	0.382	0.52	2.49294e-05
Rpl12	3.14015e-07	0.148709	1	0.999	2.54951e-05
Psma5	3.4619e-07	-0.260906	0.874	0.904	2.76056e-05
Rps13	3.45577e-07	0.122433	1	1	2.78049e-05
Cd302	3.89101e-07	-0.762095	0.272	0.413	3.07528e-05
Ets1	4.19659e-07	-0.285802	0.923	0.958	3.28769e-05
Ldb1	4.61202e-07	-0.618191	0.349	0.488	3.58174e-05
Hsp90b1	4.66882e-07	-0.310063	0.978	0.986	3.59459e-05
H2-D1	4.97834e-07	-0.42118	0.709	0.813	3.76793e-05
Rpl35a	4.94719e-07	0.119066	1	0.999	3.77636e-05
Atp11c	5.75483e-07	-0.739222	0.364	0.502	4.31902e-05
Stmn1	6.0435e-07	-0.371278	0.923	0.939	4.49788e-05
Cmpk1	6.19694e-07	-0.36813	0.7	0.782	4.57396e-05
Irgm1	6.28273e-07	-0.989353	0.086	0.194	4.59927e-05
Pabpc1	6.36242e-07	-0.216852	0.956	0.975	4.61974e-05
Cox5b-ps	7.2203e-07	0.918133	0.287	0.176	5.20036e-05
Hacd2	7.47112e-07	-0.670305	0.296	0.432	5.33796e-05
Rpl36a	8.43584e-07	0.142584	0.996	0.993	5.97941e-05
Col15a1	8.67282e-07	-0.579964	0.55	0.662	6.09897e-05
Rps17	8.75468e-07	0.140628	0.998	0.993	6.10844e-05
Pdia6	9.52019e-07	-0.251979	0.976	0.977	6.59107e-05
Myl12b	1.04119e-06	-0.373762	0.737	0.811	7.15301e-05
Rasal2	1.07122e-06	-0.361866	0.85	0.905	7.24778e-05
Hba-x	1.06677e-06	-2.55666	0.06	0.15	7.27278e-05
Casd1	1.09999e-06	-0.431471	0.47	0.629	7.3865e-05
Fosb	1.37031e-06	0.847959	0.437	0.321	9.133e-05
Uqcrh	1.45009e-06	0.159351	0.998	0.982	9.52259e-05
Fos	1.44574e-06	0.395787	0.77	0.686	9.56435e-05
Trip10	1.57124e-06	-0.839721	0.17	0.292	0.000102429
Ssh2	1.5935e-06	-0.39996	0.757	0.829	0.000103127
Rap1a	1.63147e-06	-0.241492	0.923	0.939	0.000104825
Tmed7	1.73264e-06	-0.427461	0.499	0.635	0.00011053
Chst7	1.76704e-06	-0.751397	0.294	0.423	0.000111925
Cmtm3	1.93542e-06	-0.37918	0.675	0.792	0.000121727
Nfkbia	2.06107e-06	0.457333	0.792	0.727	0.000128723
Txn1	2.2293e-06	-0.203112	0.982	0.98	0.000138263
mt-Nd4l	2.39801e-06	-0.533353	0.433	0.571	0.000147701
Mpv17	2.44612e-06	-0.65131	0.245	0.376	0.000149632
Pebp1	2.52796e-06	0.201828	0.974	0.939	0.000153587
Rps19	2.75852e-06	0.118255	1	0.999	0.000166462
Magi3	2.87141e-06	-0.412391	0.799	0.86	0.000172111
Eif3f	2.94187e-06	0.205704	0.978	0.962	0.000175159
Ndufa1	3.02896e-06	-0.295812	0.722	0.824	0.000177971
Ahdc1	3.01873e-06	-1.12357	0.159	0.268	0.000178545
Banp	3.42556e-06	-0.694532	0.241	0.37	0.000199959
Rgs9	3.7107e-06	1.56422	0.15	0.071	0.000215197
Cox4i1	3.88603e-06	0.119349	0.996	0.995	0.000223911
Kdm6a	3.96242e-06	-0.537388	0.488	0.611	0.000225404
Cav1	3.95035e-06	-0.270822	0.938	0.979	0.000226158
Coa6	4.26321e-06	-0.637553	0.296	0.424	0.000240979
Adgrl2	4.31811e-06	-0.365621	0.87	0.901	0.000242547
Rps2	4.3473e-06	0.133024	1	0.998	0.000242661
Ensa	4.75682e-06	-0.545524	0.302	0.43	0.00026387
Capn11	4.93907e-06	2.6758	0.062	0.015	0.000267338
Slc43a3	4.86384e-06	-0.413506	0.585	0.7	0.000268142
Ube2m	4.93173e-06	0.227736	0.916	0.895	0.000268569
Tmem184b	4.91446e-06	-0.548409	0.331	0.464	0.00026927
Map4k5	5.00696e-06	-0.353381	0.775	0.832	0.000269381
Sparcl1	5.1032e-06	-0.278544	0.916	0.94	0.00027129
Rps25	5.09222e-06	0.143239	1	0.994	0.000272327
Cep112	5.24292e-06	-0.778007	0.227	0.35	0.000277068
Serbp1	5.45625e-06	0.15244	0.998	0.993	0.000286646
Aplnr	5.98354e-06	-0.681916	0.415	0.532	0.000312509
Gpx4	6.37354e-06	0.18747	0.982	0.973	0.000330942
Rrnad1	6.72752e-06	-1.09154	0.137	0.244	0.000347304
Pitrm1	7.22805e-06	-0.513062	0.347	0.476	0.000370998
Jam3	7.28725e-06	-0.743604	0.183	0.299	0.0003719
Sem1	7.80991e-06	-0.171589	0.996	0.994	0.000396309
Ppp2cb	8.22791e-06	-0.443554	0.49	0.612	0.000415161
Mbd2	8.29497e-06	-0.268063	0.817	0.879	0.000416193
Commd1	1.01483e-05	-0.284349	0.784	0.846	0.000503526
Asb3	1.00963e-05	-0.573533	0.349	0.465	0.000503744
Tmbim6	1.1042e-05	-0.215968	0.848	0.882	0.000544842
Cdc42ep5	1.11541e-05	0.577684	0.525	0.425	0.000547345
Cachd1	1.12816e-05	-0.467929	0.426	0.561	0.000547585
Uqcr11	1.12419e-05	0.187025	0.956	0.938	0.000548642
Tpm3	1.15187e-05	0.151045	0.989	0.985	0.000556075
Dgkh	1.17023e-05	-0.281639	0.777	0.839	0.0005619
Itpr1	1.18029e-05	-0.42805	0.691	0.789	0.0005637
Metap2	1.23814e-05	0.207221	0.938	0.935	0.000588181
Pxdn	1.29161e-05	-0.322112	0.834	0.902	0.000610335
Oasl2	1.48792e-05	-1.64867	0.009	0.06	0.000692113
Atn1	1.48412e-05	-0.808862	0.108	0.206	0.000693962
Abi1	1.4766e-05	-0.379271	0.623	0.738	0.000694079
Eif3k	1.5492e-05	0.164192	0.967	0.963	0.00071319
Ccser1	1.54175e-05	-0.325361	0.671	0.751	0.000713439
Lpcat4	1.59782e-05	-2.26682	0.011	0.063	0.000731802
Utp3	1.65674e-05	0.311556	0.784	0.767	0.000751084
Rheb	1.65667e-05	-0.204864	0.85	0.905	0.000754885
Cd109	1.72184e-05	-0.401484	0.647	0.727	0.000776654
Gna12	1.80138e-05	-0.340137	0.598	0.715	0.000808449
Tmem255a	1.82583e-05	-0.318277	0.795	0.854	0.000815325
St8sia4	1.92722e-05	-0.490861	0.391	0.517	0.000856319
Plxnd1	1.95538e-05	-0.222729	0.938	0.943	0.000864531
Mdfic	2.00247e-05	-0.401149	0.455	0.583	0.000880989
Prrc2a	2.03916e-05	-0.364284	0.554	0.667	0.000888378
Gnas	2.03032e-05	-0.159973	1	1	0.000888862
Fam193a	2.08276e-05	-0.346427	0.611	0.712	0.000902967
Rcn3	2.11462e-05	0.744723	0.355	0.254	0.000907965
Shank3	2.11353e-05	-0.355596	0.673	0.782	0.000911879
Smad1	2.16568e-05	-0.319846	0.706	0.792	0.000925439
Ccn2	2.21085e-05	-1.15493	0.091	0.179	0.000940243
Bambi	2.26126e-05	-0.531152	0.389	0.501	0.000957126
Il17rd	2.30428e-05	-0.756369	0.091	0.181	0.000970732
Ppp4c	2.41447e-05	-0.307592	0.653	0.725	0.00101238
Eif5	2.49215e-05	0.201499	0.943	0.923	0.00104006
Meox2	2.50701e-05	-0.278293	0.598	0.72	0.0010414
Crip1	2.56839e-05	0.236707	0.885	0.861	0.00104741
Rgcc	2.56796e-05	-0.595352	0.457	0.557	0.00105204
Thrap3	2.60165e-05	0.219081	0.89	0.839	0.00105615
Ndufa11	2.56632e-05	0.192086	0.892	0.875	0.00105621
Plaur	2.5586e-05	-0.640545	0.397	0.505	0.00105791
Gtf2h3	2.66577e-05	-0.966623	0.152	0.25	0.00107728
Gigyf1	2.67937e-05	-0.671181	0.13	0.23	0.0010779
Stub1	2.69574e-05	0.299058	0.837	0.805	0.00107963
Zcchc14	3.29381e-05	-0.483396	0.442	0.555	0.00131326
Xaf1	3.41683e-05	-0.801599	0.159	0.261	0.00135625
Pdia4	3.49087e-05	-0.440878	0.616	0.677	0.00137951
Nop53	3.68291e-05	0.346621	0.773	0.735	0.00144899
Cirbp	3.70569e-05	0.489868	0.528	0.446	0.00145156
Zfp994	3.73569e-05	-0.889794	0.157	0.255	0.00145692
Phf5a	3.81502e-05	0.253079	0.898	0.877	0.00148139
Tie1	3.88806e-05	-0.343107	0.826	0.865	0.00150322
Serinc3	4.01808e-05	-0.349653	0.671	0.75	0.00154015
Colgalt2	4.00921e-05	-0.615153	0.194	0.302	0.00154337
Cbx8	4.08686e-05	-1.50767	0.046	0.114	0.00155982
Mrpl9	4.14956e-05	-0.418176	0.464	0.575	0.00157701
Lmbrd2	4.5696e-05	-0.777203	0.21	0.311	0.00172928
Tmem104	4.78016e-05	-1.41479	0.046	0.114	0.00179376
Rapgef5	4.76874e-05	-0.269685	0.936	0.942	0.00179703
Ndufb7	4.88065e-05	0.177438	0.934	0.939	0.00181621
Rnf13	4.87107e-05	-0.580391	0.302	0.421	0.00182023
Nucb2	5.09377e-05	-0.564459	0.21	0.32	0.00188765
Cd63	5.19426e-05	0.260878	0.863	0.794	0.00191694
Ndufb1-ps	5.3392e-05	-0.255525	0.843	0.868	0.00196232
Frmd4a	5.91969e-05	-0.210783	0.808	0.865	0.00216675
Nos2	6.01184e-05	-0.786057	0.181	0.28	0.0021915
Ccnd2	6.27398e-05	0.541082	0.687	0.612	0.00223239
Tinagl1	6.20092e-05	-0.517497	0.521	0.614	0.00223308
Uimc1	6.25802e-05	-0.435771	0.349	0.479	0.00223562
Jun	6.3435e-05	0.329216	0.892	0.845	0.00223928
Nid1	6.16899e-05	-0.212893	0.857	0.895	0.00223964
Rer1	6.24792e-05	-0.253014	0.817	0.867	0.00224097
Hspa1b	6.19895e-05	-1.83632	0.033	0.093	0.00224141
Aurkaip1	6.34244e-05	0.3137	0.812	0.771	0.00224779
Ndufa2	6.46239e-05	0.156781	0.962	0.948	0.00226336
B4galt5	6.4393e-05	-0.896998	0.139	0.232	0.00226415
Npc2	6.53585e-05	0.275533	0.87	0.854	0.00227127
Elf4	6.52906e-05	-0.444045	0.457	0.575	0.00227777
Lpp	6.73638e-05	-0.277855	0.901	0.906	0.00233188
Mrtfa	6.92828e-05	-0.361532	0.426	0.546	0.00238905
Ptar1	7.12344e-05	-0.473629	0.23	0.339	0.0024469
Prmt1	7.22097e-05	0.206221	0.925	0.912	0.0024709
App	7.43722e-05	-0.192041	0.951	0.964	0.00253518
Tspan6	7.70349e-05	-0.221552	0.845	0.901	0.00261596
Trim8	7.92607e-05	-0.480114	0.313	0.429	0.00267124
Lyn	7.91264e-05	-0.315384	0.859	0.885	0.00267681
Man2b1	8.07988e-05	-0.465621	0.373	0.483	0.00271283
Myh10	8.32396e-05	-0.244596	0.909	0.925	0.00277393
Serf2	8.30806e-05	0.108738	1	0.998	0.002779
Med30	8.58368e-05	-0.437621	0.417	0.525	0.00284985
Cers2	8.66619e-05	-0.339199	0.616	0.708	0.00286658
Uba52	8.77175e-05	-0.192184	0.947	0.948	0.00289079
Nipbl	8.91989e-05	-0.296607	0.848	0.895	0.00291808
Mtss1	8.91108e-05	-0.347097	0.79	0.843	0.00292591
Gbp3	9.13419e-05	-1.0723	0.04	0.102	0.00297728
Hspa1a	9.22259e-05	-1.39634	0.051	0.117	0.00298431
Wnk1	9.19544e-05	-0.274575	0.865	0.902	0.00298634
Mterf3	9.26354e-05	-0.494278	0.23	0.34	0.00298674
Rbm41	9.54443e-05	-0.566506	0.216	0.321	0.00306623
Cbfb	9.59464e-05	-0.339884	0.616	0.681	0.00307132
Pald1	9.74509e-05	-0.420909	0.433	0.564	0.00309727
Laptm4b	9.815e-05	-0.288367	0.706	0.787	0.00309745
Stc2	9.80203e-05	-0.855684	0.057	0.127	0.00310432
Dach1	9.74e-05	-0.382664	0.636	0.72	0.00310671
Map2k2	0.000103742	0.253272	0.854	0.812	0.00326241
Adamts10	0.00010494	-0.588083	0.28	0.393	0.00328849
Abcc5	0.000106337	-0.605505	0.221	0.323	0.00332061
Pitpnc1	0.000107883	-0.321397	0.81	0.857	0.00335716
Mcc	0.00010871	-0.438607	0.488	0.586	0.00337113
Dnajc14	0.00010954	-0.524509	0.289	0.398	0.00337344
Rsu1	0.00010945	-0.239149	0.885	0.923	0.00338236
Stat1	0.000112375	-0.538654	0.313	0.421	0.00344886
Pcdh17	0.000113867	-0.450946	0.773	0.793	0.00348268
Sgcb	0.000116794	-0.371662	0.214	0.321	0.00356003
mt-Atp8	0.00011762	-0.55613	0.102	0.186	0.00357302
1810037I17Rik	0.000120609	-0.238484	0.79	0.846	0.00365137
Ccar1	0.000125959	-0.278913	0.788	0.835	0.00380049
Ifitm3	0.000128524	-0.428998	0.812	0.817	0.00386481
Tsnax	0.000130174	-0.354353	0.523	0.624	0.00387527
Rai1	0.000129749	-0.514882	0.362	0.477	0.00387554
Piezo1	0.000130663	-0.286523	0.638	0.738	0.00387692
Jund	0.000129591	0.24312	0.918	0.887	0.00388381
Nabp2	0.000131642	0.390062	0.695	0.639	0.00389302
Psmd4	0.000134895	0.222275	0.916	0.88	0.00397607
Sel1l	0.000137678	-0.389156	0.424	0.546	0.00400522
Rfx7	0.000137348	-0.426853	0.466	0.586	0.00400867
Zmat3	0.000137167	-1.11717	0.082	0.157	0.00401653
Rab6b	0.000137136	-2.25398	0.009	0.05	0.00402882
Tspan14	0.000139005	-0.299648	0.607	0.699	0.00403068
Top1	0.000143371	-0.174289	0.962	0.982	0.00413047
Scand1	0.000143011	0.207329	0.859	0.845	0.00413344
Trmt1l	0.000144831	-0.549781	0.294	0.402	0.00415911
Pik3ca	0.000146559	-0.352101	0.442	0.569	0.00418186
Cops7a	0.000146207	-0.424939	0.466	0.568	0.00418519
Cdc42ep3	0.000148516	-0.513794	0.437	0.523	0.0042242
Heatr5a	0.000150728	-0.42986	0.419	0.524	0.00427351
Raph1	0.000154993	-0.29479	0.885	0.89	0.00433932
Actr2	0.000156113	-0.254973	0.795	0.837	0.00434345
Pik3cb	0.000155711	-0.383891	0.466	0.57	0.0043458
Amd1	0.000153906	0.626406	0.55	0.481	0.00434978
Hnrnpa2b1	0.000154966	-0.16313	0.98	0.993	0.0043522
Ctnnbip1	0.000154829	-0.2231	0.881	0.918	0.00436206
Ndufs7	0.000161007	0.226544	0.865	0.851	0.00441089
Ccdc88a	0.000160026	-0.297747	0.795	0.838	0.00441109
Pex2	0.000160576	-0.535231	0.278	0.38	0.00441262
Zdhhc8	0.00015999	-0.591549	0.221	0.319	0.00442376
Cox5b	0.000159746	0.143197	0.991	0.979	0.00443071
Fbn1	0.000167787	0.240816	0.572	0.47	0.00458259
Ier2	0.000168781	0.319536	0.892	0.882	0.00459567
Pts	0.000169928	-0.48537	0.291	0.401	0.00461286
Cox7a2	0.000174508	0.130412	0.989	0.979	0.00470855
Eva1a	0.000174061	-0.500874	0.488	0.583	0.00471073
Mmp15	0.000175943	-0.316629	0.583	0.689	0.00473296
Trappc2	0.000183808	-0.516414	0.192	0.294	0.00491495
Psmg1	0.000183726	-0.397804	0.411	0.533	0.00492749
Kitl	0.000185502	-0.267224	0.868	0.912	0.00494543
Eef1b2	0.000186059	0.110417	0.998	0.993	0.0049455
Pi4ka	0.000189804	-0.55195	0.331	0.438	0.00503009
Actc1	0.000191409	0.111297	0.916	0.899	0.00505761
Wipf1	0.000196252	-0.32514	0.713	0.767	0.00515509
Rnf130	0.000196045	-0.322585	0.585	0.693	0.00516482
Srf	0.000199161	-0.677269	0.106	0.186	0.00520088
Rassf2	0.00019882	-0.426414	0.278	0.387	0.00520723
Abcf1	0.000201799	0.258677	0.843	0.826	0.00525442
Slc8a1	0.000206513	0.240655	0.598	0.519	0.00533055
Zc3h7a	0.000206384	-0.407472	0.506	0.63	0.00534264
Frmd4b	0.000206143	-0.275122	0.854	0.902	0.00535192
Emp1	0.00020883	-0.323093	0.691	0.767	0.00535937
Fgfr2	0.000208595	-0.279197	0.693	0.782	0.00536878
Ftl1	0.00020984	0.132973	1	0.999	0.00536985
Mfsd14b	0.000211673	-0.481237	0.272	0.381	0.0053859
Mr1	0.000211441	2.51047	0.04	0.01	0.00539537
Sms	0.000214116	0.273507	0.764	0.733	0.0054172
Rnf145	0.000213694	-0.428659	0.232	0.34	0.00542187
Snrpa1	0.000216164	0.289961	0.828	0.796	0.00545355
Ddx58	0.000218533	-0.627469	0.225	0.318	0.00549779
Cspp1	0.000224913	-0.441648	0.435	0.549	0.00564241
Magi1	0.000227004	-0.26822	0.898	0.919	0.00567891
Akr1e1	0.000230779	-0.695119	0.155	0.243	0.00575722
Tcf4	0.000232649	-0.164287	0.996	0.99	0.00578771
Rab11fip5	0.000235658	-0.553691	0.212	0.312	0.00584627
C1galt1	0.000237309	-0.425591	0.311	0.411	0.00587092
Cbl	0.000239287	-0.338055	0.543	0.644	0.00590352
Trio	0.000241608	-0.316912	0.706	0.768	0.00594436
Rbms1	0.000242712	-0.186542	0.971	0.973	0.00595512
Lysmd3	0.000251884	-0.504566	0.212	0.313	0.00616323
Uqcrq	0.000254875	0.156042	0.974	0.958	0.00616881
Slc35f5	0.000254844	-0.559997	0.208	0.3	0.00618483
Eln	0.000254154	-0.588204	0.141	0.232	0.00618488
Lfng	0.000253762	-1.00349	0.031	0.085	0.0061922
Alg8	0.000257591	-0.593167	0.289	0.389	0.00620092
Ncstn	0.000256903	-0.290491	0.444	0.561	0.00620109
Cox17	0.000262405	-0.333877	0.684	0.748	0.00629984
Dock9	0.000271911	-0.338855	0.722	0.801	0.00637386
Pex10	0.000271495	-1.21418	0.051	0.111	0.00638084
Polr3k	0.000270104	-0.385769	0.488	0.585	0.00638174
Fth1	0.000267424	0.17647	0.996	0.992	0.00638601
Kit	0.000266916	-0.461535	0.457	0.562	0.00639096
Abcg1	0.000271266	-0.59333	0.245	0.344	0.0063923
Dcbld1	0.000269961	-0.279444	0.554	0.652	0.00639528
Cabp1	0.000269251	-0.580755	0.212	0.31	0.00639543
Rdh11	0.00026863	-0.716244	0.13	0.213	0.00639768
H1f10	0.000274947	0.544698	0.536	0.467	0.00642816
Cd36	0.000279254	-0.358873	0.649	0.723	0.00651179
Rdm1	0.000284779	-0.648359	0.269	0.367	0.00662334
Ly6e	0.000291239	-0.460979	0.47	0.567	0.00675598
Slc25a36	0.000296051	-0.458208	0.26	0.36	0.00683213
Cd47	0.000295551	-0.300634	0.662	0.737	0.00683826
Ppp4r1	0.000300609	-0.323019	0.439	0.556	0.00691942
Tbk1	0.00030296	-0.319078	0.408	0.527	0.00693779
Magohb	0.000302621	-0.321956	0.444	0.564	0.00694783
Snx15	0.000304909	-0.825248	0.205	0.292	0.00696456
Myl4	0.000306132	0.264061	0.773	0.714	0.00697466
Atox1	0.000308419	0.169406	0.967	0.95	0.00700888
Zfp277	0.000311128	-0.379692	0.459	0.554	0.0070525
Crip2	0.0003128	0.16181	0.989	0.985	0.00707245
Aplf	0.000314394	-0.507309	0.064	0.131	0.00709055
Dram2	0.000316417	-0.372644	0.475	0.592	0.00711818
Krtcap2	0.000319866	0.185546	0.974	0.967	0.00717769
Trps1	0.000327008	-0.384774	0.475	0.571	0.00731956
Rab3gap2	0.00032953	-0.502433	0.3	0.395	0.00733923
Ap1g1	0.000329259	-0.347125	0.457	0.573	0.00735154
Srsf9	0.000350618	-0.191385	0.857	0.871	0.00778949
4930503L19Rik	0.000364075	-0.473455	0.422	0.527	0.00806837
Ubfd1	0.000365497	-0.380948	0.415	0.53	0.00807984
Snrpg	0.00036747	0.137699	0.976	0.977	0.00810339
Mitd1	0.000369609	-0.544834	0.3	0.398	0.00811051
Tpra1	0.000368757	-0.829687	0.091	0.162	0.00811175
Ier3	0.000372597	0.365298	0.565	0.496	0.00815604
Nudcd3	0.000378944	0.199514	0.845	0.827	0.0082747
Klf7	0.000385439	-0.290398	0.837	0.87	0.008335
Denr	0.000385401	0.239963	0.819	0.775	0.00835441
Macroh2a1	0.000387761	0.174217	0.927	0.911	0.00836497
Ifi44	0.000388957	-1.64214	0.007	0.042	0.00837054
Kansl1	0.000385359	-0.293269	0.808	0.849	0.00837383
Mrpl27	0.000384675	-0.316683	0.545	0.646	0.00837934
Kidins220	0.000390953	-0.28088	0.49	0.596	0.00839327
Exoc6b	0.000395017	-0.249221	0.649	0.744	0.00843995
Ankrd28	0.000395987	-0.299764	0.625	0.718	0.00844047
Dock4	0.000394224	-0.327311	0.883	0.895	0.00844319
Nubp1	0.000399207	0.434014	0.514	0.444	0.00848885
Sh2d3c	0.000400159	-0.263679	0.517	0.627	0.00848888
Anapc5	0.000402093	0.198491	0.881	0.863	0.00848958
Polb	0.000401956	-0.475052	0.483	0.571	0.00850679
Kctd13	0.000406004	-0.263445	0.117	0.2	0.00853182
Nlk	0.000405628	-0.257194	0.658	0.738	0.00854403
Usp19	0.000413183	-0.43224	0.347	0.446	0.00866229
Pfdn4	0.000415953	-0.345289	0.603	0.677	0.00869995
Lamb1	0.000429199	-0.309741	0.788	0.82	0.00891437
Mgat4a	0.000427641	-0.439594	0.3	0.395	0.00892351
Tle5	0.000429156	0.207845	0.949	0.919	0.00893425
Lcorl	0.000433903	-0.288306	0.781	0.825	0.00899116
Rgmb	0.000435931	-0.696608	0.155	0.237	0.00901226
Tspan18	0.000441814	-0.234533	0.945	0.961	0.00911279
Abcb7	0.000449136	-0.322961	0.347	0.46	0.00922122
Zzz3	0.000448467	-0.3225	0.43	0.544	0.0092287
Taf2	0.00045245	-0.513858	0.351	0.451	0.00926795
Dcaf5	0.000461098	-0.390193	0.344	0.456	0.0094235
Timm23	0.000462648	0.206931	0.918	0.869	0.00943359
Ifitm2	0.000466286	0.164218	0.985	0.975	0.0094861
Cenpb	0.000469635	0.311301	0.682	0.638	0.00953252
Tnnc1	0.00047529	0.188944	0.792	0.757	0.00962542
Unc50	0.000483801	-0.369368	0.506	0.605	0.00977562
Trrap	0.000488345	-0.397196	0.358	0.463	0.00984517
Ebf3	0.000489524	-0.301066	0.57	0.675	0.00984672
Robo4	0.000491658	-0.257819	0.481	0.602	0.00986741
R3hdm1	0.000494042	-0.301189	0.691	0.767	0.00987089
Tsen54	0.000493653	-0.757498	0.117	0.193	0.00988523
Trmo	0.000499474	-0.779187	0.055	0.115	0.00993497
Ddx3y	0.000499073	0.367703	0.453	0.363	0.00994916
Thap1	0.000502192	-0.719008	0.126	0.205	0.00996684
Pon3	0.00050606	-0.482709	0.364	0.457	0.0100213
Sema6d	0.000508198	-0.318178	0.788	0.849	0.0100414
Ciao1	0.000513641	-0.393295	0.313	0.414	0.0101265
Oaz1	0.000516145	0.111803	0.987	0.987	0.0101535
Ctsd	0.000518612	0.313279	0.746	0.681	0.0101796
Lsm12	0.000529465	0.249531	0.801	0.793	0.0103472
Rasip1	0.000529026	0.144204	0.958	0.964	0.0103612
Itm2b	0.000532131	-0.168399	0.98	0.992	0.0103766
Igf2bp2	0.000533618	-0.342516	0.589	0.674	0.0103829
Sh3rf1	0.000534837	-0.374315	0.415	0.526	0.010384
Adgrf5	0.000543228	-0.174954	0.892	0.933	0.0104785
Usp6nl	0.000540936	-0.360464	0.446	0.544	0.0104796
Rab21	0.000545994	-0.259957	0.651	0.732	0.0104866
Dnajc8	0.000544929	0.164878	0.912	0.901	0.0104887
U2af1	0.000542754	0.20042	0.932	0.915	0.0104921
Cd93	0.000547931	-0.180162	0.951	0.956	0.0105012
Eif2s3x	0.000549325	-0.423695	0.525	0.608	0.0105054
Mef2a	0.000561111	-0.194719	0.894	0.919	0.0106397
Lifr	0.000557671	-0.283146	0.276	0.382	0.0106422
Trim59	0.000558959	-0.607469	0.296	0.38	0.0106441
Gbp7	0.00056063	-0.883841	0.091	0.16	0.0106532
Pdia3	0.000564002	-0.165972	0.985	0.977	0.0106718
Txndc17	0.000569543	-0.199095	0.894	0.924	0.0107312
Atxn7l3b	0.00056839	0.196189	0.94	0.893	0.0107321
Gorasp2	0.000573558	0.310979	0.726	0.669	0.0107841
Arhgap23	0.000576909	-0.377494	0.565	0.651	0.0108243
Gm1673	0.000586349	0.48107	0.528	0.468	0.0109784
Rcsd1	0.000590617	-0.270253	0.62	0.704	0.0110351
Usf3	0.000593762	-0.631742	0.203	0.29	0.0110707
Ptpre	0.000599914	0.297264	0.565	0.487	0.0111621
Fam104a	0.000602194	0.253082	0.859	0.824	0.0111813
Ppp1r16b	0.000614586	-0.280165	0.539	0.632	0.0113641
Ppm1g	0.000614337	0.299656	0.735	0.668	0.0113831
Exosc3	0.000631332	-0.29411	0.375	0.483	0.0116017
Pcdhgb5	0.000629017	-1.66994	0.011	0.048	0.0116069
Anapc16	0.0006311	-0.257195	0.611	0.701	0.0116214
Gabpa	0.000638932	-0.371562	0.325	0.432	0.0117172
Sppl2a	0.000642	-0.424981	0.283	0.387	0.0117494
Cnot4	0.000644696	-0.27397	0.691	0.769	0.0117506
Cyp39a1	0.000646359	-0.863412	0.062	0.123	0.0117569
Styx	0.000643837	-0.481424	0.185	0.271	0.0117589
Ppm1e	0.000651238	-0.774841	0.115	0.188	0.0118216
Gm3558	0.000655274	-1.57383	0.013	0.051	0.0118467
Nsa2	0.000658717	0.193133	0.903	0.9	0.0118609
Adam9	0.000654962	-0.621492	0.174	0.26	0.011865
Ctla4	0.000658017	0.608114	0.38	0.314	0.0118722
Lgals9	0.000664223	-0.377304	0.576	0.639	0.011936
Nid2	0.000671746	-0.231977	0.653	0.721	0.0120469
Uxs1	0.000673615	-0.360715	0.287	0.39	0.0120562
Gm21411	0.000677264	2.89669	0.018	0.001	0.0120731
Kcnj2	0.000676898	-0.607646	0.212	0.296	0.0120907
Abcc4	0.000701567	-0.412945	0.347	0.436	0.0124815
Stxbp5	0.000713842	-0.479119	0.384	0.47	0.0126746
Mia3	0.000717224	-0.310195	0.466	0.57	0.0127094
Slc19a2	0.000728902	-1.15031	0.022	0.065	0.0128907
Set	0.000734266	0.144141	0.98	0.956	0.0129599
Ptk2	0.00074154	-0.183115	0.929	0.949	0.0130625
Galns	0.000746484	-0.686369	0.155	0.232	0.0131237
Plekhg1	0.000752586	-0.224336	0.868	0.894	0.013205
Zfp710	0.000769435	-0.252411	0.437	0.554	0.0134478
Snu13	0.000768247	0.189754	0.923	0.911	0.0134534
Fancm	0.000777019	-0.752089	0.194	0.273	0.0135538
Tm2d1	0.000779004	-0.313862	0.556	0.652	0.013562
Rai14	0.000783216	-0.46612	0.483	0.575	0.0136088
Gapdh	0.000785208	0.147727	0.998	0.995	0.0136169
Trim6	0.000789379	-0.599708	0.168	0.252	0.0136627
Etfdh	0.000818109	-0.450871	0.252	0.346	0.0141326
Dcaf6	0.000819831	-0.492898	0.393	0.487	0.014135
Atrn	0.00082329	-0.289858	0.574	0.671	0.0141672
Col4a3bp	0.000834462	-0.314457	0.623	0.713	0.0143044
Pias1	0.000836099	-0.311901	0.508	0.605	0.014305
Ephb2	0.000833756	2.51279	0.013	0	0.0143198
Luc7l3	0.000843717	-0.222379	0.832	0.865	0.0143255
Nck2	0.00084217	-0.31743	0.483	0.587	0.0143265
Maged2	0.000846088	0.253656	0.918	0.905	0.0143385
Ppp1r15b	0.000841503	-0.429456	0.247	0.35	0.0143425
Haus4	0.000840006	0.511241	0.512	0.446	0.0143443
Atxn1l	0.000873723	-0.504307	0.227	0.32	0.0146677
Kif13a	0.000876249	-0.326228	0.616	0.687	0.0146825
Glrx3	0.000873144	0.165572	0.969	0.918	0.0146856
Zyg11b	0.000870315	-0.275659	0.391	0.505	0.0146933
Emc8	0.000868739	0.233621	0.751	0.704	0.0146945
Tmem234	0.000872059	0.18081	0.901	0.887	0.014695
Rrbp1	0.000881983	0.165148	0.98	0.962	0.0147509
Smim26	0.000883812	-0.392326	0.338	0.433	0.0147539
4930402H24Rik	0.000891172	-0.245696	0.876	0.893	0.014849
Tceanc2	0.000903011	-0.731162	0.155	0.232	0.0150182
Ep300	0.000910091	-0.311308	0.4	0.517	0.0151078
Esyt2	0.000911979	-0.332801	0.466	0.58	0.0151111
Ube2l3	0.000939985	0.168421	0.929	0.908	0.0153193
Hddc3	0.000939426	1.10992	0.148	0.09	0.0153382
Nbr1	0.000927563	-0.405339	0.455	0.565	0.0153409
Akr1c14	0.000929812	-0.868295	0.049	0.104	0.0153496
Nppb	0.000937286	-0.898065	0.04	0.09	0.0153595
Rpl13a	0.000939133	0.16779	0.947	0.913	0.0153615
Slc15a2	0.000932538	0.631394	0.088	0.043	0.0153662
Hoxb3	0.000936108	-0.989111	0.044	0.096	0.0153684
Pop5	0.000935634	-0.27342	0.57	0.651	0.0153889
Cpeb4	0.000949943	-0.318495	0.333	0.443	0.0154535
Cdv3	0.000958262	0.175642	0.907	0.89	0.0155604
Nup210	0.000962277	-0.504676	0.19	0.273	0.0155973
Tmem255b	0.000966846	-1.1278	0.038	0.087	0.0156429
Irak2	0.00097395	-0.336066	0.267	0.365	0.0157294
Mrpl33	0.000980736	-0.185932	0.834	0.861	0.0158104
Cbfa2t2	0.000988607	-0.322733	0.435	0.531	0.0159086
Adgrl4	0.000999448	-0.222536	0.815	0.851	0.0160541
Mrpl32	0.00100255	-0.264958	0.585	0.673	0.016075
Cwc15	0.0010104	-0.175265	0.784	0.84	0.0161718
Otud4	0.00103111	-0.315055	0.411	0.519	0.0164737
Csgalnact2	0.00103412	-0.626053	0.11	0.18	0.0164924
Gphn	0.00103816	-0.302033	0.715	0.787	0.0165273
Map7	0.00104123	0.521881	0.464	0.394	0.0165466
Srsf3	0.00106508	0.123342	0.976	0.975	0.0168359
Tnrc18	0.00106254	-0.310434	0.424	0.533	0.0168553
Rwdd4a	0.00106462	0.427259	0.563	0.506	0.0168584
Irx6	0.00107406	3.55542	0.02	0.002	0.0168585
Gnai2	0.00107315	0.128517	1	0.999	0.0168737
Tmed5	0.00107199	-0.254338	0.724	0.764	0.0168853
Zfp91	0.00107113	-0.469215	0.044	0.096	0.0169015
Ccdc85b	0.00109444	0.141244	0.978	0.961	0.0171481
Cd34	0.00109774	-0.168023	0.951	0.974	0.0171698
Tln1	0.00109999	0.153873	0.932	0.919	0.0171749
Eif3b	0.00111789	0.228522	0.795	0.767	0.0174239
Gng2	0.0011233	-0.24284	0.722	0.779	0.0174777
Nme4	0.0011466	0.426938	0.457	0.387	0.0177783
Exoc6	0.00114475	-0.252594	0.704	0.763	0.0177804
Ahctf1	0.00115175	-0.277787	0.497	0.595	0.0178271
Fhl2	0.00116593	-0.231746	0.539	0.633	0.0178916
Fli1	0.00116404	-0.194657	0.951	0.95	0.0178933
Cul2	0.00115947	-0.343919	0.38	0.482	0.0179157
Wdr89	0.00116372	0.280544	0.735	0.698	0.0179192
Pcgf3	0.00117061	-0.356077	0.389	0.489	0.0179326
Igfbp4	0.00116352	0.1155	0.993	0.974	0.0179471
Fzd4	0.00118194	-0.209554	0.687	0.763	0.0180752
Rptor	0.00118407	-0.273446	0.455	0.565	0.0180768
Lurap1l	0.0012	-0.391336	0.23	0.325	0.0182887
Zfpm2	0.00120612	-0.251771	0.664	0.743	0.0183506
Zfp622	0.00124475	0.356885	0.583	0.53	0.0188741
Sptlc2	0.00124458	-0.184421	0.702	0.77	0.0189037
Ttll4	0.00125646	-0.517211	0.201	0.285	0.0190194
Sod1	0.00127033	0.214585	0.819	0.811	0.0191321
4921524J17Rik	0.00127269	-0.178396	0.57	0.669	0.0191354
Rgl1	0.00126982	-0.187331	0.691	0.769	0.0191567
Vgll4	0.00126809	0.25855	0.85	0.824	0.019163
Hhla1	0.00127685	-1.00432	0.038	0.086	0.0191656
Map4k2	0.00127975	-0.407971	0.313	0.411	0.0191769
Dennd6a	0.00128848	-0.359608	0.492	0.588	0.0192755
Fam168a	0.00130067	-0.246204	0.497	0.617	0.0193605
Hspg2	0.00129917	-0.145295	0.947	0.965	0.0193705
Foxo3	0.00130461	-0.450477	0.172	0.256	0.0193869
Hprt	0.0012991	-0.173591	0.742	0.777	0.0194018
Prkar1a	0.00132072	0.13652	0.949	0.915	0.0195936
Abl2	0.00132295	-0.324187	0.552	0.652	0.0195942
Npl	0.00132632	-1.06407	0.066	0.123	0.0196116
Cfap20	0.00135127	-0.241428	0.74	0.785	0.0199145
C2cd5	0.00135592	-0.397524	0.276	0.363	0.0199173
Hspa9	0.00135375	0.183042	0.87	0.826	0.0199182
Btaf1	0.00134997	0.192642	0.728	0.661	0.0199282
Acta1	0.00137321	0.779101	0.143	0.087	0.0201051
Exog	0.00137116	-0.437754	0.15	0.231	0.020108
Snrpd3	0.00137804	0.242766	0.872	0.854	0.0201099
Rassf3	0.00137708	-0.304863	0.673	0.743	0.0201289
Rpf1	0.00138404	-0.396983	0.34	0.433	0.0201646
Itsn2	0.00139226	-0.161069	0.81	0.855	0.0202184
Gimap8	0.00139158	-0.626503	0.236	0.321	0.0202414
Huwe1	0.00141524	-0.220012	0.766	0.832	0.0203208
Apaf1	0.00141454	-0.396069	0.415	0.506	0.0203434
Ubc	0.00140344	0.131782	0.971	0.964	0.0203476
Rnaseh1	0.00142089	-0.397038	0.221	0.307	0.0203691
Thy1	0.00141416	1.48623	0.062	0.026	0.0203707
Col4a2	0.00141318	-0.158497	0.98	0.98	0.0203895
Fam49b	0.00140995	-0.233403	0.755	0.811	0.0204088
Tnnt2	0.00141244	0.128795	0.857	0.818	0.0204118
Ecscr	0.00143123	0.146435	0.985	0.977	0.0204845
Zfp182	0.00144164	-0.450765	0.236	0.329	0.0205675
Tyk2	0.00144036	-0.722176	0.137	0.206	0.0205822
Tkt	0.00144791	0.14528	0.898	0.877	0.0206241
Zfp507	0.00146073	-0.517358	0.245	0.333	0.0207736
Gemin7	0.00147921	0.252875	0.79	0.74	0.0210029
Dst	0.00148405	-0.180088	0.85	0.899	0.0210382
Robo1	0.00149083	-0.29107	0.658	0.732	0.0210674
Ugcg	0.00148939	-0.360005	0.397	0.498	0.0210805
Cotl1	0.00150263	0.197871	0.905	0.881	0.0211338
Nenf	0.001501	0.211077	0.799	0.748	0.0211443
Sos2	0.00150062	-0.234506	0.397	0.506	0.0211722
Ptprm	0.00152748	-0.180614	0.947	0.952	0.0214496
Tiprl	0.00154591	-0.282851	0.596	0.68	0.0216744
Tbc1d9b	0.00155385	-0.295822	0.541	0.635	0.0217514
Nxpe3	0.00155736	-0.835348	0.091	0.154	0.0217665
Nek1	0.00155984	-0.602901	0.214	0.295	0.0217671
Taz	0.0015666	-0.448012	0.192	0.276	0.0218273
Tspan9	0.00159181	-0.195436	0.865	0.883	0.0220069
Zmym4	0.00159052	-0.202746	0.603	0.696	0.0220231
H2-T22	0.00158621	-0.575608	0.11	0.176	0.0220317
Mrtfb	0.00158407	-0.378154	0.607	0.689	0.0220364
Ssr3	0.00159031	-0.253256	0.768	0.835	0.0220544
Cacul1	0.00159881	-0.369046	0.424	0.521	0.0220695
Cep104	0.00161791	-0.481308	0.163	0.245	0.0222987
Zfp943	0.00162671	-0.704595	0.128	0.198	0.0223855
Bst2	0.0016311	-0.388199	0.784	0.815	0.0224114
Wdfy1	0.00165271	0.429174	0.466	0.405	0.0226386
Fam120a	0.00165154	-0.246203	0.627	0.701	0.0226573
Ccdc58	0.0016695	-0.24615	0.587	0.682	0.0227986
Atp5d	0.00166726	0.128844	0.985	0.969	0.0228029
Sh3glb2	0.00167257	0.252697	0.706	0.632	0.0228057
Lamtor3	0.00168527	-0.31368	0.534	0.624	0.0229438
Caap1	0.00170346	-0.28925	0.342	0.45	0.023121
Lsm5	0.00170209	-0.183183	0.748	0.826	0.0231375
Bdp1	0.00171932	-0.382864	0.508	0.599	0.0232303
Tsn	0.00171572	0.198477	0.85	0.839	0.023252
Ttc13	0.00171891	-0.49125	0.247	0.337	0.02326
Igf1r	0.00172594	-0.317552	0.757	0.805	0.0232845
Hpse2	0.00173737	-1.66888	0.009	0.039	0.0234034
Adam19	0.00175468	-0.362929	0.7	0.756	0.023601
Tcf15	0.00176808	-0.297521	0.786	0.831	0.0237455
Ddx60	0.00178006	-2.03096	0.004	0.031	0.023799
Snhg4	0.00177887	-0.418491	0.272	0.363	0.0238187
Erc1	0.00177826	-0.272668	0.609	0.708	0.0238463
Hnrnpu	0.0017979	0.153995	0.98	0.962	0.0239658
Ubr7	0.00179563	0.29297	0.572	0.507	0.0239713
Eloc	0.00180547	-0.131239	0.861	0.888	0.023995
Mrpl30	0.00180321	0.198665	0.861	0.852	0.0240007
Myl7	0.00182833	0.459306	0.479	0.411	0.0242627
C9orf72	0.00183656	-0.721868	0.066	0.123	0.0243357
Pigs	0.00185107	-0.436395	0.203	0.29	0.0243474
F11r	0.00185009	-0.117742	0.773	0.83	0.0243705
Lrrk2	0.0018587	-0.410564	0.32	0.411	0.024376
Aagab	0.00186709	-0.610651	0.113	0.18	0.0243787
Gimap6	0.00186503	-0.177551	0.94	0.949	0.0243874
Mrps24	0.00186234	0.168532	0.879	0.849	0.024388
Lims1	0.00184967	-0.173463	0.96	0.957	0.0244008
Enpp3	0.00185803	-0.478847	0.177	0.255	0.024403
Sav1	0.00184445	-0.342442	0.503	0.587	0.0244041
Prkcg	0.00184822	0.475733	0.574	0.518	0.0244179
Ciao2a	0.0018761	-0.244476	0.678	0.723	0.0244606
Epn2	0.0018821	-0.297311	0.492	0.574	0.0245029
Ncapd2	0.00189973	-0.418692	0.342	0.424	0.0246606
Fgf14	0.00189874	2.44892	0.026	0.006	0.0246836
Invs	0.00190651	-0.386902	0.256	0.348	0.0247127
Cdon	0.00191647	-0.586031	0.077	0.137	0.0248057
Tpst1	0.00194265	-0.416828	0.327	0.417	0.0251083
Ano6	0.00196777	-0.258657	0.541	0.64	0.0253962
Bzw1	0.0019885	0.135804	0.954	0.943	0.0256267
Arl6ip5	0.00201373	-0.318624	0.534	0.631	0.0259144
Slc30a9	0.00201707	-0.251834	0.464	0.549	0.0259201
Eef1e1	0.00203626	-0.236337	0.384	0.482	0.0260916
Ubr5	0.002035	-0.204655	0.678	0.777	0.0261129
Kat2b	0.00204799	-0.358301	0.411	0.504	0.0261295
Fbxo34	0.0020473	-0.381004	0.34	0.432	0.026158
Eif3c	0.00204682	0.140655	0.969	0.961	0.0261893
Atp5j2	0.00206337	0.107723	0.974	0.979	0.0262506
Stxbp3	0.00206215	-0.24537	0.322	0.423	0.0262726
Pdzrn3	0.00207755	-0.58638	0.444	0.51	0.0263934
Chst11	0.00210829	-0.359917	0.294	0.385	0.0266702
Bbs9	0.00210291	-0.652165	0.241	0.318	0.0266776
Pigf	0.00210674	-0.23805	0.245	0.342	0.0266883
Etnk1	0.00211453	-0.259415	0.479	0.573	0.0267112
Snx13	0.00212663	-0.154217	0.325	0.433	0.0268262
Lama4	0.00213184	-0.1894	0.938	0.946	0.026854
Exoc5	0.002145	-0.205086	0.753	0.78	0.0269816
Fibin	0.00215536	2.40953	0.033	0.01	0.0270738
Adsl	0.00217923	-0.326941	0.397	0.492	0.0271069
Nbea	0.00218555	-0.249709	0.715	0.776	0.0271099
Cyth1	0.00217164	-0.310914	0.305	0.4	0.0271258
Mcf2l	0.00217775	-0.357653	0.336	0.415	0.0271262
Rab30	0.00218412	-0.550284	0.124	0.194	0.0271298
Zbtb1	0.00217658	-0.410197	0.38	0.473	0.0271495
Nup54	0.00217116	-0.312366	0.411	0.504	0.0271577
Apba2	0.00216977	1.50317	0.053	0.021	0.0271784
Crtc2	0.00219413	-0.590588	0.106	0.17	0.0271787
1110017D15Rik	0.00216741	-0.62776	0.029	0.07	0.027187
Mzt1	0.00220671	-0.230019	0.464	0.57	0.0272589
Znfx1	0.00220584	-0.673044	0.161	0.236	0.0272858
Gab1	0.0022289	-0.467441	0.411	0.492	0.0273063
Tubb5	0.0022242	0.126442	0.987	0.99	0.0273237
Lrrk1	0.00222184	-0.530539	0.258	0.344	0.0273324
Pfdn5	0.00222873	0.139649	0.985	0.974	0.0273417
Hps1	0.00221664	1.24818	0.119	0.07	0.0273437
Lats2	0.00222154	-0.255672	0.283	0.375	0.0273663
Vcp	0.00223694	0.141352	0.945	0.946	0.0273672
Itpkb	0.00227384	-0.181522	0.775	0.83	0.0276671
Mylip	0.00227239	-0.584813	0.19	0.263	0.0276872
Adora2a	0.00227082	-0.367562	0.497	0.577	0.0277058
Hnrnph1	0.00226863	-0.218884	0.839	0.875	0.027717
Stra6l	0.00229674	2.5886	0.011	0	0.027832
Hspa12b	0.0022916	-0.250605	0.607	0.693	0.0278453
Prelp	0.00229674	2.64409	0.011	0	0.0278699
Poldip2	0.00230752	0.369	0.494	0.431	0.0279247
Fam172a	0.00231933	-0.2699	0.7	0.761	0.0280297
Xbp1	0.00234565	-0.29893	0.684	0.74	0.0283095
Trim12a	0.00235738	-0.326292	0.113	0.181	0.0283743
Ccne1	0.00235479	0.748855	0.245	0.182	0.0283814
Hccs	0.00236957	-0.293798	0.223	0.311	0.0284827
Msl1	0.00237496	-0.348327	0.466	0.562	0.0285091
Exo5	0.00238893	-0.590358	0.106	0.17	0.0286383
Tram2	0.00239893	-0.386417	0.274	0.362	0.0287196
Ksr1	0.00241378	-0.363594	0.512	0.6	0.0287433
Lrrc8d	0.0024122	-0.427883	0.371	0.451	0.0287628
Itpripl1	0.00242009	-0.611925	0.062	0.115	0.02878
Pgm2	0.00241064	-0.220731	0.539	0.631	0.0287826
Plekho1	0.00240762	0.208197	0.868	0.849	0.0287851
Prxl2c	0.00242851	-0.166276	0.565	0.656	0.0288417
Cyyr1	0.00244	-0.228081	0.788	0.844	0.0289014
S1pr1	0.0024375	-0.286102	0.731	0.783	0.0289101
Fam131a	0.00246474	-0.656486	0.141	0.21	0.0291172
Zfp407	0.0024618	-0.297525	0.673	0.738	0.029121
Syvn1	0.0025003	-0.39961	0.104	0.169	0.0294982
Prdx3	0.00250765	-0.334159	0.503	0.57	0.029546
Hoxb4	0.00255426	-0.330449	0.212	0.293	0.0299765
Gm2000	0.00255315	0.159469	0.898	0.893	0.0300029
Stim1	0.00255219	-0.337147	0.336	0.421	0.0300311
Arap3	0.00258573	-0.207834	0.795	0.836	0.030306
Eif4a3	0.0025904	0.1975	0.804	0.767	0.0303209
Clcc1	0.00260068	-0.360132	0.265	0.355	0.030322
Cbwd1	0.00259924	-0.351374	0.333	0.429	0.0303449
Mbd5	0.0025981	-0.339501	0.68	0.746	0.0303712
Zfyve1	0.00262207	-0.452704	0.205	0.283	0.0305316
Slc25a17	0.00264113	-0.306968	0.386	0.475	0.0306336
Igf1	0.00263956	-0.287266	0.428	0.525	0.0306553
Rgs7bp	0.00263716	0.368572	0.62	0.568	0.0306672
Ro60	0.00264859	-0.241313	0.364	0.461	0.0306803
Sf3b2	0.00265663	0.152344	0.916	0.936	0.0307336
Id1	0.00266687	0.243442	0.759	0.744	0.0308122
Nprl3	0.0026994	-0.381648	0.168	0.245	0.0310674
Pde1c	0.0026933	-0.437577	0.108	0.174	0.0310773
Ablim3	0.0026968	-0.580752	0.333	0.405	0.0310775
Snw1	0.00271494	0.192163	0.808	0.775	0.0311259
Coro2b	0.00271859	-0.322555	0.486	0.575	0.0311278
Cdh18	0.00271221	2.8803	0.018	0.002	0.0311346
Sdccag8	0.00270937	-0.378685	0.298	0.387	0.0311421
Gabarap	0.00272981	0.167381	0.976	0.931	0.0312163
BC055324	0.00273737	-0.534773	0.148	0.217	0.0312627
Reep5	0.0027508	0.198434	0.874	0.831	0.031376
Kras	0.00277158	-0.265491	0.775	0.819	0.0315727
Cct6a	0.00277546	0.160141	0.929	0.923	0.0315766
Ccdc6	0.00282262	-0.453703	0.305	0.392	0.0320723
Edf1	0.00282815	0.156043	0.918	0.898	0.0320943
Creb3l2	0.00284237	-0.354796	0.534	0.608	0.0321332
Gm12353	0.00284174	-1.02588	0.06	0.11	0.0321668
Slc25a39	0.00284066	0.258455	0.662	0.61	0.0321954
Trim46	0.0028545	-0.353922	0.046	0.094	0.0322295
Cdk2	0.00286974	-0.507203	0.254	0.329	0.0323607
Etl4	0.00287557	-0.314292	0.812	0.82	0.0323855
Cit	0.00289308	-0.581664	0.38	0.454	0.0325008
Ncl	0.00288954	0.166778	0.978	0.975	0.0325018
Magt1	0.00290135	-0.220552	0.689	0.744	0.0325527
Aopep	0.00292081	-0.325371	0.647	0.71	0.0327299
Cmas	0.00294325	0.273881	0.817	0.779	0.0329401
Itga1	0.00295818	-0.396478	0.519	0.607	0.0330657
mt-Nd6	0.00297811	-0.510814	0.157	0.227	0.0332469
Ctdsp1	0.0029952	-0.388279	0.247	0.335	0.0333959
Tgoln1	0.0030017	-0.29814	0.455	0.558	0.0334266
Frmd6	0.0030229	-0.406206	0.28	0.358	0.033579
Pecam1	0.00302262	-0.115031	0.978	0.98	0.0336177
Ghr	0.00303374	-0.186572	0.678	0.752	0.0336576
Lsm14b	0.00304439	0.432451	0.353	0.28	0.0337338
Poli	0.00304828	-0.74857	0.042	0.087	0.033735
Slc35a3	0.00305403	-0.395864	0.313	0.402	0.0337568
Zfp120	0.00309506	-0.344279	0.119	0.186	0.0341259
Clec16a	0.00309377	-0.446958	0.13	0.2	0.0341538
Katnbl1	0.00311263	-0.418016	0.373	0.461	0.0342774
Ptbp1	0.00313255	0.231724	0.779	0.754	0.0344542
Zfp692	0.0031413	-0.255719	0.258	0.345	0.034508
Plcb3	0.00314623	-0.350138	0.219	0.296	0.0345197
Tlr4	0.00315431	-0.196156	0.254	0.352	0.0345658
Acyp2	0.00316327	-0.27383	0.364	0.454	0.0345791
Lrch1	0.00315951	-0.274595	0.642	0.701	0.0345804
Pdlim5	0.00316838	-0.25902	0.839	0.874	0.0345927
Telo2	0.00318146	-0.280197	0.252	0.336	0.0346507
Ndufb3	0.00318598	-0.172065	0.817	0.856	0.0346577
Pcnp	0.00317889	-0.198057	0.728	0.795	0.0346651
Col28a1	0.00319942	-1.87479	0.018	0.051	0.0347616
Hnrnpll	0.00322916	-0.221448	0.592	0.675	0.0348725
Slc16a9	0.00322639	-0.860162	0.055	0.105	0.0348849
St6gal1	0.00322324	-0.458263	0.212	0.288	0.034893
Arid2	0.00322307	-0.230522	0.611	0.693	0.0349336
Ywhag	0.00324308	-0.247703	0.563	0.642	0.0349384
Utp18	0.00321981	-0.275102	0.413	0.499	0.0349406
Arhgap18	0.00324054	-0.238307	0.94	0.94	0.0349532
Vps26a	0.00327206	-0.373039	0.344	0.424	0.0352082
Cep44	0.00328105	-0.415681	0.243	0.327	0.0352624
Chuk	0.00328775	-0.188538	0.276	0.373	0.0352919
Tor2a	0.0033332	-0.319226	0.322	0.407	0.0356086
Egr1	0.00332546	0.214431	0.684	0.592	0.0356112
Mex3c	0.00333264	-0.221061	0.371	0.464	0.0356452
Dennd5b	0.0033247	-0.243991	0.795	0.833	0.0356457
Mtmr3	0.00334426	-0.321815	0.461	0.54	0.0356841
Hint1	0.00337541	0.106782	0.996	0.992	0.0358878
Abcd4	0.00337373	-0.581486	0.148	0.214	0.0359128
Kat14	0.00337062	-0.318307	0.258	0.343	0.0359224
Lemd3	0.00339688	-0.3672	0.311	0.395	0.0360732
Ptpa	0.00342118	0.280153	0.673	0.63	0.0362881
Atxn1	0.00343028	-0.283923	0.77	0.792	0.0363414
Capns1	0.00345642	0.169448	0.929	0.93	0.0364024
Vash1	0.00345246	-0.21324	0.4	0.481	0.0364037
Cr1l	0.00344144	-0.268652	0.57	0.665	0.0364165
Ccn1	0.00345218	-0.32317	0.426	0.511	0.0364437
Sox4	0.00345177	0.193533	0.872	0.863	0.0364826
Snx1	0.00347657	-0.232774	0.468	0.552	0.0365716
Ssbp1	0.00349588	-0.255914	0.563	0.65	0.0367314
Brms1l	0.00350916	-0.389517	0.278	0.363	0.0367844
Lipo3	0.00350825	-0.74082	0.06	0.11	0.036818
Tanc1	0.00351776	-0.219321	0.757	0.805	0.0368313
Rnf146	0.00353603	-0.261925	0.413	0.51	0.0368498
Mllt10	0.00353402	-0.21335	0.757	0.813	0.0368719
Tmem161b	0.00353016	-0.365605	0.283	0.367	0.0368747
Qk	0.00354771	-0.118306	0.949	0.962	0.0368855
Ckap2	0.00354382	-0.532506	0.289	0.363	0.036888
Icam1	0.00352912	0.506773	0.486	0.424	0.036907
Ifih1	0.00355442	-0.858546	0.042	0.086	0.0369122
Ctnnd1	0.00359179	-0.255522	0.521	0.607	0.0372138
Stard9	0.00359035	-0.224154	0.413	0.513	0.037242
Sppl3	0.00362376	-0.261066	0.66	0.749	0.0375015
Scarb1	0.00364469	-0.334793	0.415	0.5	0.0376309
Me1	0.00364977	-0.783782	0.062	0.112	0.0376399
Stxbp4	0.00364248	-0.31138	0.196	0.271	0.0376516
Arl1	0.00369963	-0.198712	0.801	0.842	0.0381101
Slc35f6	0.00373323	-0.551648	0.062	0.112	0.0383677
Commd6	0.00377414	-0.271348	0.51	0.6	0.0383904
Ndfip2	0.00373119	-0.198386	0.682	0.771	0.0383908
Pmpcb	0.00374077	-0.259799	0.488	0.583	0.0384009
Khdc4	0.0037739	-0.305922	0.567	0.655	0.0384318
Lrrc59	0.00378698	0.188272	0.857	0.819	0.0384336
Slc35b1	0.00375982	-0.350165	0.521	0.595	0.0384638
Ccl21a	0.00377373	1.00272	0.062	0.029	0.0384739
Lrrc3b	0.00376947	-0.129242	0.258	0.346	0.0384744
Pomp	0.00375245	0.103108	0.974	0.965	0.0384766
Sytl2	0.00378696	-0.825445	0.049	0.094	0.0384771
Isg15	0.0038003	-0.872814	0.082	0.138	0.0384813
Dimt1	0.00379622	-0.304289	0.285	0.37	0.0384836
Supt16	0.00376618	0.159803	0.826	0.804	0.0384848
Edem2	0.00375825	-0.346407	0.309	0.399	0.0384919
Cpeb2	0.00381741	-0.458546	0.135	0.201	0.0386107
Abca5	0.00382317	-0.700198	0.159	0.226	0.0386252
Gfm2	0.0038312	-0.290181	0.289	0.371	0.0386626
Snapc3	0.00383801	-0.305132	0.384	0.48	0.0386876
Cdk17	0.0038652	-0.213845	0.861	0.895	0.0387867
Pop7	0.00385803	0.357679	0.585	0.551	0.0388019
Cdk5	0.00385466	0.519509	0.305	0.239	0.0388117
Cradd	0.00386365	-0.182465	0.278	0.373	0.0388147
Nhp2	0.00390465	0.180746	0.857	0.825	0.0390946
Klhdc10	0.00390229	-0.251654	0.728	0.802	0.0391149
Slc22a14	0.00392318	-1.12276	0.033	0.073	0.0392362
Eif2s3y	0.00393683	0.322398	0.386	0.31	0.0392848
Arpc4	0.00393412	0.111127	0.925	0.933	0.0393016
Fxyd6	0.00397927	-0.29367	0.618	0.685	0.0396197
Chaf1a	0.00397903	0.436292	0.439	0.37	0.0396615
Cilk1	0.00402828	-0.330837	0.358	0.445	0.0399296
Eif4e2	0.00402776	0.162239	0.852	0.845	0.0399688
Alyref	0.00402748	-0.189284	0.821	0.852	0.0400105
Plat	0.00402575	-0.322535	0.667	0.718	0.0400378
Zfp933	0.00406059	-0.663543	0.113	0.174	0.0402052
Fam20b	0.00412234	-0.469251	0.181	0.257	0.0403249
Crkl	0.00409528	-0.362481	0.316	0.398	0.0403251
Macf1	0.00411796	-0.156238	0.956	0.944	0.0403262
Rngtt	0.00409168	-0.295035	0.488	0.569	0.0403342
Heg1	0.0040893	-0.127317	0.744	0.817	0.0403553
Setd3	0.00413025	-0.196453	0.6	0.706	0.0403581
Grap	0.00411776	-0.398847	0.521	0.586	0.0403685
Zfp366	0.00410424	-0.327984	0.442	0.521	0.040369
Sh3bgrl3	0.00408193	0.105876	0.98	0.98	0.0403718
Fyttd1	0.00408699	-0.165543	0.642	0.725	0.0403771
Sufu	0.00413682	-0.458039	0.302	0.381	0.040378
Pdcl3	0.00414173	-0.236854	0.691	0.739	0.0403819
Mrps28	0.00411568	-0.210643	0.698	0.752	0.0403925
Prex1	0.00411389	-0.361866	0.468	0.542	0.0404193
Arhgdib	0.00417569	0.406234	0.567	0.495	0.040492
Rnf122	0.00417276	-0.458963	0.34	0.419	0.0405076
Rcn2	0.00416742	-0.18078	0.675	0.733	0.0405438
Sipa1l3	0.00417219	-0.385459	0.28	0.356	0.040546
Tmtc3	0.00416372	-0.377354	0.225	0.308	0.040552
Gtf2b	0.00425863	-0.302871	0.468	0.55	0.0408526
Arhgap31	0.0042555	-0.190693	0.94	0.914	0.0408665
Lnx2	0.00424874	-0.400964	0.214	0.29	0.0408896
Xndc1	0.00425353	-0.248479	0.088	0.144	0.0408916
Tmcc1	0.00428124	-0.297418	0.731	0.79	0.0408939
Pnldc1	0.0042776	-1.99085	0.004	0.027	0.0409029
Nipal3	0.00426916	-0.379126	0.051	0.098	0.0409097
Pdap1	0.00427422	0.141738	0.936	0.926	0.0409143
Gm28044	0.00424688	-2.17452	0	0.018	0.0409157
Hsh2d	0.00424688	-2.25728	0	0.018	0.0409599
Numb	0.00430724	-0.196585	0.79	0.839	0.040967
H3f3b	0.00429463	0.109616	0.998	0.996	0.0409779
Impa1	0.00430393	-0.290164	0.4	0.483	0.0409791
Phip	0.00423584	-0.2834	0.682	0.738	0.0409862
Gli3	0.00430171	-0.452759	0.338	0.413	0.0410017
Xxylt1	0.00423288	-0.247487	0.274	0.36	0.041002
Dcst1	0.00424688	-2.07541	0	0.018	0.0410042
Prdx6	0.00424373	0.130586	0.896	0.88	0.0410181
Phldb2	0.0043327	-0.235964	0.773	0.804	0.0411652
Slc25a40	0.00434777	-0.341114	0.192	0.268	0.0412646
Mrpl28	0.00436542	0.26762	0.715	0.711	0.0413442
Golm1	0.00436359	-0.465044	0.247	0.325	0.0413708
Rilp	0.00437563	-1.27943	0.004	0.027	0.041397
Usp33	0.0043949	-0.341991	0.36	0.445	0.0415353
Tmed8	0.00440891	-0.466623	0.148	0.217	0.0416236
Use1	0.00443728	0.258075	0.667	0.619	0.0416713
Fbxw2	0.0044471	-0.245336	0.581	0.661	0.0416758
Ube2r2	0.0044451	-0.158531	0.872	0.906	0.0417009
Atp1a1	0.00443633	-0.254733	0.7	0.771	0.0417061
Agk	0.00443304	-0.33223	0.298	0.386	0.0417191
Pds5a	0.00446475	-0.229131	0.691	0.755	0.0417536
Ints10	0.00442759	-0.476264	0.241	0.317	0.0417559
Smim15	0.004433	-0.292563	0.444	0.523	0.0417628
Canx	0.00446464	-0.188592	0.898	0.944	0.0417964
Zmat1	0.00448711	-0.475995	0.108	0.17	0.0419188
Cmpk2	0.00451177	-0.637344	0.086	0.139	0.0421052
Dipk2b	0.00453093	-0.485157	0.141	0.207	0.0422398
Pum2	0.0045565	-0.248458	0.669	0.727	0.0424339
Plek	0.00456512	-1.5452	0.029	0.065	0.0424699
Mcm7	0.004572	0.377727	0.572	0.53	0.0424896
Cdkn1c	0.00459225	0.365327	0.861	0.829	0.0426334
Amotl1	0.00462236	-0.15786	0.746	0.798	0.0428685
Timm21	0.00464802	-0.266146	0.309	0.39	0.0430617
Mrpl17	0.00466183	0.147228	0.89	0.851	0.0431449
Nsf	0.00471033	-0.340645	0.481	0.552	0.0435486
Dlg1	0.00471809	-0.195197	0.62	0.717	0.0435752
Yae1d1	0.00472983	-0.242831	0.411	0.501	0.0435935
Dennd4c	0.00472631	-0.358929	0.358	0.448	0.0436061
Sema3f	0.00477503	-0.596112	0.196	0.264	0.0439194
Atf3	0.00477419	0.40671	0.497	0.446	0.043957
Csgalnact1	0.00480869	-0.260923	0.653	0.714	0.0441836
Lrrc8c	0.0048225	-0.182124	0.797	0.839	0.0442649
Lsm7	0.00484358	0.221116	0.797	0.768	0.0443217
Gm21969	0.00483473	-2.48655	0.009	0.035	0.0443316
Stag1	0.00484137	-0.238741	0.848	0.879	0.044347
Lpar4	0.0048693	-0.234983	0.759	0.817	0.0444206
Mpdz	0.00486558	-0.236257	0.578	0.66	0.044432
Svil	0.00486396	-0.226913	0.764	0.806	0.0444626
Uqcc3	0.00488779	0.214324	0.678	0.649	0.0445437
Xrn2	0.00490586	0.174238	0.863	0.857	0.0446629
Uqcrb	0.00491635	-0.108433	0.965	0.973	0.0447127
Ddx54	0.00492625	0.279079	0.642	0.6	0.0447572
Hrob	0.00493215	-0.447544	0.102	0.161	0.0447653
Vcl	0.00494642	-0.224481	0.766	0.823	0.0448493
Ephb4	0.00496731	-0.327099	0.532	0.619	0.0449929
Plcd1	0.0049995	-0.499168	0.102	0.16	0.0452386
Elmo1	0.00502214	-0.188887	0.925	0.93	0.0453975
Sema6a	0.00504366	-0.287833	0.797	0.845	0.045454
Mtr	0.00506026	-0.264505	0.183	0.262	0.045466
Ly6c1	0.00503523	-0.751494	0.146	0.21	0.0454698
Ccndbp1	0.00505071	-0.49393	0.214	0.285	0.0454716
Mrpl12	0.00504242	0.185854	0.848	0.832	0.0454888
Cdc37	0.00506006	0.143013	0.921	0.918	0.04551
Glce	0.00507809	-0.721025	0.157	0.219	0.0455803
Ccdc47	0.00510052	-0.276981	0.567	0.642	0.0457357
Bpnt1	0.00511387	-0.396279	0.183	0.254	0.0458094
Prdx4	0.00512828	0.117254	0.936	0.926	0.0458465
Nckap1	0.0051256	-0.197624	0.823	0.856	0.0458684
Arfgef2	0.00515604	-0.266527	0.318	0.402	0.0460486
Mrps12	0.00516345	0.213183	0.733	0.689	0.0460687
D8Ertd738e	0.00518485	0.135432	0.943	0.925	0.0460755
Prelid1	0.00518386	0.125025	0.951	0.936	0.0461126
Zbtb49	0.00519561	-0.705464	0.029	0.065	0.0461252
Batf2	0.00520193	-0.83199	0.02	0.052	0.0461355
Card6	0.00518284	-0.408457	0.135	0.201	0.0461495
Maea	0.00517779	-0.288642	0.492	0.587	0.0461506
Sft2d1	0.00521816	-0.237219	0.572	0.673	0.0462335
Kdm2a	0.00523921	-0.166159	0.614	0.68	0.0462366
Casp6	0.00524731	-0.283568	0.377	0.469	0.0462623
Uck1	0.00523881	-0.428411	0.166	0.235	0.0462788
Zfand3	0.00523772	-0.148034	0.797	0.836	0.0463149
Ppp1r2	0.00523706	-0.132135	0.974	0.974	0.046355
Ass1	0.0052961	-1.50383	0.013	0.042	0.0466464
Lsp1	0.00536243	-0.38924	0.095	0.152	0.0471841
Lix1l	0.00537799	-0.28309	0.349	0.43	0.0472745
Usp31	0.00539328	-0.431238	0.272	0.346	0.0473622
Wdr13	0.00540278	-0.402032	0.11	0.17	0.0473991
Rc3h2	0.00544211	-0.259048	0.468	0.565	0.0476973
Spp1	0.00558394	-1.13854	0.015	0.045	0.0488923
Slc37a3	0.00560747	-0.324196	0.238	0.315	0.0490503
Atp6v0c	0.00562583	0.122847	0.934	0.915	0.0491627
Zfp809	0.00563426	-0.240602	0.137	0.204	0.0491883
Herc6	0.00565003	-0.590272	0.172	0.239	0.0492778
Fbn2	0.00566211	0.497279	0.294	0.229	0.0493349
Nat9	0.00571001	0.474383	0.327	0.261	0.0497038
Gm49359	0.00571907	-0.967343	0.053	0.098	0.0497342
G6pdx	0.00575611	-0.534919	0.117	0.175	0.0500076
Rinl	0.0057776	-0.454499	0.108	0.168	0.0500969
Nrbp1	0.00577226	0.190819	0.773	0.742	0.0500992
Dse	0.00580851	-0.449766	0.196	0.268	0.050316
Bcorl1	0.00583619	-0.203494	0.258	0.338	0.0505068
Slmap	0.00584344	-0.209048	0.532	0.615	0.0505206
Atp2c1	0.00586574	-0.275661	0.558	0.639	0.0506154
Tmem209	0.00586141	-0.612267	0.143	0.207	0.0506269
Tspan7	0.00590709	-0.385301	0.338	0.415	0.050923
Clspn	0.0059291	0.318206	0.459	0.389	0.0510635
4930523C07Rik	0.00594191	0.432268	0.377	0.314	0.0511244
Alg1	0.00597369	-0.471904	0.159	0.225	0.0512498
Pkn2	0.00596983	-0.143605	0.768	0.831	0.0512659
Slc25a37	0.0059695	-0.274879	0.115	0.176	0.0513124
Slc35b4	0.00599395	-0.348085	0.159	0.227	0.0513742
Tmub2	0.00602908	-0.271781	0.208	0.282	0.0514286
Spata13	0.00601989	-0.280167	0.453	0.535	0.0514485
Adprh	0.0060286	-0.220911	0.64	0.72	0.0514736
Shroom4	0.00601162	-0.322067	0.528	0.613	0.0514763
Vps13c	0.00601813	-0.256811	0.274	0.36	0.0514827
Tmem245	0.00604905	-0.192512	0.419	0.518	0.0515006
Vstm5	0.00604863	-1.43039	0.02	0.051	0.0515461
Psmd8	0.0060718	0.148838	0.956	0.924	0.051645
Tjp1	0.0060834	-0.17932	0.938	0.95	0.0516944
Samsn1	0.00609241	-0.297808	0.313	0.393	0.0517217
Med19	0.0061053	0.261496	0.642	0.617	0.051782
Cisd2	0.00613265	-0.166223	0.581	0.682	0.0519646
Rasgrp2	0.00614588	-0.284234	0.554	0.63	0.0520274
Plcb4	0.0061519	-0.173596	0.879	0.882	0.052029
Dmtf1	0.00623189	-0.377336	0.439	0.514	0.0525066
Elk4	0.00622204	-0.26211	0.437	0.521	0.0525227
Reep4	0.00624205	-0.428698	0.285	0.367	0.0525426
Yipf4	0.0062303	-0.218386	0.55	0.648	0.0525428
Dapk3	0.0062216	0.259675	0.656	0.6	0.0525687
Fbxo8	0.00626529	-0.404714	0.234	0.311	0.0526886
Arhgap21	0.00628922	-0.250233	0.539	0.612	0.0528401
Tab2	0.00629541	-0.304195	0.494	0.573	0.0528424
Gtpbp6	0.006308	0.559654	0.28	0.22	0.0528984
Gm3468	0.00633315	-0.569062	0.046	0.088	0.0530097
Stk38	0.00633982	-0.417594	0.397	0.471	0.0530158
Ptch2	0.00633283	-0.589749	0.064	0.112	0.0530568
Otud7b	0.00636954	-0.260454	0.325	0.41	0.0532146
Elmo2	0.00638761	-0.31713	0.181	0.252	0.0533157
Slc25a38	0.00641514	-0.22589	0.17	0.24	0.0534955
Map3k13	0.00642356	-0.3356	0.3	0.386	0.0535157
Pum3	0.00643079	0.29476	0.57	0.523	0.053526
Cab39	0.00647793	-0.166374	0.7	0.745	0.0538682
Usp18	0.00649697	-1.50854	0.007	0.03	0.0539762
Hmgn1	0.00652375	0.118658	0.967	0.963	0.0541483
Ccdc8	0.00656216	-0.299529	0.163	0.231	0.0544166
Insig2	0.00661116	-0.246744	0.307	0.389	0.0547213
Grk5	0.00660683	-0.20762	0.64	0.738	0.0547362
Rnf213	0.00667563	-0.355579	0.322	0.399	0.0549494
Ptprf	0.006647	0.474844	0.267	0.207	0.054967
Kcnc2	0.00666804	-0.799719	0.115	0.169	0.0549882
Sin3b	0.00666217	0.133525	0.863	0.843	0.0549906
Sncg	0.0066748	0.724586	0.294	0.233	0.0549932
Cmip	0.0066609	-0.174459	0.653	0.733	0.055031
Lzic	0.00675013	-0.261151	0.353	0.438	0.0555114
Ube3c	0.00676313	-0.227116	0.605	0.658	0.0555672
Stxbp6	0.00677034	-0.449022	0.594	0.637	0.0555753
Ralgapb	0.00678258	-0.305884	0.351	0.438	0.0556246
Prxl2b	0.00679282	0.859306	0.079	0.043	0.0556575
Eef1akmt2	0.00681374	-0.259977	0.243	0.325	0.0557777
Cmc1	0.00687902	-0.257241	0.435	0.519	0.0562605
Psd3	0.00688607	-0.367972	0.43	0.508	0.0562667
Slc33a1	0.00689639	-0.521175	0.163	0.226	0.0562995
Mcrs1	0.00691562	0.301705	0.592	0.549	0.0563535
Mbip	0.00692876	-0.342071	0.258	0.336	0.0563577
Pak4	0.00691078	-0.261745	0.274	0.35	0.0563655
Gyg	0.00692458	0.293026	0.693	0.661	0.0563751
Jak2	0.00699219	-0.338725	0.439	0.515	0.0567703
Bmp4	0.0069875	-0.925845	0.099	0.15	0.0567837
Zfp984	0.00700259	-0.382414	0.185	0.255	0.056803
Gfap	0.00702642	1.37213	0.015	0.002	0.0569446
Dars	0.00703753	-0.119611	0.607	0.685	0.0569829
Osr1	0.00704932	1.91456	0.015	0.002	0.0570267
Ube2v1	0.00705763	-0.495328	0.161	0.224	0.0570422
Slc31a2	0.00706475	-0.23453	0.404	0.487	0.0570481
Sgip1	0.00711164	-0.344712	0.11	0.167	0.057375
Aoc3	0.00713803	-0.36531	0.26	0.34	0.0575359
Pdzd2	0.00714537	-0.31685	0.477	0.556	0.0575431
Vwa3a	0.00715268	-1.15266	0.015	0.044	0.0575501
Lrp6	0.00718359	-0.18242	0.466	0.556	0.0576948
Ncapg	0.00718347	-0.486015	0.289	0.355	0.0577458
C77080	0.0072041	-0.988083	0.044	0.085	0.0578076
Cald1	0.00728642	0.128041	0.945	0.957	0.0584156
Akr1a1	0.00730584	0.110867	0.956	0.957	0.0584664
Ubxn6	0.00730551	0.340486	0.536	0.487	0.0585161
Ndufa10	0.00736525	0.149026	0.854	0.827	0.058889
Nasp	0.00739649	0.238213	0.821	0.812	0.0590859
Ubl5	0.00744745	0.111025	0.971	0.955	0.0594399
Lig1	0.00747879	0.277469	0.653	0.607	0.0596367
Cryzl1	0.00748696	0.412385	0.393	0.33	0.0596485
Braf	0.00756561	-0.278986	0.662	0.717	0.0599543
Stk10	0.00754589	-0.372208	0.38	0.462	0.0599576
Atp5a1	0.00755388	0.106716	0.985	0.982	0.0599677
Zfp982	0.00756099	-1.36657	0.026	0.06	0.0599708
Fibp	0.00754164	0.252405	0.598	0.555	0.0599772
Lrrc8a	0.00753878	-0.163283	0.455	0.545	0.0600079
Hace1	0.00762397	-0.214269	0.327	0.415	0.0600968
Gipc1	0.0076175	0.223164	0.744	0.725	0.0600988
Tpi1	0.00763286	0.148111	0.956	0.935	0.0601138
Tmem107	0.00760904	-0.503416	0.108	0.164	0.0601383
Tmod3	0.00761643	-0.112868	0.938	0.942	0.0601436
Kdm7a	0.00760304	-0.325138	0.426	0.507	0.0601441
Galk1	0.00760281	0.229705	0.731	0.7	0.0601957
Slc45a3	0.00765854	1.43424	0.035	0.013	0.0602629
Ap5m1	0.00773233	-0.749091	0.137	0.194	0.06079
Kirrel3	0.00774817	0.818014	0.053	0.025	0.060861
Ly96	0.00776438	-0.279767	0.19	0.261	0.0609347
Erlin2	0.00782315	-0.321226	0.298	0.377	0.0610206
Scpep1	0.00778485	-0.498265	0.106	0.161	0.0610417
Gm16253	0.00782193	-1.9414	0	0.015	0.0610644
Dcaf10	0.00779883	-0.318404	0.395	0.479	0.0610977
Dnm1	0.00782193	-1.79977	0	0.015	0.0611178
Cavin1	0.0078218	-0.159572	0.887	0.92	0.0611703
Myl1	0.00781754	0.772118	0.075	0.04	0.0611906
Nrm	0.00785518	-0.475841	0.221	0.285	0.061217
Eif4ebp1	0.00790489	0.154491	0.901	0.869	0.0614971
Peak1	0.00789986	-0.224173	0.854	0.874	0.0615114
Abca3	0.00795659	-0.366368	0.238	0.319	0.0617915
Atxn10	0.00795304	0.187779	0.819	0.823	0.0618178
Bmp2	0.00801678	-0.677734	0.108	0.163	0.0621509
Cct2	0.00801138	0.122935	0.951	0.945	0.0621631
Wrnip1	0.0080308	-0.368972	0.249	0.326	0.0622056
Kpna6	0.0080644	-0.341923	0.223	0.294	0.0624117
Dnmt1	0.00810101	0.234663	0.662	0.64	0.0626408
Loxl2	0.00814023	-0.413521	0.444	0.521	0.0628896
Fbxl3	0.00820036	-0.407868	0.369	0.443	0.0632447
Zbtb40	0.00819392	-0.157766	0.126	0.189	0.0632497
Sfrp1	0.00820914	0.413291	0.166	0.114	0.0632578
St7l	0.00822226	-0.249227	0.382	0.47	0.0633043
Zfp384	0.00824674	-0.201501	0.225	0.3	0.0633835
Ttc39b	0.00824062	-0.515889	0.057	0.102	0.063391
Nfya	0.00828997	-0.334862	0.276	0.351	0.063661
Plekha2	0.00829716	-0.514256	0.049	0.09	0.0636614
Tagln2	0.0083135	0.107958	0.998	0.986	0.063732
Mtmr10	0.00833048	-0.546977	0.099	0.154	0.0638075
Trappc2l	0.00837826	0.20869	0.678	0.658	0.0641185
Dnajc13	0.00842296	-0.19906	0.528	0.607	0.0644053
Arid4a	0.0084518	-0.299391	0.574	0.63	0.0645706
Prnp	0.0084778	-0.135285	0.492	0.592	0.0647138
Eepd1	0.00852192	-0.281822	0.086	0.139	0.0649397
Smg9	0.00851628	-0.392567	0.201	0.269	0.0649521
Birc6	0.00854847	-0.157807	0.854	0.87	0.065031
Scrib	0.00854153	-0.345016	0.143	0.207	0.0650336
Gm17268	0.00856226	1.68849	0.018	0.004	0.0650804
Tpcn1	0.00860103	-0.454119	0.17	0.233	0.065264
Fbxo45	0.00860076	-0.280394	0.28	0.356	0.0653175
Mcm3	0.00861544	0.231768	0.755	0.744	0.0653179
Hadha	0.00864968	0.244407	0.801	0.786	0.0654109
Nemp1	0.00864666	-0.427617	0.236	0.31	0.0654435
Myh9	0.0086401	-0.124754	0.872	0.917	0.0654493
Lpar6	0.00868666	-0.18558	0.486	0.575	0.065635
Pxdc1	0.00872008	-0.218473	0.49	0.562	0.0657762
Tcf12	0.00871684	-0.219846	0.927	0.915	0.0658073
N4bp2l1	0.00874294	-1.68564	0.011	0.036	0.065893
Sh3gl1	0.00878074	-0.216721	0.536	0.612	0.0660664
Man2a1	0.00877645	-0.200579	0.55	0.633	0.0660898
Raf1	0.00880082	-0.335947	0.481	0.554	0.0661618
Nudt1	0.00881655	-0.289463	0.302	0.381	0.0661685
Nova2	0.00881635	-0.235516	0.492	0.579	0.0662227
Uba6	0.00886903	-0.289913	0.311	0.383	0.0662285
Elovl1	0.00885962	0.255221	0.669	0.629	0.0662691
Nelfb	0.00886849	-0.20837	0.506	0.599	0.0662799
Mrpl14	0.0088476	0.217928	0.784	0.768	0.0662902
Snapc1	0.00885756	-0.253123	0.241	0.315	0.0663092
Aqr	0.0088466	-0.276076	0.364	0.45	0.0663384
Rbmx2	0.00892155	0.427691	0.362	0.306	0.066565
Pde12	0.00897536	-0.26173	0.283	0.357	0.0669106
Marcksl1	0.00898525	0.12581	0.985	0.976	0.0669285
Lrp5	0.00902197	-0.320809	0.241	0.311	0.067146
Tex261	0.009041	0.291428	0.713	0.69	0.0672316
Gopc	0.00908102	-0.254214	0.442	0.536	0.0674169
Kat7	0.00908005	0.380199	0.532	0.49	0.0674658
Mecp2	0.00913324	-0.285949	0.397	0.476	0.0677483
Gtpbp4	0.00915894	0.209537	0.746	0.711	0.0678825
Sbno1	0.00920107	-0.269175	0.625	0.695	0.0679692
Nampt	0.00918949	-0.372977	0.309	0.383	0.0679962
Rabif	0.00919837	-0.186656	0.342	0.427	0.0680055
Scn11a	0.00918731	2.42439	0.02	0.005	0.0680364
Map3k11	0.00924931	-0.209792	0.477	0.556	0.0682127
St3gal4	0.00924267	-0.292005	0.525	0.6	0.0682201
Ercc8	0.00926533	-0.331801	0.146	0.207	0.0682745
Exoc2	0.00927575	-0.339451	0.459	0.523	0.0682949
Seh1l	0.00930436	-0.223925	0.355	0.446	0.0683366
Eif3h	0.00930121	0.100821	0.971	0.967	0.0683696
Notch1	0.00929561	-0.192489	0.795	0.831	0.0683848
Isoc1	0.00932642	0.519696	0.36	0.31	0.0684423
Hdgfl2	0.00937533	0.356308	0.539	0.513	0.0687448
Ttn	0.00941925	0.280745	0.565	0.531	0.0690101
Fam124b	0.00947203	-0.629852	0.19	0.25	0.0693399
Stk3	0.00948249	-0.153779	0.649	0.744	0.0693596
Cdk4	0.00950752	0.136261	0.936	0.948	0.0694858
Man1c1	0.00952356	-0.240607	0.43	0.507	0.0695461
Ypel2	0.00956415	-0.262395	0.38	0.452	0.0697855
Gm13212	0.00960832	0.845322	0.132	0.088	0.0700506
Tmcc2	0.00964441	-0.480181	0.104	0.157	0.0701419
Gnptg	0.00963165	-0.42734	0.117	0.173	0.0701634
Rnf144a	0.00964064	-0.244462	0.722	0.785	0.0701716
Siae	0.00970576	-0.61333	0.11	0.164	0.0705306
Klhl7	0.0097223	-0.179715	0.327	0.411	0.0705361
Tasor	0.00971924	-0.194574	0.349	0.436	0.0705712
Dynlt1f	0.00976313	-0.277741	0.442	0.529	0.0706601
Fam219a	0.00977951	-0.242667	0.464	0.546	0.0706641
Ccdc102a	0.00977392	-0.260522	0.32	0.404	0.0706809
Noa1	0.00979299	-0.290602	0.243	0.318	0.0707043
Romo1	0.00980126	0.154079	0.863	0.855	0.0707068
Dars2	0.00980934	-0.387187	0.15	0.213	0.070708
Azi2	0.00976241	-0.23127	0.45	0.533	0.0707122
Srp54a	0.00975983	-0.583087	0.119	0.174	0.0707508
Rpgr	0.00984135	-0.239783	0.126	0.183	0.0707674
Tap2	0.00984048	-0.488888	0.064	0.108	0.0708181
Susd2	0.00983834	1.71482	0.022	0.006	0.0708598
Creg1	0.00989484	0.316971	0.667	0.635	0.0709236
Fam136a	0.00988977	0.327143	0.532	0.477	0.0709442
Bach2	0.00988227	-0.245474	0.589	0.663	0.0709474
Sumf2	0.0099074	-0.39025	0.278	0.35	0.0709567
Ptges3l	0.00987976	-0.666468	0.04	0.077	0.0709864
Xylt1	0.00993679	-0.306182	0.419	0.5	0.0709964
Slc17a5	0.00993312	-0.374309	0.263	0.329	0.071027
Cdh13	0.00996006	-0.194998	0.501	0.567	0.071049
Hoxa3	0.00995561	-0.436189	0.06	0.104	0.071074
Itm2c	0.00993199	-0.247284	0.746	0.795	0.0710758
Tlr3	0.00997253	-0.411227	0.155	0.217	0.0710811
Cep170	0.0100515	-0.203824	0.592	0.675	0.0715868
Hmga2	0.0100828	0.176523	0.773	0.737	0.0717523
Trmt10c	0.0101121	-0.389068	0.258	0.335	0.0718464
Ndufa4	0.0101086	-0.102977	0.993	0.995	0.0718788
Osbpl8	0.0101384	-0.223811	0.51	0.582	0.071976
Lars2	0.0101629	-0.418659	0.501	0.567	0.0719781
Srgap2	0.0101523	-0.179954	0.839	0.864	0.0720179
Tnks	0.0101622	-0.316659	0.519	0.6	0.0720307
Dad1	0.0102368	0.109537	0.951	0.964	0.0724443
Kcnh7	0.0103231	1.08178	0.024	0.007	0.0729971
Ythdc1	0.0103699	0.197418	0.87	0.84	0.0731545
Ankhd1	0.0103548	-0.220399	0.627	0.692	0.0731636
2700081O15Rik	0.0103824	-0.239402	0.362	0.442	0.0731846
Thbd	0.0103669	-0.526738	0.128	0.181	0.0731912
Clec1a	0.0104303	-0.160347	0.709	0.783	0.0734066
Armcx2	0.010425	0.303251	0.68	0.646	0.0734269
Rbks	0.0104671	-0.377195	0.146	0.204	0.0736073
Sgta	0.0104955	0.248383	0.691	0.663	0.0736914
Trpm7	0.010491	-0.181809	0.647	0.726	0.0737176
Fam162a	0.0105098	0.134618	0.868	0.856	0.073734
Arsa	0.010545	-0.48099	0.174	0.236	0.0739228
Rev1	0.0105586	-0.263863	0.272	0.351	0.0739602
0610009B22Rik	0.0105725	-0.227276	0.386	0.461	0.0739993
Negr1	0.0105859	-0.999258	0.055	0.096	0.0740346
Tek	0.0106233	-0.228847	0.728	0.779	0.0742384
Nin	0.0106492	-0.26588	0.629	0.685	0.0742449
Ebna1bp2	0.0106485	-0.188559	0.742	0.775	0.0742981
Pcdhb8	0.0106404	-2.53531	0	0.014	0.0742997
B3gnt5	0.0107096	-0.265589	0.221	0.29	0.0746081
Phc3	0.0107642	-0.268671	0.313	0.392	0.0748713
Pura	0.0107562	-0.239687	0.481	0.558	0.0748745
Mkks	0.0107731	-0.505551	0.126	0.182	0.074875
Pard3	0.010805	-0.176022	0.627	0.708	0.0750384
Ubn2	0.0108317	-0.240435	0.775	0.794	0.0750486
Hoxa5	0.0108282	-0.315981	0.113	0.168	0.0750825
Hint2	0.0108245	0.314096	0.552	0.521	0.0751155
Nsmce3	0.0108724	-0.199267	0.47	0.545	0.075156
Id2	0.0108672	0.434506	0.349	0.29	0.0751783
Twf2	0.0108628	-0.226603	0.541	0.619	0.0752059
Zfc3h1	0.0109377	-0.157792	0.532	0.619	0.0755486
Zfp438	0.0109588	-0.400418	0.115	0.17	0.0755775
Crim1	0.0109516	-0.344792	0.698	0.742	0.075586
Trim56	0.010979	-0.306395	0.166	0.231	0.0756003
Pik3c2a	0.0109732	-0.229275	0.647	0.699	0.0756185
3110082I17Rik	0.0110344	-0.276507	0.278	0.357	0.0759233
Fn3krp	0.0110694	1.12528	0.04	0.017	0.076047
C1qtnf9	0.0110641	-0.483962	0.113	0.167	0.0760686
Zfp27	0.0111111	0.898979	0.084	0.049	0.0762744
Tsga10	0.0111503	-0.601233	0.068	0.113	0.0764262
Ssbp4	0.0111419	0.216389	0.79	0.782	0.0764274
Fam120c	0.0111818	-0.425186	0.212	0.279	0.0765835
Myo3b	0.0112021	-2.06165	0.002	0.019	0.0766635
Llgl1	0.0112624	-0.257341	0.249	0.326	0.0770175
Tcp11l2	0.0112722	-0.649398	0.091	0.139	0.077025
Ptprb	0.011311	-0.203803	0.852	0.896	0.0772312
6430550D23Rik	0.0113233	-1.1869	0.007	0.027	0.0772563
Arhgap4	0.0113441	-0.924604	0.007	0.027	0.0773388
Mrfap1	0.0114023	0.116196	0.94	0.926	0.0774994
Mgst3	0.0113995	-0.384381	0.305	0.382	0.0775393
Lrig2	0.011396	-0.235149	0.287	0.362	0.0775742
Cog7	0.011391	-0.384759	0.115	0.17	0.0775993
Jrkl	0.0114628	-0.417773	0.113	0.169	0.0778515
Dcbld2	0.0114764	-0.325856	0.201	0.271	0.077884
Chrac1	0.0115422	0.251132	0.689	0.652	0.0780936
Spidr	0.0115337	-0.166636	0.382	0.471	0.0780952
Sox9	0.0115177	-1.56921	0.009	0.031	0.0781051
Ranbp10	0.0115319	-0.353807	0.327	0.395	0.0781422
Mt1	0.011568	0.661645	0.243	0.187	0.0782087
Sumo3	0.0115835	0.240173	0.744	0.726	0.0782543
C1qtnf6	0.0116128	0.316968	0.576	0.542	0.0783926
Gm42715	0.0116328	-0.699538	0.024	0.055	0.0784684
Ccdc126	0.011654	-0.569978	0.166	0.224	0.0785524
Zscan26	0.0116672	-0.253076	0.45	0.518	0.0785822
Arid1b	0.0116793	-0.292735	0.684	0.712	0.078604
B4galt1	0.0117176	-0.219156	0.587	0.649	0.0786842
Golga7	0.0117029	-0.257255	0.598	0.665	0.0787039
Vps50	0.0117144	-0.227055	0.283	0.363	0.0787219
Mycn	0.0117556	-0.479434	0.168	0.229	0.0788798
Rp2	0.011773	-0.374022	0.172	0.235	0.0789373
Alg10b	0.0118755	-0.229516	0.236	0.308	0.079031
Snx4	0.0118074	0.207419	0.662	0.626	0.0790497
Gsap	0.0118715	-0.316012	0.181	0.248	0.0790638
Gm20661	0.011801	-0.553108	0.051	0.09	0.0790661
Ap1s3	0.0118557	-1.35736	0.009	0.031	0.0790765
Pygo2	0.0118479	-0.215695	0.115	0.173	0.0790835
Msto1	0.0118418	0.614114	0.287	0.236	0.0791015
Ddx47	0.0118691	-0.279156	0.464	0.535	0.0791066
Pdlim7	0.0118391	0.187327	0.779	0.765	0.0791427
Mto1	0.0118333	-0.157552	0.234	0.313	0.0791637
Dera	0.0119503	-0.157457	0.413	0.5	0.0794697
Nudcd1	0.011976	-0.272754	0.371	0.451	0.0795815
Fxyd5	0.012026	0.216611	0.832	0.831	0.079736
Patl1	0.01202	-0.250838	0.313	0.39	0.0797555
Arl6ip4	0.0120155	0.19909	0.671	0.632	0.0797844
Ascc3	0.0120443	-0.213569	0.647	0.724	0.0797977
Pgf	0.0120838	-0.82146	0.166	0.224	0.0800005
Rnf121	0.0121218	-0.249421	0.344	0.427	0.0801926
Ap2s1	0.0121356	0.164857	0.932	0.905	0.0802241
Pear1	0.0121986	-0.222205	0.307	0.389	0.0805813
Clec2d	0.0123021	-0.269234	0.294	0.37	0.0809061
Kif20b	0.0123123	-0.520017	0.369	0.418	0.0809135
Edrf1	0.0122967	-0.345648	0.205	0.274	0.0809296
Tatdn3	0.012262	-0.405155	0.106	0.158	0.0809399
Uvrag	0.0122911	-0.216123	0.715	0.764	0.0809529
Clic4	0.0122901	-0.128016	0.907	0.924	0.081006
Fam89a	0.0122882	-0.358471	0.194	0.26	0.081053
Chd2	0.0123476	-0.289609	0.567	0.655	0.0810854
Sgpl1	0.0123764	-0.433478	0.19	0.254	0.0811554
Scaf4	0.0123674	-0.228653	0.393	0.477	0.0811561
Disc1	0.0123873	-0.408063	0.433	0.507	0.0811672
Alg12	0.0124138	-0.352345	0.119	0.173	0.0812815
Tomm7	0.012485	-0.111306	0.892	0.913	0.081628
Mrpl2	0.012479	0.289287	0.634	0.6	0.0816481
Snap23	0.012552	-0.184152	0.638	0.701	0.0820061
Tnni1	0.0125779	0.269423	0.704	0.671	0.0821148
Zbtb20	0.0126334	-0.262209	0.742	0.794	0.0824172
Mif	0.0126514	0.103072	0.989	0.965	0.0824741
Atp11b	0.0126889	-0.261098	0.457	0.527	0.0826582
Mta3	0.0127013	-0.364929	0.369	0.436	0.0826785
Alg9	0.0127258	-0.472158	0.196	0.262	0.0827782
Lancl3	0.0127468	-0.366324	0.066	0.11	0.0828543
Vps13b	0.0127795	-0.173325	0.547	0.618	0.0830061
Snx25	0.0128128	-0.153163	0.377	0.452	0.083162
Vsir	0.0128341	-0.353348	0.227	0.29	0.0832397
Cope	0.0128558	0.202841	0.843	0.83	0.0833201
Cytl1	0.0128727	2.88909	0.011	0.001	0.0833693
Ccdc66	0.0129159	-0.363248	0.223	0.292	0.0835886
Pprc1	0.0130004	-0.368239	0.258	0.326	0.0837103
Btg1	0.0129752	0.173735	0.815	0.789	0.0837296
Oxct1	0.0129472	0.20207	0.673	0.614	0.08373
Socs7	0.0129586	-0.493807	0.141	0.198	0.0837434
Wscd2	0.012969	2.41249	0.011	0.001	0.08375
Nrxn2	0.0129981	1.70017	0.035	0.014	0.0837561
Brat1	0.0129974	-0.3117	0.051	0.09	0.0838124
Rnf44	0.0130482	-0.218889	0.214	0.287	0.0838977
Zfp619	0.0130445	-1.32865	0.024	0.054	0.0839338
Ccnl2	0.0130633	-0.208162	0.722	0.788	0.0839338
Slc30a6	0.0130746	-0.308097	0.236	0.305	0.0839463
Jam2	0.0131215	-0.444457	0.296	0.363	0.0841866
Gfm1	0.013183	-0.236193	0.298	0.379	0.084521
Afg1l	0.0132172	-0.279379	0.325	0.394	0.0846795
Zranb3	0.0132823	-0.357416	0.192	0.255	0.085035
Grk4	0.0133035	-0.730167	0.073	0.117	0.08511
Idh3g	0.0133252	0.233584	0.684	0.658	0.0851881
Schip1	0.0133572	-0.452768	0.077	0.124	0.08527
Anapc1	0.0133776	-0.275091	0.534	0.602	0.0852785
Cep76	0.0133735	-0.521387	0.077	0.124	0.0853131
Coq4	0.0133566	-0.282347	0.249	0.319	0.0853274
Tom1l2	0.0133985	-0.246387	0.338	0.421	0.0853507
Nek9	0.0134705	-0.257305	0.417	0.495	0.0855046
Gm5141	0.0134329	-0.762559	0.04	0.075	0.0855089
Ddx21	0.0134445	0.195823	0.671	0.639	0.0855221
Cybc1	0.0134852	-0.229187	0.183	0.249	0.0855374
Zfr	0.0134566	-0.23655	0.799	0.839	0.085538
Cd3eap	0.0134701	0.482988	0.377	0.325	0.0855632
Sin3a	0.0135406	-0.286758	0.344	0.414	0.0857062
Spin1	0.0135399	-0.191672	0.492	0.569	0.0857622
Supt7l	0.0135317	-0.376667	0.172	0.235	0.0857715
Gm49361	0.0135674	-0.635835	0.035	0.069	0.085815
Spry1	0.0136011	-0.36218	0.256	0.325	0.085967
Nppa	0.0136656	0.246751	0.419	0.354	0.0861311
Slc30a5	0.0136563	-0.250668	0.375	0.46	0.0861328
Zfp423	0.0136509	-0.442124	0.201	0.265	0.0861597
Ssrp1	0.0136427	0.196566	0.81	0.807	0.086169
Ppcs	0.0137157	0.557232	0.302	0.25	0.0863859
Slc4a4	0.0137409	1.033	0.071	0.039	0.0864225
Tnks2	0.0137382	-0.185307	0.87	0.892	0.0864667
Elovl7	0.0137598	-1.39395	0.004	0.023	0.0864804
Edc4	0.0138096	-0.301658	0.196	0.264	0.0867325
Sp4	0.01396	-0.505337	0.137	0.193	0.0875536
Cacng4	0.0139738	-0.485019	0.075	0.12	0.087579
Mfge8	0.0139567	0.162529	0.898	0.87	0.0875948
Lins1	0.0140063	-0.65083	0.075	0.119	0.087721
Odf2l	0.0140177	-0.422972	0.256	0.32	0.0877308
Tspan33	0.0140365	-0.64295	0.115	0.167	0.087787
Prss23	0.0141408	0.987578	0.106	0.068	0.0878245
Fbxl17	0.0141327	-0.180071	0.797	0.837	0.0878353
Rock1	0.014114	-0.128078	0.881	0.899	0.0878414
Camsap2	0.0140688	-0.230136	0.43	0.512	0.0878663
Zfp322a	0.0141088	-0.302406	0.366	0.446	0.0878703
Rmc1	0.01413	-0.287086	0.238	0.307	0.0878793
Crebbp	0.014103	-0.147531	0.773	0.827	0.0878952
Extl3	0.0140644	-0.348158	0.234	0.305	0.0879002
Ncor1	0.014086	-0.140032	0.896	0.925	0.0879122
Camk4	0.0141686	-0.731076	0.084	0.131	0.0879359
Sun1	0.0141019	-0.589859	0.161	0.218	0.0879495
Lamc1	0.0141842	-0.202795	0.823	0.851	0.0879719
9930104L06Rik	0.0143147	-0.815636	0.066	0.107	0.0881077
Gmip	0.0142273	-0.638904	0.161	0.215	0.0881166
Eef1d	0.0142187	0.109789	0.954	0.942	0.0881243
Dnajb6	0.0142992	0.155235	0.876	0.867	0.0881342
Cast	0.0143128	-0.228307	0.724	0.75	0.0881571
Ptges2	0.0142443	-0.43652	0.181	0.243	0.0881607
Dock5	0.0142854	-0.392035	0.247	0.311	0.0881709
Txndc11	0.0142985	-0.265646	0.375	0.448	0.0881904
Stat6	0.0142811	-0.371229	0.185	0.248	0.088205
Zfp72	0.0142787	-1.10689	0.026	0.056	0.0882513
Tcaim	0.0142721	-0.468226	0.079	0.126	0.0882718
Jmy	0.014381	-0.357188	0.349	0.426	0.0884551
Emc7	0.0144104	-0.183479	0.645	0.707	0.0885137
Osbpl9	0.0144022	-0.255944	0.671	0.72	0.0885247
Itgb7	0.0145029	-2.41008	0	0.013	0.0889598
Dzank1	0.0145029	-2.09107	0	0.013	0.0890209
Clasp2	0.0145909	-0.227116	0.528	0.586	0.0893766
Gm12258	0.0145885	-1.1141	0.022	0.05	0.0894232
Akr1b10	0.0146314	-0.527769	0.042	0.077	0.0895634
Rundc3b	0.0146468	-0.30157	0.258	0.325	0.0895961
Ewsr1	0.014663	-0.202313	0.828	0.849	0.0896341
Tacc1	0.0146855	-0.209738	0.808	0.838	0.0897099
Fam43a	0.0147605	-0.161464	0.587	0.644	0.0901069
Skap2	0.0147903	-0.164677	0.578	0.67	0.0902268
Kmt5b	0.0148247	-0.256293	0.47	0.542	0.0903135
Med4	0.0148188	-0.208922	0.47	0.56	0.0903392
Adpgk	0.0148512	-0.296859	0.267	0.336	0.0903518
Mrpl35	0.0148445	0.248741	0.687	0.632	0.0903725
Stard8	0.0149047	-0.387759	0.223	0.289	0.0906154
Gltp	0.01492	-0.340571	0.256	0.32	0.0906464
Fopnl	0.0149338	0.322149	0.508	0.46	0.0906687
Pde2a	0.0149756	-0.651487	0.071	0.113	0.0907992
Nox4	0.0149708	-0.414524	0.329	0.399	0.0908316
Zkscan7	0.0150229	-1.38683	0.007	0.026	0.0908392
Mindy3	0.0150182	-0.308924	0.433	0.515	0.0908726
Eif6	0.0150082	0.182196	0.826	0.81	0.0908734
Ino80d	0.0150019	-0.183739	0.459	0.55	0.0908967
Pltp	0.0150466	-1.977	0.011	0.033	0.0909212
Hacl1	0.0150587	-0.790943	0.033	0.065	0.0909327
Zfp687	0.0151137	-0.318327	0.108	0.162	0.091203
Fbxo36	0.0151415	-0.486074	0.095	0.144	0.0913088
Pak1ip1	0.0151679	0.225663	0.733	0.714	0.0913451
Sp3	0.0151679	-0.222842	0.517	0.595	0.0914064
Tmem39b	0.0152085	-0.230016	0.17	0.232	0.0915274
Tmc8	0.0152454	-0.259258	0.068	0.112	0.0915647
Mrpl48	0.0152303	0.155053	0.7	0.676	0.0915974
Ccl4	0.0152414	1.3854	0.007	0.026	0.0916025
Slc9a1	0.0153601	-0.464189	0.283	0.348	0.091821
Lonrf3	0.0153398	-1.22796	0.013	0.037	0.0918231
Glyr1	0.0153508	-0.15629	0.693	0.758	0.0918274
Gm21992	0.0153331	-0.386766	0.199	0.264	0.0918446
Selenok	0.0153141	-0.110545	0.903	0.925	0.0918539
Msantd1	0.0153065	-1.79653	0.002	0.018	0.0918697
Araf	0.015329	-0.263205	0.43	0.511	0.0918813
Mapk8ip3	0.0153966	-0.370343	0.26	0.326	0.0919164
Ppp1r14b	0.0153946	0.128349	0.982	0.963	0.0919659
Gba2	0.0154427	-0.676346	0.062	0.102	0.0921301
Dhrs7c	0.0154549	-0.986252	0.011	0.033	0.0921413
Kat6a	0.015496	-0.185865	0.521	0.601	0.0923245
Pex19	0.0155181	0.379401	0.435	0.382	0.0923946
Sncaip	0.0155533	-0.211896	0.499	0.576	0.0925424
Fbxo42	0.0156098	-0.352473	0.289	0.369	0.0928172
Ostm1	0.0156511	-0.62898	0.11	0.161	0.092877
Adgrl1	0.0156446	-0.177728	0.185	0.25	0.0929
Ankib1	0.015641	-0.235065	0.479	0.556	0.0929407
Arhgap28	0.0156993	-0.255509	0.66	0.706	0.0931012
Otub2	0.0157311	-1.01429	0.009	0.03	0.0932276
Cd1d1	0.015805	-0.584071	0.174	0.233	0.0936038
Ccdc117	0.0158532	-0.202818	0.243	0.319	0.0937646
Bbs2	0.015847	-0.901673	0.031	0.062	0.0937903
Tbx1	0.0158765	1.15723	0.049	0.024	0.0938407
Ralb	0.0159364	0.111768	0.883	0.882	0.0939461
Hgs	0.015952	-0.241038	0.291	0.364	0.093976
Akap1	0.0159349	-0.35564	0.143	0.201	0.0939991
Adam10	0.0159332	-0.244658	0.832	0.851	0.0940509
Ptov1	0.0159298	0.174915	0.834	0.808	0.0940935
Kmt2c	0.0160024	-0.265237	0.565	0.655	0.0942108
Heatr5b	0.0160929	-0.368631	0.183	0.246	0.094308
Gm8281	0.0160369	-1.09573	0.02	0.046	0.0943514
Gap43	0.01609	0.207848	0.879	0.854	0.0943531
Gm49325	0.0160597	1.08647	0.031	0.012	0.0943616
Nr5a2	0.0160543	-0.303992	0.241	0.306	0.0943917
Ccdc18	0.0160875	-0.48917	0.157	0.213	0.0944002
Enox2	0.0160836	-0.246151	0.389	0.474	0.0944396
Abcc10	0.016184	-1.06671	0.02	0.046	0.0944703
Pgm2l1	0.0161801	-0.226614	0.464	0.533	0.0945091
Vkorc1l1	0.0161787	-0.235477	0.411	0.495	0.0945629
Hyls1	0.016176	-0.708914	0.066	0.107	0.094609
Plau	0.0161569	-0.468437	0.121	0.173	0.0946212
Nmrk1	0.0161675	-0.432522	0.128	0.183	0.0946213
Gm21972	0.0163178	-0.306134	0.28	0.349	0.0948172
Ythdf2	0.0163137	0.206721	0.669	0.654	0.0948553
Mrpl1	0.0162959	-0.186822	0.318	0.398	0.0948753
Decr2	0.0162871	-0.571301	0.079	0.124	0.0948858
Wsb2	0.0163124	-0.179475	0.558	0.64	0.0949098
Kctd12b	0.0162855	-0.181232	0.517	0.593	0.0949384
Abcg2	0.0163732	-0.166423	0.843	0.87	0.0949542
Antxr2	0.0162804	-0.224862	0.4	0.482	0.094971
Tnfrsf9	0.0163701	-0.967934	0.091	0.133	0.0949976
Sik2	0.0163629	-0.275447	0.464	0.54	0.0950176
Gm11808	0.0163976	0.195523	0.762	0.77	0.0950335
Ckb	0.0164485	0.481959	0.417	0.362	0.0952669
Dvl3	0.0164853	-0.266513	0.19	0.254	0.0954182
Rpe	0.016519	-0.114809	0.287	0.364	0.0955514
Kcnq1	0.0165692	-0.181121	0.523	0.595	0.0957799
Trip12	0.0166122	-0.191366	0.779	0.832	0.0959042
Gjc1	0.0166106	-0.10881	0.519	0.602	0.0959569
Tapt1	0.0166496	-0.252037	0.243	0.317	0.095996
Ankfy1	0.0166677	-0.341141	0.419	0.486	0.0960379
Itch	0.016649	-0.280346	0.689	0.735	0.0960545
Pigt	0.0167115	-0.313697	0.446	0.515	0.0961664
Prkd1	0.0167077	-0.550296	0.21	0.264	0.0962068
Tulp3	0.0168743	-0.300964	0.225	0.293	0.0964202
Ttc7b	0.0167712	-0.187204	0.629	0.688	0.0964477
Atxn7	0.0168687	-0.273786	0.45	0.533	0.0964498
Elavl1	0.0167849	-0.135803	0.801	0.861	0.0964644
Nbn	0.0168498	-0.280682	0.26	0.33	0.0964653
Dpy19l4	0.0168414	-0.409973	0.276	0.34	0.0964787
Sh3kbp1	0.0168637	-0.207588	0.737	0.786	0.0964828
Ercc2	0.0168055	-0.288435	0.108	0.16	0.0965206
Casc4	0.0168404	0.433135	0.267	0.21	0.0965351
Csnk2a1	0.0168314	0.112898	0.903	0.869	0.0965457
Ogt	0.0168297	-0.175749	0.611	0.71	0.0965978
Triobp	0.016918	-0.114056	0.678	0.749	0.0966079
Rnaseh2c	0.017018	0.216185	0.777	0.785	0.0971167
Pip4p2	0.017049	-0.198578	0.53	0.617	0.0972318
Pcdhga12	0.0170873	-0.416828	0.097	0.145	0.097388
Fabp5	0.0171557	0.119803	0.996	0.99	0.0975286
Bahd1	0.0171706	-0.308896	0.068	0.111	0.097551
Gmps	0.0171537	0.182125	0.713	0.698	0.0975793
Ssbp3	0.0171474	-0.158733	0.722	0.793	0.0976055
Atp10a	0.0171379	-0.47874	0.146	0.201	0.0976141
Gm3839	0.0172105	-0.612606	0.159	0.211	0.0977156
Pym1	0.0172254	-0.417365	0.227	0.29	0.097738
Arl2	0.0172431	0.321765	0.521	0.482	0.0977767
Pclo	0.017266	2.31712	0.013	0.002	0.0978445
Ophn1	0.0173511	-0.279113	0.475	0.562	0.0982639
Rexo5	0.0174211	-0.660101	0.148	0.2	0.0985979
Parp6	0.017477	-0.313832	0.188	0.25	0.0987893
Dnal1	0.0174745	-0.482633	0.077	0.121	0.0988377
Ss18l2	0.0175259	0.339772	0.453	0.413	0.0989406
Pou5f1	0.0175373	1.97427	0.013	0.002	0.098942
Spry2	0.0175536	-0.344597	0.146	0.202	0.0989714
Ackr3	0.0175257	-0.432586	0.278	0.346	0.0990021
Tmem140	0.0176064	-0.813544	0.029	0.058	0.0991444
Acat3	0.0175978	-1.99217	0.004	0.021	0.0991583
Fnbp1l	0.0176659	-0.189754	0.77	0.832	0.0992289
Phldb3	0.0176468	2.16148	0.013	0.002	0.0992465
G3bp2	0.0176368	0.164554	0.883	0.85	0.0992529
Hif1a	0.0176594	-0.199994	0.709	0.756	0.0992551
Rps19bp1	0.0176878	0.344297	0.574	0.543	0.0992895
Rp9	0.0177252	0.185758	0.744	0.749	0.0993746
Ssh1	0.0177424	-0.335204	0.302	0.374	0.0994087
Vwa1	0.0177205	-0.353062	0.375	0.446	0.0994107
Mta1	0.0177553	-0.270188	0.419	0.488	0.0994188
Alyref2	0.0178016	-0.191617	0.077	0.124	0.0996152
Hecw1	0.0178429	-2.71836	0.004	0.021	0.0997841
Gtse1	0.0178668	-0.409622	0.091	0.137	0.0997927
Pibf1	0.0178568	-0.117242	0.437	0.526	0.099799
Dcun1d2	0.0179283	-0.400792	0.155	0.213	0.100074
Kdm5a	0.0179612	-0.207864	0.642	0.714	0.100132
Six4	0.0179567	-0.486197	0.042	0.076	0.10017
Tmem175	0.0180473	-0.486915	0.183	0.242	0.100549
Rbm17	0.0180811	0.198466	0.735	0.725	0.100675
Shprh	0.0181915	-0.324151	0.298	0.37	0.101163
Nbeal1	0.0181808	-0.252635	0.583	0.639	0.101167
Serinc1	0.0182194	-0.22672	0.669	0.729	0.101255
Plpp5	0.0182449	-0.231532	0.263	0.33	0.101334
C1d	0.0184215	0.169245	0.79	0.768	0.101998
Fam91a1	0.0183764	-0.198667	0.459	0.538	0.102001
Spr	0.0184464	0.202443	0.684	0.658	0.102009
Tmem68	0.0184356	-0.356601	0.23	0.292	0.102013
Ppp1ca	0.0183913	0.121899	0.951	0.915	0.102021
P3h2	0.0184214	-0.487539	0.362	0.418	0.10206
Rnf14	0.0185564	-0.251498	0.545	0.623	0.102112
Dpf3	0.0184198	-0.439837	0.077	0.12	0.102115
Chaf1b	0.0185738	0.325835	0.402	0.346	0.102144
Senp1	0.0185517	-0.26272	0.417	0.493	0.102148
Bzw2	0.0185098	0.122239	0.881	0.855	0.10217
Gabpb2	0.0185359	-0.262151	0.325	0.4	0.102188
Atp6v0a1	0.0185492	-0.214881	0.413	0.49	0.102198
Ninl	0.0185093	0.929528	0.093	0.058	0.102231
Msrb3	0.0186148	-0.26318	0.675	0.732	0.102244
Trappc1	0.0185349	0.180947	0.737	0.71	0.102245
Atp6ap1	0.0185046	0.348837	0.539	0.492	0.102268
Pin1	0.018611	0.176847	0.79	0.779	0.102286
Alg14	0.0186561	-0.285463	0.422	0.496	0.102408
Fat4	0.0186687	-0.317577	0.342	0.413	0.102414
Scaf8	0.0186992	-0.176029	0.647	0.694	0.102519
Atp11a	0.0187236	-0.583998	0.221	0.275	0.102589
Psmg3	0.01878	-0.250479	0.391	0.47	0.102772
Atp9b	0.0187994	-0.280502	0.514	0.59	0.102815
Kantr	0.0187798	-0.343492	0.097	0.144	0.102834
Dld	0.0188153	-0.230961	0.561	0.645	0.102839
Atp6v1f	0.0189788	0.129156	0.872	0.848	0.103417
Flvcr1	0.0189757	-0.443695	0.108	0.157	0.103463
Srm	0.0189751	0.226697	0.687	0.636	0.103522
Rere	0.0189735	-0.186057	0.808	0.844	0.103577
Kdm4c	0.0189661	-0.292909	0.453	0.525	0.1036
Enkur	0.0190754	0.415259	0.161	0.115	0.103879
Tmem41b	0.0191018	0.405076	0.302	0.246	0.103897
Tmem159	0.0190969	-0.167314	0.32	0.393	0.103933
Mknk1	0.0191265	-0.423271	0.181	0.238	0.103968
P4hb	0.01915	-0.150807	0.852	0.895	0.104032
Tmco3	0.0192026	-0.445501	0.19	0.249	0.104254
Rab27a	0.0192322	-0.520189	0.04	0.073	0.104351
Ccny	0.0192755	-0.136688	0.885	0.896	0.104523
Slx1b	0.0193078	-0.401472	0.135	0.187	0.104635
Nbeal2	0.0193669	-0.649801	0.068	0.108	0.104891
Akap5	0.0193898	-0.554333	0.029	0.058	0.104952
Camkk2	0.0194102	-0.235444	0.28	0.349	0.104998
Lrch3	0.019431	-0.237448	0.689	0.74	0.105047
Spryd7	0.0194637	-0.228939	0.119	0.171	0.10516
Myo1e	0.0195193	-0.185944	0.653	0.707	0.105397
Brms1	0.0195978	2.61775	0.015	0.004	0.105565
Fam129b	0.0195911	-0.182596	0.455	0.545	0.105593
Fktn	0.0195864	-0.385073	0.201	0.261	0.105631
Elac1	0.0195858	-0.675679	0.066	0.106	0.105692
Kcna5	0.0196796	-0.302381	0.382	0.445	0.105943
Cebpd	0.0197023	-0.226939	0.541	0.595	0.106001
Cd164	0.0197658	-0.203639	0.479	0.549	0.106151
Znrf2	0.0197603	-0.358863	0.393	0.445	0.106185
Ap3b1	0.0198241	-0.21076	0.702	0.768	0.106208
Crtam	0.0198143	-1.56846	0	0.012	0.106219
Trappc5	0.01976	0.235583	0.662	0.638	0.106247
Upk3b	0.0198143	-1.80439	0	0.012	0.106283
Stpg1	0.0198143	-1.78903	0	0.012	0.106347
Arhgef10	0.0198981	-0.226401	0.201	0.268	0.106413
Gja1	0.0198927	-0.159826	0.66	0.708	0.106448
Sowahc	0.0198862	-0.463339	0.073	0.115	0.106477
Micu3	0.0199512	-0.282206	0.278	0.345	0.106633
Ncor2	0.0199648	-0.191034	0.294	0.367	0.106642
Cmya5	0.0199993	-0.614309	0.06	0.098	0.106699
Blzf1	0.0199922	-0.221101	0.221	0.287	0.106725
Ofd1	0.0200201	-0.343648	0.225	0.287	0.106746
Spata17	0.0200409	2.45837	0.022	0.007	0.106793
Arl2bp	0.0201134	0.258804	0.647	0.625	0.107115
Zdhhc18	0.0201263	-0.229818	0.384	0.46	0.10712
Cog4	0.020192	-0.260842	0.464	0.545	0.107406
Gna11	0.0202066	0.208089	0.762	0.749	0.10742
Ranbp2	0.0202286	-0.266263	0.598	0.676	0.107473
Lin52	0.0202826	-0.31394	0.19	0.248	0.107632
Gtf2e1	0.0202713	-0.268079	0.243	0.313	0.107636
B230219D22Rik	0.0204224	0.144226	0.87	0.856	0.107797
Lrig3	0.0204363	-0.276719	0.106	0.154	0.107806
Pcdhgb7	0.0204206	1.04616	0.015	0.004	0.107851
Med21	0.0203668	-0.158435	0.671	0.737	0.107886
Fhod1	0.0204155	-0.438863	0.219	0.276	0.107888
Tspan13	0.020384	-0.108926	0.909	0.918	0.107913
Kcnip3	0.0203627	-0.563823	0.132	0.182	0.107928
Otud1	0.0204115	-0.272274	0.046	0.081	0.107931
Atp5md	0.0204009	-0.125651	0.945	0.949	0.107939
Derl2	0.0204797	-0.153768	0.45	0.545	0.107972
Fabp4	0.020359	-0.132156	0.989	0.982	0.107973
Fbrsl1	0.0205167	-0.289511	0.316	0.38	0.108103
Rtkn	0.0205607	0.660582	0.243	0.195	0.108143
Fcho2	0.0205588	-0.205412	0.737	0.801	0.108197
Glipr2	0.0205492	0.230601	0.497	0.455	0.10821
Slc7a5	0.0206052	-0.271349	0.21	0.273	0.108314
Zfp14	0.0206482	-0.97025	0.018	0.042	0.108476
Tcte2	0.0208098	-0.569454	0.075	0.115	0.108813
Oma1	0.0207312	-0.216318	0.177	0.238	0.108848
Cep250	0.0208093	-0.281695	0.342	0.412	0.108874
Zbtb34	0.020838	-0.299	0.099	0.146	0.108896
Uros	0.020803	-0.54519	0.093	0.137	0.108905
Myb	0.0207943	-1.39291	0.002	0.017	0.108923
Smc1a	0.0208554	0.107229	0.912	0.905	0.108924
Map1a	0.020793	1.05526	0.022	0.007	0.10898
Ap2b1	0.0207909	-0.183403	0.678	0.738	0.109033
Spa17	0.0207897	-0.316495	0.06	0.098	0.109091
Exosc5	0.020939	0.376977	0.536	0.5	0.109233
Teddm2	0.0209339	-0.462478	0.002	0.017	0.10927
Znrd1	0.0209689	0.183058	0.687	0.652	0.109324
Anp32b	0.0210298	0.104985	0.949	0.955	0.109578
Phka1	0.0211275	-0.229001	0.201	0.268	0.110023
Arhgef18	0.0211435	-0.705543	0.135	0.185	0.110042
Ppip5k2	0.0211921	-0.229731	0.289	0.364	0.110103
Gabpb1	0.0211907	-0.201027	0.481	0.564	0.11016
Acad8	0.0211891	-0.32635	0.181	0.237	0.110216
Apba3	0.0212306	-0.269556	0.11	0.162	0.110239
Daam2	0.0212604	1.39567	0.018	0.005	0.110329
Nim1k	0.0213297	-0.401012	0.057	0.095	0.11056
Dgat1	0.0213289	-0.32719	0.132	0.187	0.11062
Peli2	0.0213873	-0.244346	0.477	0.546	0.110731
Tmem241	0.0213795	-0.222841	0.302	0.368	0.110754
Chst3	0.0214558	-0.433664	0.031	0.061	0.111021
Mybl1	0.0215146	-0.550215	0.038	0.069	0.111261
Rbl1	0.0215745	-0.248894	0.263	0.33	0.111441
Exoc3l4	0.0215661	0.319531	0.501	0.451	0.111462
Tra2b	0.0215967	0.130193	0.837	0.82	0.111492
Clip1	0.0216176	-0.193518	0.583	0.645	0.111535
Lipt1	0.0216524	1.10013	0.035	0.015	0.111585
Minpp1	0.0216454	-0.315016	0.47	0.538	0.111614
Rnf114	0.0216948	-0.252948	0.305	0.368	0.11174
Rnf220	0.0217963	-0.255732	0.375	0.448	0.112197
Smcr8	0.0218265	-0.264699	0.053	0.089	0.112288
Fam189b	0.0218672	-0.580213	0.06	0.098	0.112433
Zfyve26	0.0219035	-0.368522	0.201	0.258	0.112555
Tmem106a	0.0219418	-0.477751	0.033	0.063	0.112622
Rb1	0.0219328	-0.258996	0.494	0.563	0.11264
Pikfyve	0.0219604	-0.298618	0.285	0.35	0.112653
Aggf1	0.0220007	0.226571	0.649	0.627	0.112795
Lrrc57	0.0220348	-0.413424	0.155	0.21	0.112905
Ccpg1os	0.0220906	-0.364452	0.057	0.095	0.113061
Ddx55	0.0220898	-0.474007	0.188	0.242	0.113122
Itfg1	0.0221856	-0.199833	0.494	0.576	0.113482
Hoxa4	0.0222246	-0.853749	0.024	0.051	0.113616
Ptges3	0.0222846	0.127325	0.912	0.907	0.113858
Tvp23b	0.0223285	-0.203715	0.402	0.479	0.114017
Gramd4	0.0223579	-0.409163	0.234	0.293	0.114102
Zfp467	0.022392	-0.216234	0.252	0.319	0.114211
Ndufaf5	0.0224506	-0.326101	0.174	0.23	0.114444
Ptch1	0.0225145	-0.137428	0.426	0.507	0.114705
Stim2	0.0227052	-0.178063	0.614	0.685	0.115413
1700025G04Rik	0.0227898	-0.185062	0.731	0.776	0.115449
Mbtps2	0.0226775	-0.23761	0.344	0.415	0.115469
Ube4b	0.0227043	-0.184454	0.517	0.592	0.115474
Ppp2r5a	0.0228137	-0.120247	0.614	0.689	0.115504
Ndufb9	0.0227886	0.112449	0.971	0.954	0.115508
Itga5	0.022699	-0.23113	0.673	0.737	0.115513
Zdhhc17	0.0228473	-0.219145	0.426	0.512	0.115543
Parp9	0.0227853	-0.441056	0.212	0.264	0.115557
Supt20	0.0228416	-0.225384	0.53	0.599	0.11558
Pla2g4c	0.0227774	-0.680686	0.022	0.048	0.115582
Dtd1	0.0227724	0.325352	0.364	0.31	0.115623
Zc3hav1	0.0228808	-0.277523	0.433	0.499	0.115647
Akap9	0.0227719	-0.155896	0.684	0.742	0.115686
Slc26a10	0.0229288	-0.557422	0.121	0.17	0.115759
Rsad1	0.0229172	-1.11373	0.022	0.048	0.115766
Slc25a45	0.0230065	-0.229576	0.128	0.18	0.11602
Ttyh3	0.0229974	-0.277777	0.446	0.518	0.11604
Commd7	0.0230987	0.217448	0.72	0.7	0.116288
Fancf	0.0230765	-0.719824	0.097	0.14	0.116307
Unkl	0.0230932	-0.45431	0.106	0.152	0.116326
5730507C01Rik	0.0231278	1.12837	0.042	0.02	0.116369
Rnf135	0.0231715	-0.620344	0.121	0.169	0.116523
Leng8	0.0232835	-0.256643	0.272	0.336	0.116889
Chd3	0.0232756	0.200119	0.784	0.771	0.116915
Dus1l	0.0232687	0.435348	0.395	0.351	0.116946
Sfxn5	0.0233526	-0.365295	0.073	0.113	0.11717
Smox	0.0233707	-0.287228	0.336	0.4	0.117195
Cenpe	0.0234529	-0.363237	0.437	0.494	0.117541
Zfp968	0.0235063	-0.361763	0.018	0.042	0.117743
Pacrg	0.0235363	1.42609	0.053	0.029	0.117827
Tsc2	0.0235756	-0.274636	0.17	0.225	0.117957
Synj2bp	0.0236925	-0.148493	0.528	0.614	0.118409
Hyou1	0.0236918	-0.434342	0.168	0.221	0.118472
Hmg20b	0.0237705	0.157846	0.804	0.785	0.118666
Wrap73	0.023763	-0.299913	0.249	0.312	0.118695
Alkbh4	0.0238304	-0.556235	0.053	0.089	0.118899
Fem1a	0.0238558	-0.374264	0.115	0.163	0.118959
Als2cl	0.023878	-1.12767	0.026	0.054	0.119003
Rdh10	0.0239282	-0.598647	0.084	0.126	0.119121
Thoc2	0.0239214	-0.113888	0.826	0.852	0.119153
Pan2	0.0239527	-0.301828	0.212	0.27	0.119176
Znrf1	0.0240273	-0.115817	0.795	0.842	0.119348
Cnep1r1	0.0240457	-0.217681	0.468	0.555	0.119373
Srcin1	0.0240202	-1.62551	0.004	0.02	0.119379
Wdr25	0.0240085	-0.467892	0.064	0.102	0.119387
Gm49405	0.024077	-1.0527	0.015	0.038	0.119396
Zfp36l2	0.0240705	-0.245956	0.576	0.642	0.11943
Mn1	0.0241983	-0.393605	0.183	0.236	0.119864
Ndufb11	0.0241974	0.117167	0.938	0.929	0.119926
Cnn1	0.0242513	0.687254	0.108	0.073	0.12006
Derl1	0.0242863	0.196205	0.605	0.56	0.120167
Kcmf1	0.0243665	-0.16624	0.779	0.835	0.120364
Klf2	0.0243452	0.15259	0.784	0.749	0.120392
Rnf4	0.0243639	-0.211583	0.596	0.648	0.120417
Nfib	0.0243981	-0.125889	0.974	0.955	0.120453
Atl2	0.0245187	-0.373461	0.221	0.283	0.120781
Rnf38	0.0245624	-0.363279	0.45	0.526	0.120797
Luc7l	0.024537	-0.165644	0.651	0.727	0.120805
Erich1	0.0245029	-0.297228	0.331	0.394	0.120837
Myl9	0.0245169	0.1967	0.386	0.329	0.120839
Coq7	0.0245607	0.222226	0.638	0.615	0.120855
Slc7a1	0.0244933	-0.188024	0.453	0.525	0.120856
Slc39a14	0.0247584	-0.270911	0.19	0.251	0.12156
Dll4	0.0247456	-0.14334	0.508	0.581	0.121564
Anxa11	0.0247371	-0.276409	0.397	0.46	0.121589
Itgb1	0.0248459	-0.145712	0.993	0.989	0.121922
Zfp865	0.0249116	-0.117055	0.139	0.194	0.122111
Sntg2	0.0249099	-0.519187	0.064	0.101	0.122169
Akt2	0.0249383	-0.107754	0.181	0.243	0.122175
Ephb1	0.0249548	-0.198921	0.479	0.538	0.122188
Mat2a	0.0249862	0.175169	0.857	0.8	0.122208
Agpat1	0.0249754	-0.474816	0.23	0.28	0.122222
Cox7a2l	0.0250373	0.124309	0.934	0.944	0.122257
Agap1	0.025026	-0.192009	0.614	0.679	0.122269
Aebp2	0.0250239	-0.205607	0.362	0.442	0.122326
Ppp6r2	0.025127	-0.362596	0.232	0.287	0.122628
Anapc2	0.0252111	0.286617	0.552	0.504	0.122971
Brk1	0.025398	0.125744	0.914	0.905	0.123815
Myd88	0.0254279	-0.275796	0.148	0.204	0.123893
Csnk2b	0.0254496	0.175239	0.834	0.845	0.123932
Mllt6	0.0255136	-0.607782	0.095	0.138	0.123973
Pten	0.0254923	-0.150076	0.691	0.751	0.124004
Rock2	0.0255111	-0.106657	0.872	0.879	0.124028
Bag3	0.0254916	-0.212824	0.342	0.412	0.124069
Spout1	0.0255555	0.385888	0.276	0.224	0.124109
Slc35a1	0.0256161	-0.367	0.298	0.361	0.124336
4932438A13Rik	0.0257171	-0.161236	0.519	0.602	0.12442
Blvrb	0.0257133	0.391472	0.285	0.236	0.124469
Npas2	0.0257003	-0.436496	0.057	0.094	0.124474
Kri1	0.0256774	-0.319827	0.225	0.283	0.124498
Llph	0.0257001	0.175373	0.828	0.795	0.12454
Uty	0.0256753	0.394737	0.338	0.285	0.124555
2610002M06Rik	0.0258202	-0.228371	0.26	0.327	0.124851
Tmem116	0.0258563	-0.759375	0.026	0.054	0.124958
Rabggtb	0.0259131	-0.139006	0.541	0.612	0.125097
Nae1	0.0259054	-0.187271	0.581	0.656	0.125128
Itga6	0.0260506	-0.163017	0.932	0.927	0.12549
Gm10130	0.0260389	-0.496228	0.117	0.163	0.125501
Vopp1	0.0260308	-0.191812	0.291	0.361	0.12553
Zfp451	0.0260256	-0.175434	0.466	0.538	0.125573
Prox1	0.0261022	1.10113	0.163	0.124	0.12567
Gm20721	0.0261671	-0.347058	0.155	0.207	0.125915
Trim25	0.0262076	-0.247338	0.391	0.468	0.125974
Cubn	0.0262074	-1.22525	0.011	0.031	0.126041
Pot1a	0.0262714	-0.335534	0.265	0.327	0.126213
Ptk7	0.0264019	-0.369064	0.305	0.364	0.126772
Bmp8a	0.026493	-0.683428	0.024	0.05	0.127072
Flrt1	0.0265121	-0.958506	0.009	0.027	0.127096
Mrpl58	0.0264875	0.196735	0.759	0.755	0.127114
Taf3	0.0265322	-0.237465	0.523	0.59	0.127124
Ldlrad3	0.0265571	-0.239492	0.274	0.343	0.127175
Slco2b1	0.0265725	-0.508131	0.079	0.12	0.12718
Lrrc58	0.0266402	-0.164916	0.766	0.805	0.1273
Lysmd4	0.0266166	-0.295508	0.256	0.32	0.127323
Slc25a30	0.0266338	-0.17521	0.307	0.374	0.127337
Fbxo6	0.0266846	0.422971	0.245	0.196	0.127376
Sync	0.0266738	-0.60655	0.029	0.056	0.127392
Ocel1	0.0267629	-0.272289	0.139	0.19	0.127613
Dynlt1a	0.026753	-0.169479	0.159	0.214	0.127634
Rnaset2b	0.0267997	-0.227619	0.369	0.439	0.12772
Spata6	0.0268809	-0.165162	0.671	0.735	0.128039
Arid1a	0.0269173	-0.22905	0.671	0.723	0.128144
Gse1	0.0269643	-0.401294	0.086	0.129	0.1283
Rbm11	0.0271486	-1.72289	0	0.011	0.128356
Ptprn2	0.0271486	-1.50147	0	0.011	0.128424
Mrps16	0.0271787	0.155027	0.795	0.76	0.12843
Dcaf7	0.0271931	-0.217627	0.391	0.458	0.12843
Kcnh6	0.0271486	-2.26512	0	0.011	0.128492
Rab34	0.0272267	0.883318	0.086	0.055	0.128521
Glt8d2	0.0271486	-1.12969	0	0.011	0.12856
2200002D01Rik	0.0272532	1.29384	0.066	0.039	0.128578
Depdc5	0.0270426	-0.369072	0.327	0.395	0.128604
Tle6	0.0271486	-1.36368	0	0.011	0.128628
Lctl	0.0271486	-1.12576	0	0.011	0.128696
Slc7a2	0.0271486	-1.35578	0	0.011	0.128765
Col1a2	0.0273416	-0.613256	0.106	0.15	0.128791
Slc5a11	0.0271486	-1.11308	0	0.011	0.128833
Phf10	0.0273396	-0.261913	0.316	0.383	0.12885
Peg10	0.0271099	-0.331652	0.307	0.376	0.128855
Pde6d	0.0273347	-0.209193	0.499	0.577	0.128894
Lrrc4b	0.0271486	-1.06667	0	0.011	0.128902
1700094D03Rik	0.0271486	-1.45701	0	0.011	0.12897
Mbnl1	0.0274593	-0.274692	0.731	0.76	0.129209
Nras	0.0274789	0.170392	0.845	0.813	0.129233
Hoxb2	0.0275228	-0.374667	0.108	0.155	0.129236
Terf1	0.0274536	-0.298458	0.521	0.58	0.12925
Daglb	0.0274987	-0.502062	0.168	0.22	0.129258
Trappc6b	0.0275136	-0.131887	0.64	0.699	0.129261
Hoxd4	0.0276892	-1.00273	0.035	0.064	0.129676
Fbxl18	0.0276319	-0.49526	0.17	0.219	0.12968
Rpl3l	0.0277232	-1.646	0.002	0.015	0.129699
Tmem189	0.0276868	-0.375177	0.305	0.369	0.129733
C2cd2	0.0277637	-0.176557	0.34	0.414	0.129753
Matn3	0.0277232	-1.95695	0.002	0.015	0.129767
Rsph10b	0.02768	-1.51593	0.015	0.037	0.129769
Cdc14a	0.0277878	-0.290256	0.289	0.36	0.129798
Relb	0.0277609	0.326725	0.494	0.454	0.129808
Ap3s1	0.0278068	-0.136759	0.662	0.73	0.129818
Nap1l1	0.0276771	0.100189	0.947	0.956	0.129824
Galnt4	0.0278376	-0.551706	0.062	0.098	0.129894
Zyx	0.0278847	0.124775	0.87	0.831	0.130046
A930033H14Rik	0.0279813	-0.754045	0.024	0.05	0.130429
Psmb7	0.0280601	-0.140034	0.81	0.825	0.130728
Zfp988	0.0280951	-1.46181	0.002	0.015	0.130822
Pkib	0.0281575	-1.17409	0.002	0.015	0.130908
Rnf41	0.028152	-0.279953	0.305	0.367	0.130951
Lhfpl2	0.0281825	-0.263018	0.4	0.476	0.130956
P2rx7	0.0281401	-0.161099	0.033	0.062	0.130964
Cdc73	0.0282567	-0.141449	0.536	0.611	0.131233
Tmbim4	0.0283433	-0.172318	0.653	0.711	0.131567
Slc12a9	0.0283584	-0.469399	0.146	0.194	0.131568
Rbm33	0.0283964	-0.150692	0.468	0.539	0.131676
Xlr3b	0.0284941	1.74825	0.029	0.012	0.132061
Taok3	0.0285861	-0.264472	0.234	0.294	0.132418
Eva1b	0.0286553	0.145724	0.832	0.805	0.13267
Cic	0.0287006	-0.164602	0.364	0.44	0.132673
Slc5a6	0.028694	1.22126	0.044	0.023	0.132711
Oxld1	0.0286931	-0.345564	0.108	0.154	0.132776
Zfp97	0.0287559	-0.855125	0.022	0.046	0.132792
Fam126b	0.02878	-0.138217	0.203	0.264	0.132834
Zfp947	0.0288249	-0.985973	0.022	0.046	0.132836
Dmac2l	0.0288413	-0.22742	0.148	0.196	0.132843
Rbm12	0.0287972	-0.155438	0.174	0.236	0.132845
Mbnl2	0.0287554	-0.103779	0.929	0.944	0.132858
Snupn	0.0288227	-0.238678	0.21	0.271	0.132894
Rfc1	0.0288789	0.177107	0.695	0.674	0.132947
Mdm4	0.0289401	-0.206592	0.459	0.535	0.13316
Tmem160	0.0290036	-0.127273	0.647	0.718	0.133246
Ehd2	0.0289743	-0.147546	0.916	0.93	0.133249
Casp8	0.0289987	-0.313694	0.521	0.575	0.133293
Ubr1	0.029043	-0.26325	0.457	0.53	0.133359
Usp32	0.0290968	-0.172792	0.384	0.46	0.133469
Smad5	0.0290858	-0.286979	0.408	0.475	0.133487
Cbx4	0.0291523	-0.23601	0.21	0.268	0.133654
Ppp1r35	0.0292225	-0.141711	0.344	0.414	0.133839
Slc38a9	0.0292201	-0.25156	0.34	0.413	0.133897
Urb2	0.0293295	-0.577837	0.04	0.07	0.13426
Apobec3	0.0293895	-0.192605	0.481	0.551	0.134397
Hsd17b10	0.0293851	0.165387	0.746	0.711	0.134446
Dok4	0.0294396	-0.258255	0.455	0.514	0.134558
Doc2g	0.0294967	1.21173	0.038	0.018	0.134612
Plp2	0.029483	0.103146	0.83	0.811	0.134618
Tpst2	0.0294682	-0.187561	0.757	0.801	0.134619
Wdr60	0.0295495	0.528805	0.17	0.129	0.134784
Mcph1	0.0296308	-0.224847	0.419	0.488	0.135017
Zfp830	0.0296481	-0.243315	0.305	0.369	0.135027
Cox18	0.0296234	-0.189593	0.287	0.361	0.135052
Clec9a	0.0298021	-0.337925	0.128	0.176	0.135245
Cog5	0.0297129	-0.201464	0.523	0.599	0.135253
Rreb1	0.0298358	-0.235039	0.583	0.649	0.135261
Phka2	0.0298224	-0.584544	0.135	0.182	0.135269
Ttbk2	0.0298773	-0.351703	0.06	0.096	0.135311
Smg8	0.0298017	-0.359756	0.093	0.136	0.135312
Krt10	0.0297951	-0.471415	0.15	0.2	0.135351
Il16	0.0297833	-0.595442	0.166	0.213	0.135366
Zfp846	0.0297692	-0.440774	0.161	0.212	0.135371
Adam15	0.0298772	-0.136132	0.687	0.767	0.13538
Sccpdh	0.0297658	-0.319135	0.265	0.321	0.135425
Fam177a	0.0299398	-1.55554	0.013	0.033	0.135526
Arl5c	0.0300615	0.818436	0.029	0.012	0.136008
Arhgap26.1	0.0301199	-0.242979	0.541	0.608	0.136134
Bcar1	0.030109	-0.169828	0.415	0.479	0.136153
Grin3a	0.0301963	-1.95411	0.013	0.033	0.13641
Tnik	0.0302505	-0.267027	0.265	0.324	0.136586
Plod2	0.0302843	-0.320174	0.364	0.43	0.136601
Gm3248	0.0302711	-0.301266	0.022	0.046	0.13661
Gch1	0.0303651	-0.175958	0.152	0.204	0.136689
Wwp2	0.0303637	-0.17991	0.349	0.421	0.136751
Rrad	0.0303595	-0.228182	0.077	0.117	0.136802
Mrps7	0.0303445	0.175693	0.735	0.708	0.136803
Lgalsl	0.0304266	-0.11568	0.263	0.333	0.136897
Blm	0.0304709	-0.308066	0.342	0.401	0.137027
Fam45a	0.0305779	-0.236483	0.289	0.351	0.137301
Rce1	0.0305635	0.362052	0.446	0.406	0.137305
Prune1	0.0305615	-0.485327	0.128	0.174	0.137365
Reck	0.0307464	-0.34781	0.108	0.155	0.13785
Prrg3	0.0307375	-0.176131	0.656	0.719	0.137879
Cdc7	0.0307245	-0.178975	0.208	0.271	0.13789
Zfp623	0.0308485	-0.324731	0.077	0.118	0.138238
Auh	0.0309094	-0.296321	0.278	0.337	0.138372
Pepd	0.0309039	-0.286516	0.32	0.38	0.138417
Lonrf1	0.0309419	-0.386677	0.104	0.148	0.138448
Cd200	0.031013	-0.195867	0.415	0.482	0.138696
Gvin1	0.0310304	-1.05278	0.02	0.043	0.138705
B4galt3	0.0311152	-0.256297	0.338	0.398	0.139014
[truncated: 484 more rows]
