# Supplementary material for: Sox9 in the epicardium: Implications for cell invasion, differentiation, and coronary vascular development
Source: PLoS One. 2025 Jun 23;20(6):e0325852. doi: 10.1371/journal.pone.0325852 (PMC12185001; doi:10.1371/journal.pone.0325852)
Supplement: Table S3 — (XLSX) [file pone.0325852.s008.xlsx]

## Sheet: Epi 1 Markers
	myAUC	avg_diff	power	avg_log2FC	pct.1	pct.2
Erbb4	0.874	1.23014	0.748	2.10317	0.984	0.57
Sox5	0.867	0.925365	0.734	1.83437	0.984	0.602
Pcsk5	0.861	0.805564	0.722	1.49814	0.989	0.715
Celf2	0.86	0.720895	0.72	1.1877	1	0.937
Magi2	0.85	0.983306	0.7	1.52535	0.995	0.873
Grid2	0.844	1.05905	0.688	2.16665	0.918	0.408
Plxna4	0.837	0.699231	0.674	1.13656	1	0.905
Sema3d	0.828	0.721216	0.656	1.27652	1	0.796
Dpp4	0.815	0.687834	0.63	1.44464	0.951	0.528
Bmp6	0.811	0.715844	0.622	1.77606	0.902	0.458
Sox6	0.808	0.702364	0.616	1.25268	0.989	0.782
Spats2l	0.807	0.635938	0.614	1.26382	0.978	0.775
Prkg1	0.805	0.826493	0.61	1.41073	0.995	0.789
Fbxl7	0.802	0.752886	0.604	1.21312	1	0.884
Bicc1	0.802	0.518289	0.604	0.825117	1	0.993
Cdh11	0.799	0.517845	0.598	0.845547	1	0.965
Slc4a4	0.794	0.629178	0.588	1.28818	0.967	0.704
Dock4	0.788	0.599759	0.576	1.84479	0.831	0.327
Npas3	0.786	0.679929	0.572	1.35282	0.956	0.669
Sema6d	0.785	0.737454	0.57	1.79025	0.869	0.444
Itpr1	0.782	0.580055	0.564	1.42992	0.907	0.528
Rere	0.78	0.513332	0.56	0.949739	0.995	0.838
Ptprd	0.78	0.557085	0.56	0.969514	0.989	0.856
Cadm1	0.779	0.617513	0.558	1.38131	0.913	0.563
Muc16	0.779	0.621674	0.558	1.41976	0.902	0.521
Gpc3	0.777	0.467346	0.554	0.730016	1	0.989
Kcnh7	0.776	1.06943	0.552	2.28234	0.765	0.31
Ghr	0.774	0.635325	0.548	1.08383	1	0.831
Sulf1	0.773	0.6496	0.546	1.0593	0.995	0.894
Adam33	0.772	0.483728	0.544	1.62258	0.825	0.387
Cdon	0.769	0.496411	0.538	1.00664	0.945	0.792
Efna5	0.765	0.5287	0.53	0.862079	1	0.951
Fras1	0.765	0.524555	0.53	0.885886	0.995	0.877
Slit3	0.759	0.551143	0.518	0.882902	1	0.901
Baiap2l1	0.759	0.45986	0.518	1.47285	0.836	0.426
Syne2	0.758	0.444849	0.516	0.735152	1	0.972
Kif13a	0.757	0.514691	0.514	1.31883	0.902	0.549
Map3k5	0.756	0.581564	0.512	1.54664	0.842	0.461
Tmem108	0.756	0.49524	0.512	0.788084	1	0.947
Colec12	0.755	0.588362	0.51	1.02665	0.978	0.778
Thsd4	0.755	0.532526	0.51	0.982953	0.989	0.676
Pde4b	0.754	0.697566	0.508	1.34123	0.94	0.648
Dennd1a	0.746	0.451621	0.492	1.10901	0.918	0.577
Plagl1	0.744	0.58005	0.488	1.00354	0.962	0.863
Cd36	0.744	0.417604	0.488	1.53518	0.77	0.324
Wdr17	0.742	0.438506	0.484	1.04088	0.923	0.493
Nos1ap	0.742	0.484513	0.484	1.31128	0.863	0.539
Lrmda	0.74	0.699441	0.48	2.12117	0.705	0.282
Tek	0.739	0.422098	0.478	1.08383	0.902	0.581
Adk	0.738	0.39182	0.476	0.94874	0.934	0.595
Mbp	0.737	0.396679	0.474	1.15982	0.842	0.5
Golm1	0.735	0.438893	0.47	0.86207	0.984	0.704
Ccdc85a	0.734	0.535845	0.468	1.77444	0.694	0.254
Grip1	0.732	0.448518	0.464	0.780632	0.995	0.817
Flrt2	0.731	0.446355	0.462	0.817987	0.978	0.82
Svep1	0.729	0.45567	0.458	1.63182	0.71	0.289
Bmpr1b	0.729	0.473638	0.458	1.30711	0.825	0.454
Marchf3	0.728	0.541995	0.456	1.4376	0.798	0.451
Sh3tc2	0.727	0.382768	0.454	1.4997	0.727	0.32
Nckap5	0.723	0.438099	0.446	0.999477	0.907	0.581
Rin2	0.722	0.427061	0.444	1.03984	0.88	0.602
Exoc6b	0.721	0.400598	0.442	0.883938	0.951	0.687
Nkain3	0.721	0.601954	0.442	1.23186	0.858	0.535
Ildr2	0.721	0.392142	0.442	1.0441	0.88	0.539
Magi1	0.72	0.384337	0.44	0.758328	0.967	0.722
Zdbf2	0.72	0.526755	0.44	1.12183	0.902	0.732
Dcc	0.719	0.841466	0.438	2.84648	0.579	0.176
Fgd4	0.719	0.399021	0.438	1.57357	0.705	0.32
Hs3st5	0.719	0.5755	0.438	1.90586	0.65	0.25
Smyd3	0.719	0.526686	0.438	1.26091	0.858	0.57
Wwc1	0.718	0.390271	0.436	1.05568	0.88	0.577
Uvrag	0.716	0.372249	0.432	1.23963	0.77	0.412
Tafa2	0.715	0.588373	0.43	1.77483	0.65	0.257
Ano6	0.712	0.392351	0.424	0.765115	0.962	0.775
Zfp521	0.711	0.460198	0.422	1.1436	0.825	0.535
Slc2a13	0.711	0.510698	0.422	1.14962	0.847	0.542
Thrb	0.711	0.461441	0.422	1.76106	0.634	0.232
Rbms1	0.711	0.356478	0.422	0.644115	0.984	0.915
Plxdc2	0.711	0.441289	0.422	0.931505	0.934	0.729
Col4a5	0.709	0.38947	0.418	0.91476	0.94	0.697
Dipk2a	0.709	0.383001	0.418	0.91008	0.902	0.588
Tspan5	0.708	0.384227	0.416	0.788757	0.951	0.739
Pkhd1l1	0.707	0.459177	0.414	1.13328	0.858	0.472
Dip2c	0.707	0.385437	0.414	0.835641	0.94	0.729
Arhgap18	0.707	0.36098	0.414	0.938554	0.847	0.525
Lrrc1	0.707	0.377841	0.414	1.28225	0.765	0.43
Npr3	0.706	0.444223	0.412	1.43387	0.721	0.363
Pard3b	0.706	0.397601	0.412	0.81277	0.951	0.725
Rbm28	0.705	0.393738	0.41	0.778644	0.973	0.782
Ptpn13	0.705	0.388367	0.41	0.864061	0.951	0.743
Dennd4c	0.703	0.355568	0.406	1.13954	0.803	0.437
Gria3	0.701	0.396905	0.402	0.865541	0.907	0.641
Plekhh2	0.701	0.356054	0.402	1.0482	0.803	0.5
Nfib	0.701	0.304919	0.402	0.494702	1	0.982
Large1	0.7	0.40851	0.4	0.890244	0.918	0.662
Nrk	0.698	0.432422	0.396	0.755088	0.973	0.887
Add3	0.698	0.347762	0.396	0.758855	0.956	0.75
Myo1d	0.698	0.350693	0.396	0.752351	0.951	0.757
Tcf12	0.698	0.323319	0.396	0.635937	0.967	0.82
Igf1r	0.698	0.375015	0.396	0.742963	0.967	0.817
Elmo1	0.697	0.395093	0.394	2.15047	0.519	0.141
Tenm4	0.694	0.425453	0.388	1.04943	0.781	0.454
Kif13b	0.693	0.332508	0.386	1.23252	0.716	0.37
Plscr4	0.693	0.354541	0.386	1.18662	0.743	0.419
Gpm6a	0.693	0.387862	0.386	0.727435	0.973	0.789
Dlc1	0.692	0.400955	0.384	0.821432	0.945	0.771
Apbb2	0.691	0.393169	0.382	1.07469	0.836	0.567
Svil	0.69	0.308361	0.38	0.837056	0.863	0.56
Aebp1	0.69	0.354678	0.38	0.647625	0.989	0.901
Pawr	0.69	0.331358	0.38	0.800601	0.874	0.623
Rbfox1	0.689	0.555342	0.378	0.943531	0.852	0.549
Map4k3	0.688	0.326891	0.376	0.884956	0.836	0.592
Vegfc	0.688	0.362297	0.376	1.1972	0.716	0.377
Epb41l4a	0.687	0.344051	0.374	1.0844	0.77	0.465
Cryl1	0.687	0.293074	0.374	0.706583	0.896	0.581
Ptprk	0.687	0.301043	0.374	0.647252	0.951	0.683
Npnt	0.687	0.32494	0.374	0.734757	0.902	0.592
Plcb1	0.687	0.397262	0.374	1.04933	0.76	0.433
Zbtb7c	0.686	0.379442	0.372	1.03139	0.798	0.585
Rora	0.686	0.450747	0.372	1.03234	0.787	0.514
Prickle2	0.686	0.395392	0.372	1.19738	0.721	0.377
Lrba	0.686	0.326766	0.372	1.23318	0.689	0.356
Lvrn	0.685	0.359782	0.37	2.05786	0.525	0.165
Lama3	0.685	0.342901	0.37	1.9568	0.514	0.155
Slc44a1	0.685	0.345972	0.37	0.877547	0.863	0.68
Thsd7b	0.685	0.508486	0.37	1.51158	0.661	0.338
Parva	0.684	0.276387	0.368	0.552061	0.984	0.901
Mylk	0.683	0.422197	0.366	1.03598	0.798	0.521
Gabrb1	0.683	0.418537	0.366	1.57703	0.568	0.208
Zfp608	0.682	0.314679	0.364	0.813835	0.831	0.581
Aak1	0.682	0.288923	0.364	0.818511	0.863	0.567
2010300C02Rik	0.682	0.300806	0.364	1.33456	0.623	0.278
Ablim1	0.681	0.345477	0.362	1.10401	0.749	0.437
Ctnna3	0.681	0.433889	0.362	1.01158	0.798	0.489
Man1a	0.681	0.378712	0.362	1.02124	0.787	0.482
Psd3	0.681	0.310285	0.362	0.732898	0.88	0.648
Fchsd2	0.681	0.283992	0.362	0.75448	0.842	0.553
Fign	0.681	0.297515	0.362	1.08255	0.667	0.31
Ptk2b	0.68	0.307224	0.36	0.914041	0.781	0.504
Col1a1	0.68	0.404201	0.36	0.602698	1	0.993
Tfpi	0.68	0.309324	0.36	0.735352	0.907	0.616
Mbnl2	0.679	0.313246	0.358	0.594814	0.973	0.866
Megf6	0.678	0.33892	0.356	0.814247	0.852	0.588
Rspo1	0.678	0.311223	0.356	0.571113	0.995	0.799
Lrp2	0.678	0.394807	0.356	1.12038	0.754	0.444
Gulp1	0.678	0.309204	0.356	0.790607	0.847	0.581
Nr6a1	0.677	0.34312	0.354	1.11374	0.705	0.419
Tbl1x	0.676	0.316043	0.352	0.670713	0.951	0.835
Mcc	0.676	0.364106	0.352	0.685148	0.978	0.796
Fam49a	0.676	0.25178	0.352	1.30488	0.585	0.236
Ptprt	0.675	0.363941	0.35	1.52334	0.525	0.18
Agfg1	0.675	0.336169	0.35	0.930582	0.852	0.595
Agap1	0.674	0.288713	0.348	0.681922	0.907	0.683
Fhit	0.673	0.3953	0.346	1.08638	0.699	0.398
Spon1	0.673	0.395304	0.346	0.909764	0.781	0.465
Kcnd2	0.673	0.598229	0.346	1.6868	0.59	0.285
C1qtnf7	0.673	0.377671	0.346	0.946093	0.743	0.437
Nfia	0.673	0.28288	0.346	0.480454	1	0.919
Tnik	0.673	0.289575	0.346	1.17919	0.601	0.25
Mid1	0.672	0.413309	0.344	1.06002	0.792	0.504
Met	0.672	0.295543	0.344	1.41939	0.585	0.264
Mertk	0.672	0.320167	0.344	1.20497	0.667	0.345
Wipf1	0.672	0.324902	0.344	1.12971	0.694	0.405
Tox	0.671	0.384042	0.342	0.958396	0.809	0.528
Egfl6	0.67	0.263672	0.34	0.594075	0.929	0.676
Kansl1	0.67	0.270588	0.34	0.571499	0.978	0.764
Dag1	0.67	0.241181	0.34	0.522282	0.945	0.799
Auts2	0.67	0.350393	0.34	0.623105	0.945	0.796
Ctdspl	0.669	0.29451	0.338	0.72801	0.858	0.648
Ror1	0.669	0.394916	0.338	0.893364	0.825	0.62
Rabgap1l	0.669	0.338759	0.338	0.807887	0.885	0.658
Btbd9	0.668	0.275983	0.336	0.622916	0.918	0.729
Mef2a	0.668	0.258553	0.336	0.594473	0.94	0.736
Nhsl2	0.667	0.341861	0.334	0.855686	0.814	0.57
Hpgd	0.667	0.352361	0.334	0.695144	0.902	0.641
Tacc1	0.667	0.283568	0.334	0.854722	0.803	0.489
Synm	0.667	0.305697	0.334	1.42923	0.557	0.229
Thsd7a	0.667	0.606171	0.334	2.11264	0.53	0.239
Bbx	0.666	0.261371	0.332	0.626981	0.918	0.69
Ssh2	0.666	0.327367	0.332	0.865681	0.792	0.556
Rab11fip1	0.666	0.348894	0.332	1.62631	0.557	0.236
Enpep	0.666	0.38487	0.332	1.13253	0.77	0.525
Pip4k2a	0.666	0.303375	0.332	1.47877	0.563	0.268
Dlg1	0.665	0.313113	0.33	0.76263	0.885	0.676
Prxl2a	0.665	0.356354	0.33	0.875588	0.792	0.542
Med13	0.665	0.245479	0.33	0.758204	0.836	0.525
Tm4sf5	0.665	0.289204	0.33	0.575713	0.967	0.708
Efemp1	0.665	0.328061	0.33	0.868311	0.765	0.447
Shb	0.665	0.310508	0.33	1.06028	0.683	0.394
Khdrbs2	0.665	0.457377	0.33	1.03385	0.749	0.521
Csf1r	0.664	0.228319	0.328	0.976439	0.667	0.338
Ext1	0.664	0.278747	0.328	0.501587	0.973	0.827
Ptprz1	0.664	0.36686	0.328	1.55887	0.557	0.25
Lpar1	0.664	0.295998	0.328	0.807021	0.809	0.553
Dchs2	0.664	0.272983	0.328	1.90875	0.437	0.109
Prokr2	0.664	0.275648	0.328	1.73794	0.464	0.137
Pbx1	0.664	0.266327	0.328	0.426297	1	0.958
Dab2	0.662	0.261454	0.324	0.687105	0.836	0.588
Col1a2	0.662	0.331857	0.324	0.493345	1	0.996
Fndc3b	0.662	0.274969	0.324	0.564151	0.967	0.785

## Sheet: Epi 2 Markers
	myAUC	avg_diff	power	avg_log2FC	pct.1	pct.2
Gata6	0.917	0.881511	0.834	1.57923	0.992	0.919
Adamts9	0.892	1.36488	0.784	3.46188	0.894	0.314
Mecom	0.869	1.51984	0.738	5.46345	0.772	0.07
Sfrp2	0.867	1.34074	0.734	2.63427	0.919	0.512
Gpc6	0.866	1.44506	0.732	3.28425	0.87	0.285
Csrp2	0.861	1.16897	0.722	2.86794	0.894	0.474
Lgals1	0.859	1.0894	0.718	1.71506	0.992	0.93
Ltbp1	0.855	1.1122	0.71	2.38076	0.935	0.587
Sulf2	0.84	0.80965	0.68	2.51158	0.846	0.32
Meis1	0.836	0.913157	0.672	1.83565	0.951	0.724
Trps1	0.822	1.20086	0.644	4.41941	0.707	0.134
Dlg2	0.821	0.848631	0.642	1.64645	0.943	0.669
Fbln2	0.817	0.60966	0.634	0.957508	0.992	0.997
Meis2	0.817	0.73953	0.634	1.22058	0.984	0.962
Eln	0.813	1.38753	0.626	2.36396	0.943	0.831
Angptl7	0.813	1.28093	0.626	2.76248	0.813	0.363
Hspb1	0.808	1.2479	0.616	2.03406	0.984	0.913
Adgrl3	0.808	0.771485	0.616	1.37658	0.984	0.805
Zfpm2	0.806	0.889267	0.612	1.50471	0.959	0.866
Id3	0.805	0.85082	0.61	1.58792	0.935	0.672
Sncaip	0.803	0.824657	0.606	2.26607	0.813	0.381
Foxp1	0.803	0.660377	0.606	1.55034	0.894	0.634
Tshz2	0.799	1.03046	0.598	2.00771	0.886	0.735
Ldlrad4	0.796	1.00354	0.592	2.07325	0.886	0.61
Nav1	0.793	0.715957	0.586	2.75643	0.715	0.203
Zmiz1	0.79	0.710252	0.58	1.60765	0.902	0.692
Tpm1	0.789	0.523099	0.578	0.826903	1	1
Epha7	0.786	0.969507	0.572	2.52582	0.789	0.39
Prdm6	0.785	0.77287	0.57	3.39603	0.65	0.119
Slc38a4	0.782	0.621216	0.564	1.84961	0.805	0.43
Celf4	0.776	0.773875	0.552	1.52377	0.902	0.706
Foxp2	0.776	0.726086	0.552	1.76877	0.854	0.529
Fbn2	0.773	0.660503	0.546	1.29014	0.967	0.785
Atp1b1	0.773	0.687502	0.546	1.47817	0.902	0.651
Pappa2	0.773	1.098	0.546	3.97663	0.634	0.154
Pcdh9	0.772	0.925801	0.544	1.60357	0.943	0.672
Clmp	0.772	0.625728	0.544	1.77106	0.821	0.445
Foxn3	0.771	0.591338	0.542	1.34795	0.927	0.689
Kalrn	0.77	0.709716	0.54	1.92219	0.813	0.515
Rbms3	0.767	0.69764	0.534	1.19168	0.967	0.881
Adgrl2	0.766	0.630454	0.532	2.76704	0.659	0.198
Golim4	0.766	0.54054	0.532	1.10057	0.951	0.828
mt-Co3	0.765	0.410163	0.53	0.600315	1	1
Bicd1	0.763	0.738859	0.526	2.05105	0.78	0.384
Sdk1	0.762	1.06489	0.524	2.41636	0.78	0.427
Bmper	0.76	0.880824	0.52	3.54755	0.618	0.157
Tuba1a	0.759	0.770937	0.518	1.38673	0.943	0.791
Palld	0.757	0.984304	0.514	2.11595	0.805	0.602
Tagln	0.756	1.36572	0.512	3.76287	0.659	0.279
Nfix	0.756	0.591174	0.512	1.61887	0.813	0.532
Lpp	0.754	0.549422	0.508	1.02574	0.967	0.852
Adamts5	0.753	0.759706	0.506	2.29321	0.715	0.375
Tenm3	0.753	0.588074	0.506	1.10267	0.935	0.805
Zfp704	0.753	0.536544	0.506	1.32689	0.878	0.637
Pdgfc	0.752	0.712566	0.504	3.99301	0.561	0.087
Runx1	0.75	0.862629	0.5	3.52595	0.61	0.195
Pdzrn3	0.75	0.726046	0.5	1.64325	0.837	0.555
Heg1	0.746	0.671307	0.492	1.73115	0.805	0.483
Tsc22d1	0.746	0.505379	0.492	0.896143	0.984	0.971
Dpysl3	0.745	0.872173	0.49	2.60023	0.691	0.334
Rgs7	0.745	0.815295	0.49	3.05668	0.602	0.169
mt-Nd4	0.744	0.392757	0.488	0.593314	1	1
Robo1	0.744	0.604344	0.488	1.23553	0.87	0.491
Insig2	0.743	0.674214	0.486	2.01538	0.756	0.433
Col6a2	0.742	0.625447	0.484	1.8279	0.732	0.369
B3galt1	0.741	0.785426	0.482	2.33765	0.699	0.305
Dhrs3	0.74	0.605245	0.48	3.06111	0.577	0.125
Col6a1	0.739	0.694041	0.478	2.06092	0.683	0.323
Ppp3ca	0.739	0.571745	0.478	1.1422	0.911	0.828
St8sia1	0.737	0.568297	0.474	4.14173	0.512	0.052
Piezo2	0.736	0.943115	0.472	3.56555	0.569	0.157
Ctnnd2	0.736	0.819801	0.472	3.90943	0.537	0.09
Pcdh7	0.736	1.03469	0.472	3.36132	0.593	0.203
Sorbs1	0.734	0.688145	0.468	2.53515	0.65	0.294
Fstl1	0.734	0.612129	0.468	1.08183	0.959	0.965
Rarb	0.733	0.500112	0.466	1.60789	0.715	0.326
Ncam1	0.733	0.949928	0.466	2.27263	0.74	0.503
Gab2	0.733	0.603127	0.466	1.48769	0.78	0.506
Fbln1	0.731	0.484664	0.462	1.04202	0.902	0.703
Tagln2	0.731	0.630971	0.462	1.35345	0.837	0.631
Rtn4	0.73	0.400732	0.46	0.746061	0.992	0.924
Chd3	0.729	0.499415	0.458	1.60955	0.764	0.427
Egfr	0.728	0.580694	0.456	1.87978	0.675	0.314
Mpped2	0.728	0.558699	0.456	1.73585	0.732	0.387
Igf1	0.727	0.943464	0.454	2.38199	0.699	0.462
Rhou	0.727	0.450934	0.454	1.05204	0.886	0.715
Prkca	0.725	0.68425	0.45	2.06659	0.683	0.381
Msi2	0.724	0.496863	0.448	0.953069	0.959	0.837
Kcnab1	0.723	0.560998	0.446	1.65215	0.715	0.363
Grina	0.72	0.578656	0.44	1.24492	0.902	0.756
Fam172a	0.72	0.519531	0.44	1.11882	0.894	0.709
Phactr1	0.72	0.581934	0.44	1.51395	0.764	0.503
Smad1	0.72	0.596647	0.44	2.12179	0.667	0.34
Creb3l2	0.72	0.498555	0.44	1.10367	0.927	0.727
Grb10	0.716	0.438713	0.432	0.72192	0.992	0.977
Ugdh	0.716	0.623895	0.432	1.47453	0.789	0.529
Tubb2b	0.715	0.521844	0.43	1.43366	0.797	0.5
Cpe	0.715	0.407674	0.43	0.959903	0.919	0.674
Csnk1a1	0.713	0.334454	0.426	0.643673	0.976	0.919
Mmp2	0.713	0.468759	0.426	1.10314	0.862	0.59
Sez6l	0.712	0.507794	0.424	4.33274	0.455	0.038
Plcl1	0.711	0.649187	0.422	2.21998	0.634	0.285
Id2	0.71	0.564823	0.42	1.43672	0.756	0.442
Arhgef12	0.71	0.462634	0.42	0.975243	0.919	0.756
Hoxb4	0.709	0.380625	0.418	2.77742	0.504	0.113
Nxn	0.709	0.433362	0.418	0.996942	0.87	0.744
Ltbp4	0.709	0.410138	0.418	0.9487	0.935	0.744
Akap12	0.707	0.572579	0.414	1.06372	0.919	0.828
Itgav	0.707	0.448986	0.414	1.44025	0.715	0.439
Map1b	0.706	0.659518	0.412	1.70689	0.756	0.529
Gli3	0.706	0.43654	0.412	1.29211	0.756	0.5
Eya4	0.705	0.625225	0.41	4.40304	0.447	0.049
Cnn3	0.704	0.320794	0.408	0.701879	0.919	0.808
Lama2	0.703	0.642829	0.406	2.50833	0.553	0.201
Pde4d	0.702	0.584637	0.404	1.21129	0.878	0.654
Adamts6	0.702	0.612713	0.404	2.15847	0.618	0.299
Setbp1	0.701	0.591773	0.402	1.50458	0.756	0.541
Farp1	0.7	0.435446	0.4	0.92031	0.943	0.782
Rhoc	0.7	0.343113	0.4	0.63588	0.984	0.93
Dnm3	0.7	0.513331	0.4	3.02677	0.496	0.137
Podxl	0.699	0.492268	0.398	1.36702	0.748	0.596
Pbx1	0.699	0.393406	0.398	0.626475	1	0.965
Osr1	0.696	0.388834	0.392	1.92378	0.553	0.189
Tcim	0.696	0.494303	0.392	2.11042	0.545	0.192
Pla2g12a	0.696	0.481198	0.392	1.19385	0.789	0.608
Col6a3	0.696	0.543404	0.392	4.56114	0.415	0.029
Igfbp5	0.696	0.5258	0.392	0.883006	0.911	0.776
mt-Nd3	0.695	0.437674	0.39	0.800902	0.976	0.898
Syne1	0.695	0.518907	0.39	2.61164	0.528	0.192
Sh3rf1	0.695	0.509056	0.39	1.78794	0.626	0.326
Cacna2d1	0.695	0.433838	0.39	1.40321	0.699	0.43
Pmepa1	0.695	0.392511	0.39	1.06546	0.805	0.59
Enah	0.695	0.450036	0.39	1.16371	0.789	0.547
Trio	0.694	0.460243	0.388	1.0155	0.911	0.747
Mfap4	0.694	0.61494	0.388	1.14176	0.886	0.823
Camta1	0.694	0.375781	0.388	1.15019	0.756	0.515
Runx1t1	0.694	0.487523	0.388	1.06363	0.902	0.73
Ptgis	0.694	0.405506	0.388	0.72998	0.959	0.895
Myl6	0.693	0.322464	0.386	0.504403	1	0.997
Cald1	0.693	0.319903	0.386	0.507217	1	0.997
Fam110b	0.693	0.410438	0.386	2.01111	0.569	0.23
Sntg1	0.693	0.639142	0.386	1.43651	0.764	0.529
Arhgap6	0.692	0.502974	0.384	0.922486	0.911	0.744
Inpp4b	0.692	1.11663	0.384	3.90188	0.496	0.183
Hip1	0.692	0.324876	0.384	0.789549	0.862	0.602
Vcl	0.691	0.693795	0.382	1.48154	0.846	0.672
Skap2	0.69	0.438259	0.38	1.76624	0.602	0.326
Pdlim7	0.689	0.484513	0.378	1.42219	0.715	0.506
Znrf1	0.689	0.35698	0.378	1.21144	0.715	0.48
Oxct1	0.688	0.344919	0.376	0.769577	0.862	0.77
Mast4	0.688	0.725221	0.376	1.19443	0.943	0.863
Galnt17	0.688	0.541708	0.376	2.46916	0.528	0.177
Skil	0.688	0.395559	0.376	1.47172	0.675	0.381
Filip1l	0.687	0.488494	0.374	1.02918	0.87	0.779
Rbp1	0.687	0.378344	0.374	0.638243	0.984	0.956
4930578G10Rik	0.687	0.431196	0.374	2.79156	0.455	0.093
Dst	0.687	0.492777	0.374	1.03724	0.878	0.802
Antxr1	0.686	0.472856	0.372	1.42762	0.715	0.474
Ccbe1	0.685	0.722957	0.37	2.02335	0.602	0.328
Myh10	0.684	0.47772	0.368	0.830251	0.976	0.942
Cdh3	0.684	0.400957	0.368	0.833969	0.919	0.823
Rasal2	0.684	0.336748	0.368	1.07172	0.732	0.491
Ecel1	0.684	0.371061	0.368	4.07078	0.39	0.023
Klf7	0.684	0.398579	0.368	1.51449	0.634	0.375
Acta2	0.683	1.15668	0.366	3.29674	0.577	0.32
Ankrd12	0.683	0.466043	0.366	0.967287	0.902	0.727
Arhgap22	0.683	0.50702	0.366	1.79397	0.61	0.372
Tubb2a	0.683	0.419658	0.366	1.12026	0.772	0.576
Rhoj	0.683	0.477216	0.366	2.51353	0.472	0.14
Emilin1	0.683	0.385956	0.366	1.71463	0.593	0.288
Hmgb3	0.682	0.339662	0.364	0.909516	0.797	0.622
Sh3pxd2a	0.682	0.391295	0.364	1.34884	0.675	0.456
Mxra7	0.682	0.4479	0.364	2.15064	0.545	0.238
Wwtr1	0.682	0.361347	0.364	0.81247	0.894	0.765
Tmsb4x	0.681	0.378366	0.362	0.56237	1	1
Zbtb20	0.681	0.413778	0.362	0.787426	0.943	0.863
Cacna1c	0.681	0.415533	0.362	0.918921	0.854	0.634
Unc5c	0.681	0.650733	0.362	1.63755	0.65	0.381
Aff4	0.68	0.385274	0.36	0.771364	0.943	0.852
Arid5b	0.68	0.415209	0.36	0.79666	0.951	0.817
Dgkh	0.679	0.526977	0.358	2.6208	0.488	0.157
Tanc2	0.679	0.603641	0.358	1.0943	0.967	0.843
Tspan18	0.679	0.467681	0.358	2.95493	0.455	0.122
Hivep2	0.678	0.521115	0.356	1.33249	0.732	0.547
Nlgn1	0.678	0.726894	0.356	2.7368	0.463	0.137
Map3k1	0.677	0.399946	0.354	1.33003	0.675	0.459
Tgfbi	0.677	0.599074	0.354	4.83923	0.382	0.035
Nktr	0.677	0.308407	0.354	0.658979	0.902	0.826
mt-Cytb	0.676	0.25052	0.352	0.369287	1	1
Fbln5	0.676	0.654541	0.352	1.43162	0.813	0.663
Ppp1r9a	0.676	0.426065	0.352	0.936022	0.878	0.703
Syt11	0.676	0.362598	0.352	2.81015	0.431	0.096
Ap4e1	0.676	0.368992	0.352	1.99672	0.512	0.215
Calm2	0.675	0.26817	0.35	0.488874	0.976	0.948
Stat3	0.675	0.528441	0.35	1.06971	0.854	0.706
Smpd3	0.675	0.501198	0.35	1.59028	0.626	0.326
Map1lc3a	0.675	0.273296	0.35	0.541679	0.967	0.924
Adgrg2	0.674	0.471328	0.348	3.26575	0.415	0.081
Chn2	0.674	0.381079	0.348	1.15033	0.724	0.503
Arhgef40	0.673	0.323518	0.346	1.47303	0.593	0.317

## Sheet: Epi 3 Markers
	myAUC	avg_diff	power	avg_log2FC	pct.1	pct.2
Rps5	0.914	0.42289	0.828	0.626387	1	1
Eef1a1	0.902	0.457025	0.804	0.66804	1	1
Rps24	0.897	0.413706	0.794	0.607333	1	1
Rpl21	0.897	0.425072	0.794	0.630902	1	1
Rpl41	0.894	0.386134	0.788	0.568153	1	1
Rpl29	0.894	0.442462	0.788	0.662865	1	1
Rps3a1	0.889	0.390976	0.778	0.581477	1	1
Rpl11	0.887	0.387221	0.774	0.576445	1	1
Rps20	0.881	0.377767	0.762	0.556392	1	1
Rpl14	0.874	0.392305	0.748	0.59626	1	1
Rpsa	0.87	0.426927	0.74	0.632073	1	1
Rps4x	0.864	0.413899	0.728	0.612578	1	1
Fau	0.862	0.422344	0.724	0.627767	1	1
Rps3	0.856	0.442257	0.712	0.659489	1	1
Rps11	0.854	0.321971	0.708	0.480848	1	1
Rps8	0.854	0.303864	0.708	0.446405	1	1
Rps7	0.85	0.38722	0.7	0.571538	1	1
Rpl19	0.848	0.323737	0.696	0.483457	1	1
Rplp1	0.848	0.341192	0.696	0.503372	1	1
Rpl32	0.847	0.386178	0.694	0.570116	1	1
Rps15a	0.844	0.343404	0.688	0.509216	1	1
Rpl17	0.843	0.36488	0.686	0.543372	1	1
Rpl10a	0.842	0.391804	0.684	0.588105	1	1
Gapdh	0.84	0.498947	0.68	0.762909	1	1
Rps13	0.837	0.334787	0.674	0.500661	1	1
Rps19	0.837	0.367451	0.674	0.544026	1	1
Rpl28	0.833	0.372232	0.666	0.54981	1	1
Atp5g2	0.832	0.476559	0.664	0.772627	1	0.992
Rpl15	0.831	0.316916	0.662	0.471864	1	1
Rps16	0.831	0.314399	0.662	0.465474	1	1
Rpl18	0.829	0.330308	0.658	0.496068	1	1
Rpl3	0.827	0.328561	0.654	0.497452	1	1
Rpl23	0.827	0.351411	0.654	0.515476	1	1
Rpl6	0.827	0.361224	0.654	0.545461	1	1
Rpl34	0.827	0.344552	0.654	0.51761	1	1
Rpl7	0.826	0.380127	0.652	0.570567	1	1
Eef2	0.822	0.42	0.644	0.665569	1	1
Rpl18a	0.82	0.362988	0.64	0.539234	1	1
Gabarap	0.819	0.404795	0.638	0.646447	1	1
Rpl9	0.819	0.342525	0.638	0.511358	1	1
Rpl39	0.818	0.339786	0.636	0.505758	1	1
Naca	0.818	0.411761	0.636	0.627132	1	1
Rpl7a	0.818	0.360879	0.636	0.562182	1	1
Ftl1	0.815	0.385075	0.63	0.574588	1	1
Rps2	0.814	0.312511	0.628	0.463936	1	1
Rps27a	0.814	0.332929	0.628	0.490887	1	1
Tmsb10	0.813	0.417867	0.626	0.626029	1	1
Rpl8	0.81	0.274398	0.62	0.412052	1	1
Rpl35a	0.806	0.343021	0.612	0.512103	1	1
Uqcrh	0.805	0.437931	0.61	0.701671	1	1
Ccnd3	0.803	0.494164	0.606	0.854395	1	0.977
Rpl36	0.802	0.368151	0.604	0.56004	1	1
Rpl22	0.802	0.361856	0.604	0.558712	1	1
Rps10	0.8	0.361401	0.6	0.545314	1	1
Npc2	0.8	0.453242	0.6	0.808243	1	0.964
Rpl13	0.8	0.245922	0.6	0.36201	1	1
Actg1	0.799	0.424529	0.598	0.635741	1	1
Rpl24	0.798	0.310081	0.596	0.464002	1	1
Ubb	0.795	0.338114	0.59	0.505832	1	1
Bsg	0.795	0.508819	0.59	0.787515	1	1
Rpl10	0.79	0.32695	0.58	0.493496	1	1
Rpl38	0.79	0.337033	0.58	0.523973	1	1
Ppia	0.788	0.362862	0.576	0.550224	1	1
Smim1	0.784	0.457818	0.568	0.764169	1	0.943
Cryab	0.783	0.549662	0.566	0.956433	0.975	0.93
Rpl26	0.782	0.284661	0.564	0.424759	1	1
Rpl4	0.781	0.309642	0.562	0.489584	1	1
Rpl27a	0.781	0.252382	0.562	0.376237	1	1
Egfp	0.78	0.501483	0.56	0.751222	0.938	0.953
Eif3f	0.779	0.445296	0.558	0.754906	1	0.987
Aprt	0.773	0.432274	0.546	0.718075	1	0.972
Myl7	0.772	0.726992	0.544	1.14909	0.988	0.821
Gng5	0.772	0.391044	0.544	0.613524	1	1
Rpl22l1	0.772	0.321357	0.544	0.500069	1	1
Rpl30	0.77	0.274141	0.54	0.411763	1	1
Slc25a3	0.77	0.355033	0.54	0.581518	1	0.997
Rpl37a	0.77	0.251379	0.54	0.378125	1	1
Cox5b	0.769	0.362814	0.538	0.623855	0.988	0.992
Rps29	0.767	0.263074	0.534	0.400342	1	1
Eef1b2	0.766	0.298515	0.532	0.455916	1	1
Selenow	0.765	0.389547	0.53	0.63417	1	0.997
Vamp8	0.765	0.414345	0.53	0.760945	0.988	0.964
Cox6b1	0.762	0.325743	0.524	0.544921	1	1
Rps14	0.761	0.242509	0.522	0.360018	1	1
Rpl37	0.76	0.286565	0.52	0.433062	1	1
Gpx3	0.759	0.643216	0.518	1.41317	0.914	0.658
Atp5h	0.757	0.315009	0.514	0.528603	1	1
Rps21	0.756	0.260293	0.512	0.395399	1	1
Pcolce	0.755	0.731028	0.51	1.52807	0.889	0.668
Rplp0	0.753	0.252974	0.506	0.376646	1	1
Rps18	0.752	0.234991	0.504	0.351289	1	1
Sparc	0.752	0.383943	0.504	0.563239	1	1
Eif1	0.751	0.271432	0.502	0.417775	1	1
Fth1	0.75	0.317466	0.5	0.484359	1	1
Cox4i1	0.75	0.277362	0.5	0.434269	1	1
Atpif1	0.75	0.334388	0.5	0.536796	1	1
Elob	0.749	0.346719	0.498	0.570252	1	0.997
Gpx4	0.747	0.337189	0.494	0.584267	1	0.987
Mfap2	0.747	0.443928	0.494	0.740193	1	0.974
Krt7	0.746	0.488533	0.492	0.886954	1	0.837
Pabpc1	0.745	0.398843	0.49	0.69745	1	0.966
Cd81	0.744	0.34526	0.488	0.554591	1	1
1810058I24Rik	0.744	0.367726	0.488	0.671321	0.988	0.972
Atp5l	0.743	0.281048	0.486	0.475222	0.988	0.997
Pfn1	0.741	0.329156	0.482	0.547742	1	0.992
Ifitm2	0.741	0.342301	0.482	0.574321	1	0.99
Ap2m1	0.736	0.38332	0.472	0.89421	0.889	0.78
S100a11	0.736	0.389403	0.472	0.595385	1	1
Ptov1	0.735	0.390341	0.47	0.710698	0.988	0.982
Nkain4	0.735	0.498528	0.47	1.01805	0.901	0.816
Serf2	0.735	0.298964	0.47	0.462902	1	1
Swi5	0.735	0.340211	0.47	0.623671	0.963	0.972
Ndn	0.734	0.471132	0.468	0.876478	0.926	0.891
Atp5e	0.734	0.311636	0.468	0.521462	1	0.997
Trmt112	0.732	0.46055	0.464	0.956893	0.963	0.878
Tpt1	0.731	0.171265	0.462	0.250929	1	1
Rack1	0.731	0.240557	0.462	0.365917	1	1
Tle5	0.729	0.339336	0.458	0.575872	1	0.992
Ndufa13	0.729	0.292136	0.458	0.512568	0.988	0.979
Spint2	0.729	0.458485	0.458	0.880247	0.901	0.87
Gnb2	0.729	0.333973	0.458	0.588823	0.988	0.984
Fis1	0.729	0.343903	0.458	0.62615	0.988	0.984
Mdk	0.729	0.340295	0.458	0.524798	1	0.997
Eef1d	0.727	0.31715	0.454	0.554889	1	0.982
Rps6	0.727	0.239996	0.454	0.374085	1	1
Spcs1	0.726	0.328327	0.452	0.643223	1	0.938
Cyb5a	0.722	0.402839	0.444	0.821569	0.951	0.85
Eif5a	0.72	0.417736	0.44	0.724409	0.988	0.984
Rps28	0.719	0.261095	0.438	0.402588	1	1
Ier2	0.719	0.680284	0.438	1.10449	0.864	0.87
Fabp5	0.719	0.526355	0.438	0.806029	1	0.933
Gpx8	0.718	0.411336	0.436	0.833219	0.951	0.904
Atp5mpl	0.718	0.329261	0.436	0.634111	1	0.938
Hspa8	0.717	0.312224	0.434	0.485738	1	0.997
Akr1a1	0.717	0.336533	0.434	0.623207	1	0.956
Cdk4	0.714	0.338596	0.428	0.616752	0.988	0.951
Pkm	0.713	0.364014	0.426	0.645269	0.988	0.974
Bex2	0.712	0.488536	0.424	0.999322	0.864	0.689
Vim	0.712	0.330656	0.424	0.500319	1	1
Ctsf	0.711	0.430065	0.422	1.01053	0.877	0.661
Tmem176b	0.711	0.318649	0.422	0.571832	0.988	0.977
Dlk1	0.709	0.527491	0.418	0.811103	1	0.972
Myl6	0.709	0.302514	0.418	0.472648	1	0.997
Rps27	0.709	0.259546	0.418	0.396798	1	1
Eif3k	0.707	0.313497	0.414	0.551678	0.988	0.979
Rps9	0.706	0.202945	0.412	0.303041	1	1
Ubc	0.706	0.317543	0.412	0.52858	1	0.984
C1qtnf12	0.705	0.441217	0.41	0.919898	0.914	0.741
Arf5	0.704	0.263123	0.408	0.448314	1	1
Upk3b	0.704	0.440993	0.408	0.698399	1	0.922
Krt18	0.703	0.421973	0.406	0.857234	0.926	0.764
Chchd2	0.703	0.233908	0.406	0.365921	1	1
S100a6	0.703	0.589839	0.406	0.914418	0.975	0.92
Rps23	0.701	0.191889	0.402	0.28873	1	1
Prdx2	0.701	0.263593	0.402	0.433644	0.988	0.997
Rplp2	0.701	0.197671	0.402	0.299386	1	1
Btf3	0.7	0.227539	0.4	0.372854	1	1
Itm2a	0.698	0.285636	0.396	0.429153	1	0.995
Cdkn1c	0.698	0.41817	0.396	0.620469	1	0.995
Pebp1	0.698	0.259009	0.396	0.454216	1	0.987
Ergic3	0.698	0.366545	0.396	0.767853	0.926	0.865
Pfdn5	0.697	0.295337	0.394	0.492355	0.988	1
Rpl36a	0.696	0.234391	0.392	0.362086	1	0.995
Cox8a	0.696	0.244755	0.392	0.385041	1	1
Slc25a4	0.696	0.220111	0.392	0.355936	1	1
Maged1	0.695	0.27337	0.39	0.484063	0.988	0.979
Msln	0.695	0.560093	0.39	1.0016	0.864	0.772
Itm2b	0.694	0.27807	0.388	0.460574	1	0.992
Timm13	0.694	0.316512	0.388	0.620485	0.951	0.93
Pcbp1	0.694	0.304039	0.388	0.597758	0.951	0.935
Atp5d	0.693	0.287824	0.386	0.491178	1	0.997
Gsta4	0.693	0.464209	0.386	1.11044	0.802	0.622
Tuba1b	0.692	0.322968	0.384	0.560504	0.988	0.938
Uqcrfs1	0.692	0.302083	0.384	0.697002	0.877	0.847
S100a1	0.692	0.393365	0.384	0.927823	0.864	0.767
Tpi1	0.691	0.369432	0.382	0.612095	0.988	1
Pgam1	0.69	0.285554	0.38	0.526157	0.975	0.979
Atp5a1	0.69	0.230469	0.38	0.395241	1	0.997
Gpx1	0.69	0.321836	0.38	0.642977	0.938	0.93
Ndufa6	0.689	0.349191	0.378	0.663165	0.951	0.943
Selenom	0.689	0.341485	0.378	0.619826	0.951	0.935
Ube2m	0.689	0.294018	0.378	0.614119	0.938	0.904
Tmed3	0.688	0.328686	0.376	0.682267	0.963	0.863
Uba52	0.688	0.345157	0.376	0.632756	1	0.969
Rspo1	0.688	0.337977	0.376	0.610014	0.963	0.858
Nop10	0.688	0.298637	0.376	0.595648	0.963	0.922
Rpl35	0.688	0.21753	0.376	0.354122	1	0.995
Nedd8	0.687	0.268898	0.374	0.48912	0.988	0.972
Nsa2	0.687	0.321003	0.374	0.613421	1	0.959
Rnf187	0.687	0.350594	0.374	0.817607	0.864	0.837
Cfl1	0.686	0.336301	0.372	0.573518	0.975	0.977
Atp5j	0.686	0.26952	0.372	0.460202	0.988	1
Atp5b	0.686	0.270513	0.372	0.459839	0.988	0.987
Cox7a2	0.686	0.234887	0.372	0.403257	1	0.997
Ndufb8	0.685	0.303603	0.37	0.593279	0.975	0.935
Ppp1ca	0.685	0.290252	0.37	0.54486	0.963	0.972
Eif3h	0.685	0.262759	0.37	0.467136	0.988	0.99
Ndufb5	0.685	0.252379	0.37	0.49016	0.951	0.964
Cavin3	0.684	0.419893	0.368	0.827808	0.926	0.845
Park7	0.684	0.231074	0.368	0.443647	1	0.959

## Sheet: Pro Epi Markers
	myAUC	avg_diff	power	avg_log2FC	pct.1	pct.2
Selenoh	0.756	0.505855	0.512	1.04958	0.938	0.835
Ran	0.75	0.381995	0.5	0.681158	0.988	0.951
Hmgb1	0.743	0.492039	0.486	0.782848	1	0.997
Nucks1	0.732	0.643709	0.464	1.31337	0.887	0.822
Snrpd1	0.723	0.40502	0.446	0.783425	0.975	0.928
Cenpf	0.723	1.14592	0.446	3.74018	0.525	0.109
Birc5	0.711	0.957594	0.422	2.925	0.562	0.204
Hmgb2	0.71	0.910882	0.42	1.68871	0.9	0.814
Dctpp1	0.708	0.346586	0.416	0.959413	0.85	0.628
Smc4	0.704	0.68137	0.408	1.8552	0.713	0.499
Sumo2	0.7	0.259865	0.4	0.444704	1	0.995
Cdca3	0.7	0.633778	0.4	2.84381	0.5	0.132
Top2a	0.697	1.32731	0.394	3.78116	0.5	0.155
Dek	0.694	0.459666	0.388	1.00724	0.85	0.744
Anp32b	0.692	0.257367	0.384	0.466743	0.988	0.979
Lmnb1	0.691	0.371432	0.382	0.791805	0.912	0.801
Rad21	0.691	0.345341	0.382	1.04236	0.775	0.556
Ccdc34	0.689	0.516131	0.378	1.45346	0.7	0.532
Tpx2	0.688	0.759709	0.376	3.16574	0.462	0.116
Mki67	0.687	0.900667	0.374	3.50927	0.45	0.109
Ptma	0.684	0.200252	0.368	0.298591	1	1
Ube2c	0.683	1.07309	0.366	3.29566	0.5	0.189
Nusap1	0.683	0.901875	0.366	4.31525	0.425	0.085
H2ax	0.682	0.513899	0.364	1.32149	0.738	0.605
Smc2	0.682	0.66393	0.364	1.95026	0.625	0.437
Cdca8	0.68	0.692136	0.36	3.15134	0.45	0.121
Tuba1b	0.679	0.602609	0.358	1.03211	0.938	0.948
Hint1	0.679	0.231493	0.358	0.392096	1	0.984
H1f10	0.674	0.485162	0.348	1.11015	0.812	0.633
Pclaf	0.673	0.810098	0.346	2.80412	0.45	0.137
H2az2	0.672	0.482959	0.344	0.855703	0.963	0.969
Snrpb	0.67	0.226635	0.34	0.442069	0.963	0.943
Cks2	0.669	0.779289	0.338	2.22163	0.6	0.408
Anp32e	0.669	0.352037	0.338	1.14388	0.7	0.512
Ccna2	0.669	0.448007	0.338	2.93695	0.412	0.096
Srsf3	0.668	0.263186	0.336	0.493858	0.95	0.935
Stmn1	0.667	0.468476	0.334	0.81216	0.925	0.93
Ccnb2	0.666	0.572703	0.332	2.62425	0.425	0.114
Anln	0.664	0.550656	0.328	3.88918	0.375	0.065
Tubb5	0.663	0.322909	0.326	0.514689	1	0.987
Kif23	0.663	0.476438	0.326	3.46222	0.375	0.062
Knstrn	0.663	0.420588	0.326	3.05032	0.4	0.088
Kif20a	0.662	0.359316	0.324	3.55995	0.362	0.044
Kif4	0.661	0.442726	0.322	3.96886	0.362	0.052
Hmgn1	0.661	0.204969	0.322	0.333434	1	0.997
Pkm	0.661	0.222982	0.322	0.399719	0.988	0.974
Siva1	0.66	0.261748	0.32	0.535214	0.938	0.871
Marcks	0.659	0.264084	0.318	0.444191	1	0.982
Spc24	0.659	0.435668	0.318	2.65838	0.412	0.124
Cenpe	0.659	0.788313	0.318	3.74507	0.375	0.08
Tacc3	0.658	0.446549	0.316	3.02076	0.4	0.121
Nasp	0.658	0.33367	0.316	0.754497	0.838	0.742
Dut	0.658	0.359334	0.316	0.935322	0.762	0.633
Racgap1	0.657	0.486086	0.314	2.60427	0.425	0.15
Txn1	0.657	0.243321	0.314	0.428077	1	0.987
H2az1	0.657	0.58916	0.314	0.955839	1	0.992
Ranbp1	0.655	0.253706	0.31	0.498209	0.95	0.884
Uqcr10	0.655	0.229992	0.31	0.427865	0.975	0.964
Ect2	0.654	0.547025	0.308	2.65558	0.425	0.163
Kif20b	0.653	0.395023	0.306	3.17471	0.375	0.085
Ppia	0.653	0.165947	0.306	0.252719	1	1
Ybx1	0.653	0.182796	0.306	0.298176	1	1
Cenpk	0.651	0.317775	0.302	2.58549	0.4	0.127
Hmmr	0.651	0.613561	0.302	4.33957	0.338	0.044
Atad2	0.65	0.41838	0.3	1.41885	0.6	0.375
Hnrnpa0	0.649	0.199826	0.298	0.372925	0.988	0.953
Trim59	0.649	0.269674	0.298	1.84546	0.438	0.165
Sgo1	0.645	0.27193	0.29	3.726	0.325	0.044
Bub3	0.645	0.275183	0.29	0.850637	0.725	0.589
H1f4	0.644	0.469295	0.288	1.80741	0.512	0.287
Vdac1	0.644	0.193795	0.288	0.368275	1	0.959
Nap1l1	0.644	0.198173	0.288	0.353356	1	0.977
Rbm3	0.643	0.217427	0.286	0.379041	1	0.99
Rangap1	0.643	0.378338	0.286	1.59934	0.512	0.323
Prc1	0.643	0.86819	0.286	3.84677	0.362	0.103
Pkig	0.642	0.237518	0.284	0.571748	0.887	0.78
Dlgap5	0.641	0.269872	0.282	3.23417	0.325	0.049
H1f5	0.641	0.736189	0.282	2.17382	0.462	0.24
Cdc20	0.641	0.454101	0.282	2.96203	0.35	0.08
Kif2c	0.641	0.255159	0.282	3.05361	0.325	0.044
Arl6ip1	0.64	0.754166	0.28	1.52336	0.825	0.822
Diaph3	0.639	0.710377	0.278	2.44534	0.462	0.256
Cacybp	0.639	0.234988	0.278	0.566719	0.887	0.762
Ckap2	0.638	0.307961	0.276	3.08694	0.338	0.067
Rex1bd	0.637	0.221826	0.274	0.601929	0.85	0.677
Hmgn2	0.637	0.31382	0.274	0.68018	0.85	0.791
Kifc1	0.636	0.28754	0.272	3.85727	0.3	0.031
Ccnb1	0.636	0.454549	0.272	3.35469	0.325	0.062
Ncapd2	0.636	0.294113	0.272	2.40944	0.362	0.106
Cks1b	0.636	0.471811	0.272	1.2557	0.675	0.61
Mrpl42	0.635	0.195639	0.27	0.509012	0.875	0.736
Kif15	0.635	0.35087	0.27	2.60657	0.35	0.096
Lsm6	0.635	0.262022	0.27	0.795269	0.675	0.579
Ckap5	0.635	0.38025	0.27	1.17264	0.65	0.499
Mis18bp1	0.634	0.338877	0.268	3.58934	0.312	0.057
Cenpw	0.634	0.269228	0.268	1.36199	0.475	0.238
Ndc80	0.633	0.317943	0.266	3.09359	0.312	0.054
Cdkn3	0.633	0.364476	0.266	3.23331	0.325	0.07
Itpa	0.633	0.221513	0.266	1.01652	0.588	0.385
Cdca2	0.632	0.3139	0.264	3.69068	0.3	0.044
Eif5	0.632	0.211935	0.264	0.441462	0.963	0.876
Knl1	0.632	0.38212	0.264	4.01996	0.3	0.047
Spc25	0.632	0.412309	0.264	2.92543	0.35	0.103
Aspm	0.632	0.410723	0.264	3.59604	0.3	0.041
Cdk1	0.631	0.550958	0.262	2.25737	0.45	0.256
Aurka	0.631	0.297343	0.262	4.10055	0.288	0.028
Hjurp	0.631	0.353599	0.262	1.59881	0.488	0.302
Kif11	0.63	0.621562	0.26	3.90641	0.312	0.07
Lman1	0.63	0.192281	0.26	0.406049	0.988	0.863
Rfc4	0.63	0.276429	0.26	1.41091	0.5	0.279
Mad2l1	0.63	0.19809	0.26	2.249	0.35	0.098
Hnrnpdl	0.63	0.19634	0.26	0.468249	0.887	0.819
Pmf1	0.63	0.227776	0.26	1.52071	0.438	0.217
Cenpm	0.629	0.212744	0.258	1.92417	0.362	0.109
Acp1	0.629	0.188831	0.258	0.478493	0.85	0.801
Bub1	0.629	0.301432	0.258	3.88247	0.288	0.034
Sgo2a	0.629	0.287015	0.258	3.41899	0.3	0.049
Hmgn5	0.628	0.225516	0.256	1.55877	0.425	0.196
Gmnn	0.628	0.307783	0.256	1.34204	0.5	0.326
Mapre1	0.628	0.212393	0.256	0.53963	0.875	0.755
Trip13	0.627	0.192699	0.254	2.0734	0.35	0.101
H4c9	0.627	0.235773	0.254	1.29053	0.438	0.191
Ahsa1	0.627	0.214457	0.254	0.668064	0.725	0.618
Srsf1	0.627	0.242023	0.254	0.785769	0.7	0.597
Tmpo	0.627	0.390511	0.254	1.07501	0.675	0.607
Mns1	0.627	0.23294	0.254	3.05825	0.3	0.052
Cenpa	0.627	0.729816	0.254	2.29266	0.462	0.287
Nop10	0.627	0.176522	0.254	0.358608	0.963	0.922
Sox11	0.626	0.213241	0.252	0.668239	0.662	0.504
Hnrnpa2b1	0.626	0.198125	0.252	0.353169	0.988	0.974
Atpif1	0.626	0.166563	0.252	0.269568	1	1
Tceal9	0.625	0.157207	0.25	0.262222	1	0.992
Incenp	0.625	0.467061	0.25	3.04724	0.338	0.114
Mxd3	0.625	0.244325	0.25	3.15633	0.288	0.039
Neil3	0.625	0.313587	0.25	3.75139	0.288	0.047
Tmem43	0.625	0.193881	0.25	1.86794	0.362	0.127
Atp5pb	0.625	0.176936	0.25	0.325947	1	0.982
Stat1	0.625	0.197167	0.25	0.989134	0.537	0.315
Cenpp	0.624	0.347839	0.248	1.95409	0.388	0.158
Ndufs7	0.623	0.190054	0.246	0.406287	0.963	0.897
Fbxo5	0.623	0.276401	0.246	2.95135	0.3	0.065
Cenpn	0.623	0.207432	0.246	2.66522	0.3	0.059
Kif22	0.623	0.313184	0.246	3.16578	0.3	0.062
Tyms	0.623	0.289409	0.246	1.25058	0.488	0.292
Rnf213	0.622	0.184451	0.244	0.578829	0.738	0.55
Clspn	0.622	0.253962	0.244	2.17631	0.325	0.088
Top1	0.622	0.205427	0.244	0.404794	0.963	0.894
Mastl	0.622	0.181406	0.244	2.86175	0.288	0.044
Dtymk	0.622	0.266256	0.244	0.741999	0.75	0.643
Cavin2	0.622	0.223847	0.244	0.61161	0.738	0.574
Spag5	0.621	0.281901	0.242	3.65804	0.275	0.039
Tmem256	0.621	0.16345	0.242	0.396995	0.9	0.809
Serbp1	0.621	0.148138	0.242	0.25756	1	0.992
Pbk	0.62	0.331815	0.24	3.31385	0.288	0.054
Naa35	0.62	0.189314	0.24	0.639438	0.725	0.558
Ndufab1	0.62	0.191407	0.24	0.403961	0.988	0.889
Lsm3	0.62	0.214448	0.24	0.772687	0.637	0.525
Ncapg	0.62	0.266373	0.24	4.05577	0.262	0.026
Kcnh7	0.62	0.121299	0.24	0.247418	0.713	0.442
Rnaseh2c	0.619	0.263784	0.238	0.734658	0.7	0.638
Pgp	0.619	0.191066	0.238	0.662948	0.675	0.535
Nde1	0.619	0.2244	0.238	1.61829	0.388	0.171
Cox7a2	0.619	0.147394	0.238	0.25523	1	0.997
Gng5	0.619	0.110406	0.238	0.175339	1	1
Raly	0.619	0.172298	0.238	0.427095	0.863	0.744
Ckap2l	0.619	0.278925	0.238	3.00986	0.288	0.057
Stip1	0.618	0.174539	0.236	0.625306	0.7	0.548
Aurkb	0.618	0.2702	0.236	3.75539	0.262	0.028
Melk	0.618	0.258846	0.236	3.81013	0.262	0.031
Hnrnpab	0.617	0.171938	0.234	0.336747	0.95	0.92
Rps15	0.617	0.13039	0.234	0.198875	1	1
Plk4	0.617	0.224775	0.234	1.81771	0.375	0.16
Lcp1	0.616	0.246559	0.232	0.757165	0.65	0.434
Timm22	0.616	0.193373	0.232	0.730077	0.662	0.491
Ssrp1	0.616	0.222115	0.232	0.59375	0.8	0.703
Ssna1	0.616	0.184762	0.232	0.576884	0.725	0.636
Prdx4	0.615	0.290334	0.23	0.606155	0.875	0.848
Cox6c	0.615	0.154756	0.23	0.264574	1	0.995
Golm1	0.615	0.193914	0.23	0.378583	0.95	0.786
Efcab11	0.615	0.243737	0.23	2.92281	0.275	0.052
Bcam	0.615	0.205165	0.23	0.462475	0.887	0.713
Cenpq	0.614	0.270456	0.228	2.2552	0.325	0.121
Shcbp1	0.614	0.231437	0.228	2.84628	0.288	0.067
Prpf4	0.614	0.202261	0.228	1.31336	0.438	0.243
Nuf2	0.614	0.17925	0.228	2.96313	0.262	0.036
Lsm2	0.613	0.240761	0.226	0.743137	0.688	0.584
Esco2	0.613	0.200276	0.226	3.31503	0.25	0.026
Mcm7	0.613	0.200312	0.226	0.866174	0.575	0.406
Cox8a	0.612	0.150478	0.224	0.237792	1	1
Smchd1	0.612	0.200132	0.224	0.574452	0.75	0.649
Mrpl14	0.612	0.15489	0.224	0.418467	0.85	0.726
Cdk4	0.612	0.162845	0.224	0.302225	0.963	0.956
Oaz1	0.612	0.117222	0.224	0.194851	1	1
Sf3b5	0.612	0.202046	0.224	0.393118	0.95	0.915
Rplp2	0.612	0.0935529	0.224	0.142284	1	1
Pih1d1	0.612	0.180855	0.224	0.847443	0.55	0.38
Snrpd2	0.612	0.13686	0.224	0.261295	0.975	0.953
Gapdh	0.612	0.115399	0.224	0.178227	1	1
Prdx1	0.612	0.148225	0.224	0.261894	0.988	0.966
Hnrnph2	0.611	0.152417	0.222	0.530169	0.713	0.54
