# Supplementary material for: Sox9 in the epicardium: Implications for cell invasion, differentiation, and coronary vascular development
Source: PLoS One. 2025 Jun 23;20(6):e0325852. doi: 10.1371/journal.pone.0325852 (PMC12185001; doi:10.1371/journal.pone.0325852)
Supplement: Table S4 — (XLSX) [file pone.0325852.s009.xlsx]

## Sheet: Sheet1
Target	Supplier	Catalog #	Host Species	Dilution	Conjugate	Application
SOX9	Novus	nbp1-85551	Rabbit	1:500	Unconjucated	IF
MF20	DSHB	mf20	Mouse	1:100	Unconjucated	IF
GFP	Aves Labs	gfp-1020	Chicken	1:500	Unconjucated	IF
COL4	Novus	nb120-77393ss	Rabbit	1:250	Unconjucated	IF
CD109	R&D Systems	af7717	Sheep	1:250	Unconjucated	IF
SOX18	Dr. Jeremy Nathans		Rabbit	1:2000	Unconjucated	IF
PECAM1	Dianova	dia-310	Rat	01:25:00	Unconjugated	IF
SOX18 (D-8)	Santa Cruz	sc-166025	Mouse	1:1000	Unconjucated	WB
Rabbit IgG	Jackson ImmunoResearch		Donkey	1:100	Cy5	IF
Rabbit IgG	Jackson ImmunoResearch		Donkey	1:100	TRITC	IF
Mouse IgG	Jackson ImmunoResearch		Donkey	1:100	TRITC	IF
Mouse IgG	Jackson ImmunoResearch		Donkey	1:100	FITC	IF
Chicken IgG	Jackson ImmunoResearch		Donkey	1:100	FITC	IF
Sheep IgG	Jackson ImmunoResearch		Donkey	1:100	Cy5	IF
Rat IgG	Jackson ImmunoResearch		Donkey	1:100	TRITC	IF
Mouse IgG	Jackson ImmunoResearch		Donkey	1:7500	HRP	WB
